# Supplementary material for: Gender-specific changes in energy metabolism and protein degradation as major pathways affected in livers of mice treated with ibuprofen
Source: Sci Rep. 2020 Feb 25;10:3386. doi: 10.1038/s41598-020-60053-y (PMC7042271; doi:10.1038/s41598-020-60053-y)
Supplement: Supplementary file 2 — Supplemental Table 1. [file 41598_2020_60053_MOESM2_ESM.xlsx]

## Sheet: Samples View Report With Cluste
Shuchita Tiwari, Manish Mishra, Michelle Salemi, Brett S. Phinney, Joanne L. Newens and Aldrin V. Gomes. Gender-specific changes in energy metabolism and protein degradation as major pathways affected in livers of mice treated with ibuprofen. Scientific Reports. Supplemental Table 1.
Quant View:4109 Proteins in 3700 Clusters<BR>With 6 Decoys	Accession Number	Alternate ID	Molecular Weight	Protein Grouping Ambiguity	Permutation Test (p-value)Benjamini-Hochberg (p < 0.00674)	Log2 Fold Change by Category(IBU / Reference)	Quant 1	Quant 2	Quant 3	Quant 4	Quant 5	Quant 6	Quant 7	Quant 8	Quant 9	Quant 10
Peroxisomal bifunctional enzyme OS=Mus musculus OX=10090 GN=Ehhadh PE=1 SV=4	ECHP_MOUSE	Ehhadh	78 kDa		< 0.0001	0.83	-0.2	0	0.2	0.2	-0.3	0.6	0.4	1.1	0.8	1.2
Bifunctional epoxide hydrolase 2 OS=Mus musculus OX=10090 GN=Ephx2 PE=1 SV=2	HYES_MOUSE	Ephx2	63 kDa		< 0.0001	0.4	-0.2	0.1	0.1	0.1	0	0.2	0.1	0.5	0.6	0.6
Electron transfer flavoprotein-ubiquinone oxidoreductase, mitochondrial OS=Mus musculus OX=10090 GN=Etfdh PE=1 SV=1	ETFD_MOUSE	Etfdh	68 kDa		< 0.0001	0.22	-0.1	0.1	0.1	-0.1	0	0.2	0.1	0.4	0.2	0.2
Cluster of Acyl-CoA dehydrogenase family member 11 OS=Mus musculus OX=10090 GN=Acad11 PE=1 SV=1 (A0A0R4J0I6_MOUSE)	A0A0R4J0I6_MOUSE	Acad11	87 kDa	TRUE	< 0.0001	0.32	-0.1	0.1	0.1	0	0	0.3	0.2	0.3	0.3	0.6
Cluster of Cytochrome P450 4A14 OS=Mus musculus OX=10090 GN=Cyp4a14 PE=1 SV=1 (CP4AE_MOUSE)	CP4AE_MOUSE	Cyp4a14	59 kDa	TRUE	< 0.0001	1.6	-0.5	0.5	0.4	-0.7	-0.5	1.3	0.5	1.7	1.9	2.4
Histidine ammonia-lyase OS=Mus musculus OX=10090 GN=Hal PE=1 SV=1	HUTH_MOUSE	Hal	72 kDa		< 0.0001	-0.25	0	-0.1	-0.1	0.2	0	-0.2	-0.3	-0.4	0	-0.4
Peroxisomal multifunctional enzyme type 2 OS=Mus musculus OX=10090 GN=Hsd17b4 PE=1 SV=3	DHB4_MOUSE	Hsd17b4	79 kDa		< 0.0001	0.23	0	0.1	0.1	0	-0.2	0.2	0.1	0.2	0.2	0.4
Cluster of SEC14-like protein 2 OS=Mus musculus OX=10090 GN=Sec14l2 PE=1 SV=1 (S14L2_MOUSE)	S14L2_MOUSE	Sec14l2	46 kDa	TRUE	< 0.0001	0.24	-0.1	0	0	0.1	0.1	0.2	0.2	0.3	0.3	0.3
Epoxide hydrolase 1 OS=Mus musculus OX=10090 GN=Ephx1 PE=1 SV=2	HYEP_MOUSE	Ephx1	53 kDa		< 0.0001	0.37	0.1	0.3	-0.2	0	-0.3	0.4	0.2	0.5	0.4	0.4
Carboxylesterase 1D OS=Mus musculus OX=10090 GN=Ces1d PE=1 SV=1	CES1D_MOUSE	Ces1d	62 kDa	TRUE	< 0.0001	0.26	-0.2	0	0.1	0	0.1	0.3	0	0.3	0.3	0.4
Cluster of Fatty aldehyde dehydrogenase OS=Mus musculus OX=10090 GN=Aldh3a2 PE=1 SV=2 (AL3A2_MOUSE)	AL3A2_MOUSE [4]	Aldh3a2	54 kDa	TRUE	< 0.0001	0.52	-0.3	0.2	0.1	0.1	-0.1	0.5	0.3	0.7	0.4	0.6
Choline dehydrogenase, mitochondrial OS=Mus musculus OX=10090 GN=Chdh PE=1 SV=1	CHDH_MOUSE	Chdh	66 kDa		< 0.0001	0.23	-0.2	0	0.1	0	0	0.1	0.1	0.3	0.3	0.3
Cluster of Peroxisomal acyl-coenzyme A oxidase 1 OS=Mus musculus OX=10090 GN=Acox1 PE=1 SV=5 (ACOX1_MOUSE)	ACOX1_MOUSE [2]	Acox1	75 kDa	TRUE	< 0.0001	0.55	-0.2	0	0.2	0	-0.1	0.5	0.3	0.6	0.6	0.8
Cluster of Long-chain-fatty-acid--CoA ligase 1 OS=Mus musculus OX=10090 GN=Acsl1 PE=1 SV=2 (ACSL1_MOUSE)	ACSL1_MOUSE [2]	Acsl1	78 kDa	TRUE	< 0.0001	0.26	0	0.1	-0.1	0.1	-0.1	0.1	0	0.3	0.4	0.5
Very long-chain acyl-CoA synthetase OS=Mus musculus OX=10090 GN=Slc27a2 PE=1 SV=2	S27A2_MOUSE	Slc27a2	70 kDa		< 0.0001	0.23	-0.1	0.2	-0.1	-0.1	0	0.4	0	0.3	0.2	0.3
2,4-dienoyl-CoA reductase, mitochondrial OS=Mus musculus OX=10090 GN=Decr1 PE=1 SV=1	DECR_MOUSE	Decr1	36 kDa		< 0.0001	0.29	-0.1	0.2	0	0	-0.1	0.3	0	0.5	0.3	0.3
Peroxisomal 2,4-dienoyl-CoA reductase OS=Mus musculus OX=10090 GN=Decr2 PE=1 SV=1	DECR2_MOUSE	Decr2	31 kDa		< 0.0001	0.31	0	0	0.1	0	-0.1	0.2	0.1	0.2	0.3	0.5
Hydroxysteroid dehydrogenase-like protein 2 OS=Mus musculus OX=10090 GN=Hsdl2 PE=1 SV=1	HSDL2_MOUSE	Hsdl2	54 kDa		< 0.0001	0.27	-0.2	0.2	0.1	-0.2	0	0.4	0.1	0.3	0.2	0.4
Cluster of All-trans-retinol 13,14-reductase OS=Mus musculus OX=10090 GN=Retsat PE=1 SV=3 (RETST_MOUSE)	RETST_MOUSE	Retsat	67 kDa	TRUE	< 0.0001	0.77	-0.4	0.7	-0.1	0	0	0.8	0.3	0.9	0.7	1.1
Cluster of Very long-chain specific acyl-CoA dehydrogenase, mitochondrial OS=Mus musculus OX=10090 GN=Acadvl PE=1 SV=3 (ACADV_MOUSE)	ACADV_MOUSE [2]	Acadvl	71 kDa	TRUE	< 0.0001	0.14	0.1	0.2	0	-0.2	0	0.2	0	0.2	0.2	0.2
Carnitine O-palmitoyltransferase 1, liver isoform OS=Mus musculus OX=10090 GN=Cpt1a PE=1 SV=4	CPT1A_MOUSE	Cpt1a	88 kDa	TRUE	< 0.0001	0.18	0	0.2	0	-0.1	0	0.1	0.1	0.1	0.2	0.3
Cluster of Cytochrome P450 4A10 OS=Mus musculus OX=10090 GN=Cyp4a10 PE=1 SV=1 (A2A977_MOUSE)	A2A977_MOUSE [2]	Cyp4a10	57 kDa	TRUE	< 0.0001	0.8	-0.5	0.4	-0.2	0.3	-0.2	0.7	0.2	0.9	1	1.3
Isocitrate dehydrogenase [NADP] cytoplasmic OS=Mus musculus OX=10090 GN=Idh1 PE=1 SV=2	IDHC_MOUSE	Idh1	47 kDa	TRUE	< 0.0001	0.13	-0.1	-0.1	0.2	0.1	-0.1	0.1	0.2	0.1	0.1	0.1
Cluster of Long-chain-specific acyl-CoA dehydrogenase, mitochondrial OS=Mus musculus OX=10090 GN=Acadl PE=1 SV=1 (A0A0R4J083_MOUSE)	A0A0R4J083_MOUSE [2]	Acadl	48 kDa	TRUE	< 0.0001	0.18	-0.1	0.1	0.1	-0.2	0	0.2	0.1	0.2	0.1	0.3
Indoleamine 2,3-dioxygenase 2 OS=Mus musculus OX=10090 GN=Ido2 PE=1 SV=3	I23O2_MOUSE	Ido2	45 kDa		< 0.0001	0.28	-0.2	0.1	0.1	0	-0.1	0.2	0.5	0.5	0.2	0.1
Mitochondrial carnitine/acylcarnitine carrier protein OS=Mus musculus OX=10090 GN=Slc25a20 PE=1 SV=1	MCAT_MOUSE	Slc25a20	33 kDa		< 0.0001	0.26	-0.1	0.1	0	-0.1	0.1	0.3	0	0.4	0.3	0.3
Cluster of 3 beta-hydroxysteroid dehydrogenase type 4 OS=Mus musculus OX=10090 GN=Hsd3b4 PE=2 SV=3 (3BHS4_MOUSE)	3BHS4_MOUSE	Hsd3b4	42 kDa	TRUE	< 0.0001	-0.54	0.1	-0.2	0	0.1	0.1	-0.6	-0.4	-1	-0.8	0.1
Malonyl-CoA decarboxylase, mitochondrial OS=Mus musculus OX=10090 GN=Mlycd PE=1 SV=1	DCMC_MOUSE	Mlycd	55 kDa	TRUE	< 0.0001	0.17	-0.1	0.1	0.1	-0.1	0	0.1	0.1	0.3	0.2	0.2
Epidermal growth factor receptor OS=Mus musculus OX=10090 GN=Egfr PE=1 SV=1	EGFR_MOUSE	Egfr	135 kDa	TRUE	< 0.0001	-0.5	0.7	-0.2	-0.5	-0.3	0.6	-0.9	-0.6	-0.9	-0.2	-0.1
Cluster of Kynurenine 3-monooxygenase OS=Mus musculus OX=10090 GN=Kmo PE=1 SV=1 (KMO_MOUSE)	KMO_MOUSE	Kmo	55 kDa	TRUE	< 0.0001	0.15	0	0.1	0.1	0	-0.2	0.1	0.1	0.3	0.1	0.1
Alpha-tocopherol transfer protein OS=Mus musculus OX=10090 GN=Ttpa PE=1 SV=1	TTPA_MOUSE	Ttpa	32 kDa		< 0.0001	0.2	0	0.1	0	0.1	-0.1	0.3	0.1	0.4	0.1	0.2
Cluster of Carnitine O-palmitoyltransferase 2, mitochondrial OS=Mus musculus OX=10090 GN=Cpt2 PE=1 SV=2 (CPT2_MOUSE)	CPT2_MOUSE	Cpt2	74 kDa	TRUE	< 0.0001	0.18	-0.2	0.1	0	0.1	0	0.3	0	0.4	0.2	0.1
Alpha-aminoadipic semialdehyde synthase, mitochondrial OS=Mus musculus OX=10090 GN=Aass PE=1 SV=1	AASS_MOUSE	Aass	103 kDa	TRUE	< 0.0001	0.18	-0.1	-0.1	0.3	-0.1	0	0.1	0.3	0.4	0.1	0.1
Carboxylesterase 1F OS=Mus musculus OX=10090 GN=Ces1f PE=1 SV=1	CES1F_MOUSE	Ces1f	62 kDa	TRUE	< 0.0001	0.23	0.1	0	0	0	-0.1	0.2	-0.1	0.4	0.3	0.3
Acyl-coenzyme A thioesterase 12 OS=Mus musculus OX=10090 GN=Acot12 PE=1 SV=1	ACO12_MOUSE	Acot12	62 kDa		< 0.0001	0.19	-0.1	0	0.1	0	0	0.2	0	0.2	0.2	0.3
Cluster of 2-oxoisovalerate dehydrogenase subunit alpha OS=Mus musculus OX=10090 GN=Bckdha PE=1 SV=1 (Q3U3J1_MOUSE)	Q3U3J1_MOUSE [2]	Bckdha	51 kDa	TRUE	< 0.0001	-0.27	0.2	0.1	0	-0.1	-0.2	-0.5	0.2	-0.4	-0.1	-0.5
Cluster of Vigilin OS=Mus musculus OX=10090 GN=Hdlbp PE=1 SV=1 (VIGLN_MOUSE)	VIGLN_MOUSE	Hdlbp	142 kDa	TRUE	< 0.0001	-0.07	0	0	0	0	-0.1	0	-0.1	-0.1	-0.1	-0.2
Ribosome-binding protein 1 OS=Mus musculus OX=10090 GN=Rrbp1 PE=1 SV=1	A2AVJ7_MOUSE (+1)	Rrbp1	158 kDa	TRUE	< 0.0001	-0.13	0	0	0.1	-0.1	0	-0.1	-0.1	-0.1	-0.1	-0.2
Dehydrogenase/reductase SDR family member 4 OS=Mus musculus OX=10090 GN=Dhrs4 PE=1 SV=3	DHRS4_MOUSE	Dhrs4	30 kDa	TRUE	< 0.0001	0.2	-0.1	0.1	0	-0.1	-0.1	0.2	0	0.2	0.3	0.3
Beta-ureidopropionase OS=Mus musculus OX=10090 GN=Upb1 PE=1 SV=1	BUP1_MOUSE	Upb1	44 kDa		< 0.0001	0.47	0	-0.2	0.7	-0.1	-0.1	0.6	0.1	0.7	0.2	0.8
Cluster of 3-ketoacyl-CoA thiolase B, peroxisomal OS=Mus musculus OX=10090 GN=Acaa1b PE=1 SV=1 (THIKB_MOUSE)	THIKB_MOUSE [2]	Acaa1b	44 kDa	TRUE	< 0.0001	0.72	-0.4	0	0.3	0.3	-0.2	0.5	0.4	1	1	1.1
Serine--pyruvate aminotransferase, mitochondrial OS=Mus musculus OX=10090 GN=Agxt PE=1 SV=3	SPYA_MOUSE	Agxt	46 kDa		< 0.0001	0.23	-0.2	-0.1	0.2	-0.2	0.2	0.3	0.1	0.1	0.3	0.3
Estradiol 17-beta-dehydrogenase 2 OS=Mus musculus OX=10090 GN=Hsd17b2 PE=1 SV=2	DHB2_MOUSE	Hsd17b2	42 kDa		< 0.0001	-0.33	0.2	-0.2	-0.2	0.1	0.1	-0.3	-0.5	-0.6	-0.1	-0.2
Glycine N-acyltransferase-like protein OS=Mus musculus OX=10090 GN=Gm4952 PE=1 SV=3	GLYAL_MOUSE	Gm4952	34 kDa	TRUE	< 0.0001	0.21	-0.1	0.1	0.2	-0.2	0	0.2	-0.1	0.3	0.3	0.2
Arginine-rich, mutated in early stage tumors, isoform CRA_b OS=Mus musculus OX=10090 GN=Manf PE=1 SV=1	Q3TMX5_MOUSE (+1)	Manf	20 kDa		< 0.0001	-0.25	0.1	0	0	-0.2	0	-0.2	-0.2	-0.4	-0.1	-0.3
Retinoid-inducible serine carboxypeptidase OS=Mus musculus OX=10090 GN=Scpep1 PE=1 SV=2	RISC_MOUSE	Scpep1	51 kDa		< 0.0001	0.32	0.3	-0.1	0	-0.3	0.1	0.4	0	0.4	0.3	0.5
Trifunctional enzyme subunit beta, mitochondrial OS=Mus musculus OX=10090 GN=Hadhb PE=1 SV=1	ECHB_MOUSE	Hadhb	51 kDa	TRUE	< 0.0001	0.18	-0.1	0.1	0	-0.1	0.1	0.2	0	0.3	0.2	0.1
AHNAK nucleoprotein (desmoyokin) OS=Mus musculus OX=10090 GN=Ahnak PE=1 SV=1	E9Q616_MOUSE	Ahnak	604 kDa	TRUE	< 0.0001	-0.22	0	-0.1	0	-0.2	0.4	-0.1	-0.2	-0.4	-0.3	-0.1
Complement C3 OS=Mus musculus OX=10090 GN=C3 PE=1 SV=3	CO3_MOUSE	C3	186 kDa	TRUE	< 0.0001	-0.13	0	0.1	-0.1	-0.1	0.2	0	-0.3	-0.2	-0.1	0
Carbamoyl-phosphate synthase [ammonia], mitochondrial OS=Mus musculus OX=10090 GN=Cps1 PE=1 SV=2	CPSM_MOUSE	Cps1	165 kDa	TRUE	< 0.0001	-0.11	0.2	-0.1	0	0.1	-0.1	-0.3	0	0	-0.1	-0.2
Glutamine synthetase OS=Mus musculus OX=10090 GN=Glul PE=1 SV=6	GLNA_MOUSE	Glul	42 kDa		< 0.0001	-0.15	0.1	0	0.1	-0.1	0	0	-0.1	-0.3	-0.3	0
Cluster of Titin OS=Mus musculus OX=10090 GN=Ttn PE=1 SV=1 (TITIN_MOUSE)	TITIN_MOUSE [2]	Ttn	3906 kDa	TRUE	< 0.0001	-0.53	0.7	0.1	-1.8	-0.8	0.7	-0.7	-0.3	-0.7	-1.4	0.1
Ectonucleoside triphosphate diphosphohydrolase 5 OS=Mus musculus OX=10090 GN=Entpd5 PE=1 SV=1	ENTP5_MOUSE (+1)	Entpd5	47 kDa	TRUE	< 0.0001	0.23	0	0	-0.1	0.3	-0.2	0.1	0.1	0.4	0.3	0.3
Probable 2-oxoglutarate dehydrogenase E1 component DHKTD1, mitochondrial OS=Mus musculus OX=10090 GN=Dhtkd1 PE=1 SV=1	DHTK1_MOUSE	Dhtkd1	103 kDa	TRUE	< 0.0001	0.5	-0.1	-0.8	0.5	-0.2	0.3	0.4	0.6	0.5	0.5	0.5
Ig gamma-2B chain C region OS=Mus musculus OX=10090 GN=Igh-3 PE=1 SV=3	IGG2B_MOUSE	Igh-3	44 kDa		< 0.0001	0.55	-0.2	0.4	0.4	-0.2	-0.4	0.7	0	0.7	0.6	0.6
Cluster of ATPase family AAA domain-containing protein 3 OS=Mus musculus OX=10090 GN=Atad3 PE=1 SV=1 (ATAD3_MOUSE)	ATAD3_MOUSE	Atad3	67 kDa	TRUE	< 0.0001	0.14	-0.2	0	0.1	0.1	0	0.1	0.1	0.2	0.2	0.1
Cluster of Medium-chain specific acyl-CoA dehydrogenase, mitochondrial OS=Mus musculus OX=10090 GN=Acadm PE=1 SV=1 (ACADM_MOUSE)	ACADM_MOUSE	Acadm	46 kDa	TRUE	< 0.0001	0.21	-0.1	0.2	0	0	-0.1	0.3	0.1	0.4	0	0.3
Cluster of ATP-binding cassette sub-family D member 3 OS=Mus musculus OX=10090 GN=Abcd3 PE=1 SV=2 (ABCD3_MOUSE)	ABCD3_MOUSE	Abcd3	75 kDa	TRUE	< 0.0001	0.38	-0.1	0	0.1	0.1	-0.1	0.2	0.2	0.4	0.5	0.7
Trifunctional enzyme subunit alpha, mitochondrial OS=Mus musculus OX=10090 GN=Hadha PE=1 SV=1	ECHA_MOUSE	Hadha	83 kDa		< 0.0001	0.18	-0.1	0.1	0	-0.1	0.1	0.2	0	0.3	0.3	0.2
4-aminobutyrate aminotransferase, mitochondrial OS=Mus musculus OX=10090 GN=Abat PE=1 SV=1	GABT_MOUSE	Abat	56 kDa		< 0.0001	0.15	-0.1	0	0	0.1	0	0.2	0.1	0.3	0.1	0.1
Serum paraoxonase/arylesterase 1 OS=Mus musculus OX=10090 GN=Pon1 PE=1 SV=2	PON1_MOUSE	Pon1	40 kDa	TRUE	< 0.0001	-0.28	0.1	0	-0.1	0.2	-0.3	-0.3	-0.3	-0.1	-0.2	-0.5
Carboxylesterase 1E OS=Mus musculus OX=10090 GN=Ces1e PE=1 SV=1	EST1E_MOUSE (+1)	Ces1e	62 kDa	TRUE	< 0.0001	0.34	-0.4	-0.2	0.3	0.2	0	0.1	0.2	0.3	0.8	0.4
von Willebrand factor A domain-containing protein 8 OS=Mus musculus OX=10090 GN=Vwa8 PE=1 SV=2	VWA8_MOUSE	Vwa8	213 kDa	TRUE	< 0.0001	0.21	-0.2	0.1	0.1	-0.3	0.3	0.1	0.1	0.5	0.2	0.2
GTP cyclohydrolase 1 feedback regulatory protein OS=Mus musculus OX=10090 GN=Gchfr PE=1 SV=3	GFRP_MOUSE	Gchfr	10 kDa		< 0.0001	0.22	0	0	0	0.1	-0.1	0.3	0.2	0.3	0.2	0.2
2-amino-3-ketobutyrate coenzyme A ligase, mitochondrial OS=Mus musculus OX=10090 GN=Gcat PE=1 SV=2	KBL_MOUSE	Gcat	45 kDa		< 0.0001	0.18	-0.2	0.1	0.1	0	0	0.3	0.3	0.2	0.1	-0.1
Cluster of NADPH--cytochrome P450 reductase OS=Mus musculus OX=10090 GN=Por PE=1 SV=2 (NCPR_MOUSE)	NCPR_MOUSE	Por	77 kDa	TRUE	< 0.0001	0.11	0.1	0	0	-0.1	0	0.3	0	0.1	0.1	0.2
Acyl-CoA synthetase family member 2, mitochondrial OS=Mus musculus OX=10090 GN=Acsf2 PE=1 SV=1	ACSF2_MOUSE	Acsf2	68 kDa	TRUE	< 0.0001	0.13	0	0.1	0.2	-0.2	-0.1	0.1	0.1	0.2	0.1	0.2
Cluster of Pyrethroid hydrolase Ces2a OS=Mus musculus OX=10090 GN=Ces2a PE=1 SV=1 (EST2A_MOUSE)	EST2A_MOUSE [5]	Ces2a	62 kDa	TRUE	< 0.0001	0.26	-0.1	-0.2	0	0.2	0	0.1	0.2	0.2	0.4	0.3
Cluster of Plectin OS=Mus musculus OX=10090 GN=Plec PE=1 SV=3 (PLEC_MOUSE)	PLEC_MOUSE	Plec	534 kDa	TRUE	< 0.0001	-0.12	0.1	0	-0.1	-0.1	0.1	-0.1	-0.1	-0.2	-0.2	-0.1
Proteasome subunit beta type-8 OS=Mus musculus OX=10090 GN=Psmb8 PE=1 SV=2	PSB8_MOUSE	Psmb8	30 kDa		< 0.0001	-0.27	0.1	-0.1	0.2	0	-0.2	-0.2	-0.1	-0.5	-0.3	-0.2
N(G),N(G)-dimethylarginine dimethylaminohydrolase 1 OS=Mus musculus OX=10090 GN=Ddah1 PE=1 SV=3	DDAH1_MOUSE	Ddah1	31 kDa	TRUE	< 0.0001	0.23	-0.5	0.1	0.3	0	0	0.5	0	0.3	0.1	0.3
Leukotriene A-4 hydrolase OS=Mus musculus OX=10090 GN=Lta4h PE=1 SV=4	LKHA4_MOUSE	Lta4h	69 kDa		< 0.0001	-0.11	0	0	0	0	0	0	-0.2	-0.1	0	-0.1
Sulfite oxidase, mitochondrial OS=Mus musculus OX=10090 GN=Suox PE=1 SV=2	SUOX_MOUSE	Suox	61 kDa		< 0.0001	0.14	-0.1	0	0.1	0	-0.1	0.2	0	0.3	0	0.2
Gamma-butyrobetaine dioxygenase OS=Mus musculus OX=10090 GN=Bbox1 PE=1 SV=1	BODG_MOUSE	Bbox1	45 kDa		< 0.0001	0.14	-0.1	0.1	0.1	0	-0.1	0.2	0.1	0.1	0.2	0.1
Glycerol-3-phosphate dehydrogenase, mitochondrial OS=Mus musculus OX=10090 GN=Gpd2 PE=1 SV=2	GPDM_MOUSE	Gpd2	81 kDa	TRUE	< 0.0001	0.22	-0.2	0.1	0.2	-0.1	0	0.3	0.2	0.4	0	0.1
Cluster of Ig gamma-1 chain C region, membrane-bound form OS=Mus musculus OX=10090 GN=Ighg1 PE=1 SV=2 (IGH1M_MOUSE)	IGH1M_MOUSE [4]	Ighg1	43 kDa	TRUE	< 0.0001	0.65	0.4	0.3	-0.5	0.1	-0.7	0.2	0.7	1.5	1.2	-0.1
Xylulose kinase OS=Mus musculus OX=10090 GN=Xylb PE=1 SV=1	XYLB_MOUSE	Xylb	60 kDa		< 0.0001	0.15	-0.1	0	0.1	0	0	0.1	0.1	0.1	0.2	0.2
Glutathione S-transferase Mu 1 OS=Mus musculus OX=10090 GN=Gstm1 PE=1 SV=2	GSTM1_MOUSE	Gstm1	26 kDa	TRUE	< 0.0001	0.15	0.1	-0.1	0.2	-0.1	-0.1	0	0.3	0	0.1	0.3
Glutathione S-transferase theta-2 OS=Mus musculus OX=10090 GN=Gstt2 PE=1 SV=4	GSTT2_MOUSE	Gstt2	28 kDa	TRUE	< 0.0001	0.33	-0.2	0	0.2	0.1	-0.1	0.5	0.1	0.3	0.3	0.4
Pyruvate kinase OS=Mus musculus OX=10090 GN=Pklr PE=1 SV=1	E9Q509_MOUSE (+1)	Pklr	59 kDa	TRUE	< 0.0001	-0.23	-0.5	0.2	0	0.6	-0.2	-0.2	0.1	-0.4	-0.5	-0.3
Cluster of Hydroxymethylglutaryl-CoA lyase, mitochondrial OS=Mus musculus OX=10090 GN=Hmgcl PE=1 SV=2 (HMGCL_MOUSE)	HMGCL_MOUSE	Hmgcl	34 kDa	TRUE	< 0.0001	0.13	0	0.1	0.1	-0.1	0	0.1	0.1	0.2	0.1	0.1
Cluster of Serum albumin OS=Bos taurus GN=ALB PE=1 SV=4 (ALBU_BOVIN)	ALBU_BOVIN	ALB	69 kDa	TRUE	< 0.0001	-0.94	0.9	-1.5	2.1	0.5	-1.6	-1.4	-1.4	1.6	-1.3	-1.6
Cluster of Akr1c20 protein OS=Mus musculus OX=10090 GN=Akr1c20 PE=1 SV=1 (Q8VC77_MOUSE)	Q8VC77_MOUSE	Akr1c20	37 kDa	TRUE	< 0.0001	-0.23	0	-0.1	0	0.1	-0.1	-0.3	-0.2	-0.1	-0.2	-0.4
D-beta-hydroxybutyrate dehydrogenase, mitochondrial OS=Mus musculus OX=10090 GN=Bdh1 PE=1 SV=2	BDH_MOUSE	Bdh1	38 kDa		< 0.0001	0.17	-0.3	0.1	0.1	0	0.1	0.2	0	0.2	0.3	0.2
Cluster of Tripeptidyl-peptidase 2 OS=Mus musculus OX=10090 GN=Tpp2 PE=1 SV=3 (TPP2_MOUSE)	TPP2_MOUSE [2]	Tpp2	140 kDa	TRUE	< 0.0001	-0.1	-0.1	-0.1	0	0.1	0	-0.1	-0.2	-0.2	0	0
Cluster of Succinate--CoA ligase [GDP-forming] subunit beta, mitochondrial OS=Mus musculus OX=10090 GN=Suclg2 PE=1 SV=3 (SUCB2_MOUSE)	SUCB2_MOUSE	Suclg2	47 kDa	TRUE	< 0.0001	0.16	-0.1	0.1	0.2	-0.1	-0.2	0.2	0.2	0.3	0.2	0
GTP-binding protein SAR1b OS=Mus musculus OX=10090 GN=Sar1b PE=1 SV=1	SAR1B_MOUSE	Sar1b	22 kDa	TRUE	< 0.0001	0.22	-0.1	0.1	0	0.1	-0.1	0.2	0.1	0.3	0.2	0.3
Succinate dehydrogenase [ubiquinone] flavoprotein subunit, mitochondrial OS=Mus musculus OX=10090 GN=Sdha PE=1 SV=1	SDHA_MOUSE	Sdha	73 kDa		< 0.0001	0.05	0	0	0	0	-0.1	0	0.1	0.2	0.1	0
N-fatty-acyl-amino acid synthase/hydrolase PM20D1 OS=Mus musculus OX=10090 GN=Pm20d1 PE=1 SV=1	P20D1_MOUSE	Pm20d1	56 kDa		< 0.0001	0.21	0.2	0.1	0.1	0	-0.6	0.1	0.1	0.2	0.3	0.4
Methyltransferase-like protein 7B OS=Mus musculus OX=10090 GN=Mettl7b PE=1 SV=2	MET7B_MOUSE	Mettl7b	28 kDa		< 0.0001	0.26	0	-0.1	-0.1	0.3	-0.1	0.1	0.1	0.5	0.3	0.4
Bifunctional 3'-phosphoadenosine 5'-phosphosulfate synthase 2 OS=Mus musculus OX=10090 GN=Papss2 PE=1 SV=2	PAPS2_MOUSE	Papss2	70 kDa	TRUE	< 0.0001	0.12	-0.2	-0.1	0.1	0.1	0	0.2	0.3	0.1	0	0
Estradiol 17-beta-dehydrogenase 11 OS=Mus musculus OX=10090 GN=Hsd17b11 PE=1 SV=1	DHB11_MOUSE	Hsd17b11	33 kDa	TRUE	< 0.0001	0.42	-0.3	0.2	0.1	-0.1	0	0.3	0	0.7	0.4	0.7
Cysteine sulfinic acid decarboxylase OS=Mus musculus OX=10090 GN=Csad PE=1 SV=1	CSAD_MOUSE	Csad	55 kDa	TRUE	< 0.0001	0.47	0.3	0.3	0.1	-1.1	-0.3	0.5	0.3	-0.6	1	0.7
Succinate-semialdehyde dehydrogenase, mitochondrial OS=Mus musculus OX=10090 GN=Aldh5a1 PE=1 SV=1	SSDH_MOUSE	Aldh5a1	56 kDa		< 0.0001	0.13	-0.1	0	0.1	0	-0.1	0.3	0.1	0.3	0.1	0
Pyruvate carboxylase OS=Mus musculus OX=10090 GN=Pcx PE=1 SV=1	E9QPD7_MOUSE (+2)	Pcx	130 kDa	TRUE	< 0.0001	0.07	0	0.1	0.1	0	0	0	0.1	0.2	0.1	0.1
Hydroxymethylglutaryl-CoA synthase, mitochondrial OS=Mus musculus OX=10090 GN=Hmgcs2 PE=1 SV=2	HMCS2_MOUSE	Hmgcs2	57 kDa	TRUE	< 0.0001	0.25	-0.2	0.3	-0.1	-0.1	0	0.3	0.1	0.4	0.3	0.3
3-hydroxyisobutyrate dehydrogenase, mitochondrial OS=Mus musculus OX=10090 GN=Hibadh PE=1 SV=1	3HIDH_MOUSE	Hibadh	35 kDa		< 0.0001	0.15	-0.3	0	0.2	0.1	0	0.2	0.1	0.3	0.2	0
Long-chain-fatty-acid--CoA ligase 5 OS=Mus musculus OX=10090 GN=Acsl5 PE=1 SV=1	ACSL5_MOUSE	Acsl5	76 kDa	TRUE	< 0.0001	0.3	-0.1	0	0.1	0.3	-0.3	-0.1	0.3	0.3	0.4	0.4
Cluster of Acyl-coenzyme A thioesterase 3 OS=Mus musculus OX=10090 GN=Acot3 PE=1 SV=1 (ACOT3_MOUSE)	ACOT3_MOUSE [4]	Acot3	47 kDa	TRUE	< 0.0001	0.55	-0.4	0.1	0	0.3	-0.1	0.6	0.2	0.6	0.5	0.8
Cluster of Solute carrier organic anion transporter family member 1A1 OS=Mus musculus OX=10090 GN=Slco1a1 PE=1 SV=1 (SO1A1_MOUSE)	SO1A1_MOUSE	Slco1a1	74 kDa	TRUE	< 0.0001	-0.7	0.8	0.2	-0.6	-0.2	0.1	-1.6	-1.2	-0.9	0.2	-0.5
3-ketoacyl-CoA thiolase, mitochondrial OS=Mus musculus OX=10090 GN=Acaa2 PE=1 SV=3	THIM_MOUSE	Acaa2	42 kDa		< 0.0001	0.14	0	0.1	0	0	-0.1	0.1	0.1	0.3	0.2	0.1
Acyl-coenzyme A thioesterase 13 OS=Mus musculus OX=10090 GN=Acot13 PE=1 SV=1	ACO13_MOUSE	Acot13	15 kDa		< 0.0001	0.22	-0.1	0.1	0.1	0	0	0.3	0.2	0.3	0.1	0.2
Cluster of Quinone oxidoreductase OS=Mus musculus OX=10090 GN=Cryz PE=1 SV=1 (QOR_MOUSE)	QOR_MOUSE	Cryz	35 kDa	TRUE	< 0.0001	0.15	-0.2	0	0.2	0	-0.1	0.3	0.1	0.2	0.1	0
Cytochrome P450 2C70 OS=Mus musculus OX=10090 GN=Cyp2c70 PE=1 SV=2	CP270_MOUSE	Cyp2c70	56 kDa	TRUE	< 0.0001	-0.25	0.3	-0.5	0.1	-0.1	0.1	-0.3	-0.3	-0.4	-0.2	-0.2
Receptor expression-enhancing protein 6 OS=Mus musculus OX=10090 GN=Reep6 PE=1 SV=1	REEP6_MOUSE	Reep6	22 kDa		< 0.0001	0.24	-0.1	0	-0.1	0.2	0	0.3	0.1	0.5	0.1	0.2
Short-chain specific acyl-CoA dehydrogenase, mitochondrial OS=Mus musculus OX=10090 GN=Acads PE=1 SV=2	ACADS_MOUSE	Acads	45 kDa		< 0.0001	0.08	0	0.1	0.1	-0.1	-0.1	0.1	0	0.2	0.1	0.1
Phosphatidylcholine transfer protein OS=Mus musculus OX=10090 GN=Pctp PE=1 SV=1	Q5SV41_MOUSE	Pctp	25 kDa		< 0.0001	0.35	-0.5	0.1	0	0.3	0	0.4	0.1	0.4	0.4	0.5
Cluster of Mitochondrial peptide methionine sulfoxide reductase OS=Mus musculus OX=10090 GN=Msra PE=1 SV=1 (MSRA_MOUSE)	MSRA_MOUSE	Msra	26 kDa	TRUE	< 0.0001	0.11	0	0	0.1	-0.1	0	0	0.1	0.2	0.2	0.1
Cluster of Dimethylaniline monooxygenase [N-oxide-forming] 3 OS=Mus musculus OX=10090 GN=Fmo3 PE=1 SV=1 (FMO3_MOUSE)	FMO3_MOUSE [2]	Fmo3	61 kDa	TRUE	< 0.0001	-0.41	-0.7	0.1	0	0.5	0	0	0.2	-1.7	-1.4	-0.4
Caveolae-associated protein 1 OS=Mus musculus OX=10090 GN=Cavin1 PE=1 SV=1	CAVN1_MOUSE	Cavin1	44 kDa	TRUE	< 0.0001	-0.37	0.2	-0.1	-0.3	-0.3	0.7	-0.5	-0.2	-0.5	-0.6	-0.2
Peroxisomal membrane protein 11A OS=Mus musculus OX=10090 GN=Pex11a PE=1 SV=1	PX11A_MOUSE	Pex11a	28 kDa		< 0.0001	0.55	-0.3	0.1	0	0	0.1	0.7	-0.1	0.6	0.5	0.9
UDP-glucose 6-dehydrogenase OS=Mus musculus OX=10090 GN=Ugdh PE=1 SV=1	UGDH_MOUSE	Ugdh	55 kDa		< 0.0001	0.17	0.1	-0.1	-0.1	0.3	-0.2	0.1	0.2	0.4	0.1	0.1
4-trimethylaminobutyraldehyde dehydrogenase OS=Mus musculus OX=10090 GN=Aldh9a1 PE=1 SV=1	AL9A1_MOUSE	Aldh9a1	54 kDa		< 0.0001	0.2	-0.1	0	0	0.2	0	0.2	0.1	0.2	0.2	0.3
SEC14-like protein 4 OS=Mus musculus OX=10090 GN=Sec14l4 PE=1 SV=1	S14L4_MOUSE	Sec14l4	46 kDa	TRUE	< 0.0001	0.11	-0.2	0	0.1	0	0.1	0.1	0.1	0	0.1	0.3
Cluster of Fructose-bisphosphate aldolase OS=Mus musculus OX=10090 GN=Aldoa PE=1 SV=1 (A6ZI44_MOUSE)	A6ZI44_MOUSE [3]	Aldoa	45 kDa	TRUE	< 0.0001	-0.31	0.6	0.1	-0.7	-0.5	0.4	-0.4	-0.2	-0.4	-0.9	0.1
Agmatinase, mitochondrial OS=Mus musculus OX=10090 GN=Agmat PE=1 SV=1	SPEB_MOUSE	Agmat	38 kDa	TRUE	< 0.0001	0.17	-0.2	0.1	0.1	-0.1	0.1	0.2	0.2	0.2	0.2	0
Endoplasmin OS=Mus musculus OX=10090 GN=Hsp90b1 PE=1 SV=2	ENPL_MOUSE	Hsp90b1	92 kDa	TRUE	< 0.0001	-0.08	0	0	0	0	0	0	-0.2	-0.2	0.1	-0.1
Cluster of Retinal dehydrogenase 1 OS=Mus musculus OX=10090 GN=Aldh1a1 PE=1 SV=5 (AL1A1_MOUSE)	AL1A1_MOUSE [5]	Aldh1a1	54 kDa	TRUE	< 0.0001	0.19	0.1	0	0	0.1	-0.2	0	0.2	0.3	0.2	-0.1
B-cell receptor-associated protein 31 OS=Mus musculus OX=10090 GN=Bcap31 PE=1 SV=4	BAP31_MOUSE	Bcap31	28 kDa	TRUE	< 0.0001	0.14	-0.1	-0.1	0.1	-0.1	0	0.1	0.1	0.2	0.1	0.1
Thioredoxin reductase 1, cytoplasmic OS=Mus musculus OX=10090 GN=Txnrd1 PE=1 SV=3	TRXR1_MOUSE	Txnrd1	67 kDa	TRUE	< 0.0001	0.11	-0.1	0	0.1	0.1	-0.1	0.1	0.1	0.1	0.1	0.2
Nodal modulator 1 OS=Mus musculus OX=10090 GN=Nomo1 PE=1 SV=1	NOMO1_MOUSE	Nomo1	133 kDa	TRUE	< 0.0001	0.13	0	-0.1	0	0.1	0	0.2	0	0.1	0.1	0.1
Methylmalonate-semialdehyde dehydrogenase [acylating], mitochondrial OS=Mus musculus OX=10090 GN=Aldh6a1 PE=1 SV=1	MMSA_MOUSE	Aldh6a1	58 kDa	TRUE	< 0.0001	0.14	0	0.1	0.1	-0.1	-0.2	0.1	0.2	0.2	0.1	0
Cluster of Redox-regulatory protein FAM213A OS=Mus musculus OX=10090 GN=Fam213a PE=1 SV=2 (F213A_MOUSE)	F213A_MOUSE [2]	Fam213a	24 kDa	TRUE	< 0.0001	0.42	-0.1	0.1	-0.2	0.7	-0.3	0.7	0.3	0.6	-0.1	0.6
Nucleobindin-1 OS=Mus musculus OX=10090 GN=Nucb1 PE=1 SV=2	NUCB1_MOUSE	Nucb1	53 kDa	TRUE	< 0.0001	-0.1	0	0.1	0.1	0	-0.2	0	-0.1	-0.1	-0.1	-0.2
NAD(P) transhydrogenase, mitochondrial OS=Mus musculus OX=10090 GN=Nnt PE=1 SV=2	NNTM_MOUSE	Nnt	114 kDa		< 0.0001	-1.96	0.1	-3.8	0.1	0	0.1	-3.1	-3.6	-3.3	0.2	0.1
Phosphoglucomutase-1 OS=Mus musculus OX=10090 GN=Pgm1 PE=1 SV=4	PGM1_MOUSE	Pgm1	61 kDa		< 0.0001	0.08	-0.1	0	0.1	0.1	0	0.1	0	0.1	0.1	0.1
Calcium-binding mitochondrial carrier protein Aralar2 OS=Mus musculus OX=10090 GN=Slc25a13 PE=1 SV=1	CMC2_MOUSE	Slc25a13	74 kDa	TRUE	< 0.0001	0.1	-0.1	0.1	0.1	0	-0.1	0.1	0	0.2	0.1	0.1
Cluster of Glycerol kinase OS=Mus musculus OX=10090 GN=Gk PE=1 SV=1 (B1ASZ3_MOUSE)	B1ASZ3_MOUSE [2]	Gk	60 kDa	TRUE	< 0.0001	0.08	-0.1	0	0	0	0	0.1	0	0	0.1	0.1
Cluster of Lon protease homolog 2, peroxisomal OS=Mus musculus OX=10090 GN=Lonp2 PE=1 SV=1 (LONP2_MOUSE)	LONP2_MOUSE	Lonp2	95 kDa	TRUE	< 0.0001	0.2	-0.1	0.1	-0.1	0	0	0.3	0.1	0.3	0.1	0.2
COMM domain-containing protein 2 OS=Mus musculus OX=10090 GN=Commd2 PE=1 SV=1	COMD2_MOUSE	Commd2	23 kDa		< 0.0001	0.17	0	0	-0.1	0	0.1	0.1	0.1	0.2	0.2	0.2
Immunoglobulin heavy constant gamma 2C (Fragment) OS=Mus musculus OX=10090 GN=Ighg2c PE=1 SV=1	A0A0A6YY53_MOUSE (+1)	Ighg2c	37 kDa	TRUE	< 0.0001	0.9	-0.2	0.2	0.4	0.1	-0.8	1.5	0.3	0	1.1	2.1
Cluster of Ribosyldihydronicotinamide dehydrogenase [quinone] OS=Mus musculus OX=10090 GN=Nqo2 PE=1 SV=3 (NQO2_MOUSE)	NQO2_MOUSE	Nqo2	26 kDa	TRUE	< 0.0001	0.17	-0.3	0	0.1	0.2	0	0.1	0.2	0.2	0.2	0.2
Filamin, alpha OS=Mus musculus OX=10090 GN=Flna PE=1 SV=1	B7FAU9_MOUSE (+1)	Flna	280 kDa	TRUE	< 0.0001	-0.14	-0.3	-0.2	0.1	0.3	0.1	0	-0.2	-0.2	-0.2	-0.2
Decorin OS=Mus musculus OX=10090 GN=Dcn PE=1 SV=1	PGS2_MOUSE	Dcn	40 kDa	TRUE	< 0.0001	-0.37	-0.1	0.2	-0.2	-0.3	1.2	-0.3	-0.3	-0.5	-0.5	-0.2
Lysophosphatidic acid phosphatase type 6 OS=Mus musculus OX=10090 GN=Acp6 PE=1 SV=1	PPA6_MOUSE	Acp6	48 kDa		< 0.0001	0.18	0.1	0	0.1	-0.1	-0.1	0.1	0.1	0.4	0.2	0
Fatty acid-binding protein, liver OS=Mus musculus OX=10090 GN=Fabp1 PE=1 SV=2	FABPL_MOUSE	Fabp1	14 kDa		< 0.0001	0.26	-0.2	0	0	0.1	0	0.1	0.1	0.4	0.4	0.2
3-ketoacyl-CoA thiolase A, peroxisomal (Fragment) OS=Mus musculus OX=10090 GN=Acaa1a PE=1 SV=1	H3BJG8_MOUSE	Acaa1a	12 kDa	TRUE	< 0.0001	0.3	-0.1	0	0	0.1	-0.1	0.3	0	0.4	0.4	0.5
Phenylalanine-4-hydroxylase OS=Mus musculus OX=10090 GN=Pah PE=1 SV=4	PH4H_MOUSE	Pah	52 kDa		< 0.0001	-0.09	0	-0.1	0.1	-0.2	0.1	-0.1	0	-0.1	0	-0.1
Ornithine aminotransferase, mitochondrial OS=Mus musculus OX=10090 GN=Oat PE=1 SV=1	OAT_MOUSE	Oat	48 kDa		< 0.0001	-0.27	0.3	-0.4	-0.3	0.7	-0.1	-0.8	-0.5	0	-0.4	0.2
Phosphotriesterase-related protein OS=Mus musculus OX=10090 GN=Pter PE=1 SV=1	PTER_MOUSE	Pter	39 kDa		< 0.0001	-0.22	0	0.2	-0.1	0.2	-0.2	-0.2	-0.7	-0.3	0.2	-0.2
Prohibitin-2 OS=Mus musculus OX=10090 GN=Phb2 PE=1 SV=1	PHB2_MOUSE	Phb2	33 kDa		< 0.0001	0.15	-0.3	0	0.2	0.1	-0.1	0.2	0.1	0.3	0.1	0
Persulfide dioxygenase ETHE1, mitochondrial OS=Mus musculus OX=10090 GN=Ethe1 PE=1 SV=2	ETHE1_MOUSE	Ethe1	28 kDa		< 0.0001	0.29	0.1	0.2	-0.4	0.2	-0.3	0.4	0.5	0.5	0	-0.1
Arsenite methyltransferase OS=Mus musculus OX=10090 GN=As3mt PE=1 SV=2	AS3MT_MOUSE	As3mt	42 kDa		< 0.0001	0.17	0.2	0.2	0.1	-1	-0.1	0.3	0.7	-0.1	-0.2	0.2
Microsomal triglyceride transfer protein large subunit OS=Mus musculus OX=10090 GN=Mttp PE=1 SV=2	MTP_MOUSE	Mttp	99 kDa	TRUE	< 0.0001	0.18	0	0.1	0	0.1	-0.1	0.2	0.2	0.2	0	0.3
Cluster of Signal transducer and activator of transcription 1 OS=Mus musculus OX=10090 GN=Stat1 PE=1 SV=1 (STAT1_MOUSE)	STAT1_MOUSE [3]	Stat1	87 kDa	TRUE	< 0.0001	-0.19	0.1	-0.2	0.2	0.1	-0.2	0.1	-0.3	-0.3	-0.1	-0.3
Aldehyde dehydrogenase family 8 member A1 OS=Mus musculus OX=10090 GN=Aldh8a1 PE=1 SV=1	AL8A1_MOUSE	Aldh8a1	54 kDa	TRUE	< 0.0001	0.08	-0.1	0	0	0	0.1	0.1	0.1	0	0.1	0.1
Bile acid-CoA:amino acid N-acyltransferase OS=Mus musculus OX=10090 GN=Baat PE=1 SV=1	BAAT_MOUSE	Baat	46 kDa		< 0.0001	0.1	0	0	0.1	0	-0.1	0	0.1	0	0.2	0.1
Nicotinamide/nicotinic acid mononucleotide adenylyltransferase 1 OS=Mus musculus OX=10090 GN=Nmnat1 PE=1 SV=2	NMNA1_MOUSE	Nmnat1	32 kDa		< 0.0001	0.26	-0.1	-0.1	0	0	0.2	0.2	0	0.5	0.3	0.3
Acetyl-CoA acetyltransferase, mitochondrial OS=Mus musculus OX=10090 GN=Acat1 PE=1 SV=1	THIL_MOUSE	Acat1	45 kDa		< 0.0001	0.12	0	0.1	0.1	0	-0.1	0.1	0.1	0.2	0.2	0.1
Cluster of C-1-tetrahydrofolate synthase, cytoplasmic OS=Mus musculus OX=10090 GN=Mthfd1 PE=1 SV=4 (C1TC_MOUSE)	C1TC_MOUSE	Mthfd1	101 kDa	TRUE	< 0.0001	0.07	-0.2	0	0.2	0	0	0.1	0.1	0.1	0	0
Protein NipSnap homolog 1 OS=Mus musculus OX=10090 GN=Nipsnap1 PE=1 SV=1	NIPS1_MOUSE	Nipsnap1	33 kDa	TRUE	< 0.0001	0.1	0	0	0.1	0	-0.1	0	0.2	0.2	0.1	-0.1
Cluster of Vesicle transport through interaction with t-SNAREs homolog 1B (Fragment) OS=Mus musculus OX=10090 GN=Vti1b PE=1 SV=1 (F6UHS3_MOUSE)	F6UHS3_MOUSE [2]	Vti1b	21 kDa	TRUE	< 0.0001	0.31	-0.1	0	0.2	-0.1	0	0.2	0.3	0.3	0.4	0.4
Cluster of Kynurenine/alpha-aminoadipate aminotransferase, mitochondrial OS=Mus musculus OX=10090 GN=Aadat PE=1 SV=1 (AADAT_MOUSE)	AADAT_MOUSE [2]	Aadat	48 kDa	TRUE	< 0.0001	0.17	-0.1	0.1	0.2	-0.1	-0.1	0.2	0.2	0.3	0.1	0.1
Alpha-actinin-1 OS=Mus musculus OX=10090 GN=Actn1 PE=1 SV=1	ACTN1_MOUSE	Actn1	103 kDa	TRUE	< 0.0001	-0.09	0	0	0	-0.2	0.1	0	-0.1	-0.2	-0.1	-0.1
Cluster of Pancreatic alpha-amylase OS=Mus musculus OX=10090 GN=Amy2 PE=1 SV=2 (AMYP_MOUSE)	AMYP_MOUSE [3]	Amy2	57 kDa	TRUE	< 0.0001	-0.74	-1.3	0.8	-0.1	-0.2	0.4	-1.3	-1.7	1.2	-1.4	-1.5
E3 SUMO-protein ligase RanBP2 OS=Mus musculus OX=10090 GN=Ranbp2 PE=1 SV=2	RBP2_MOUSE	Ranbp2	341 kDa	TRUE	< 0.0001	0.12	-0.1	0	0.1	-0.1	0.1	0.3	0.1	0	0.1	0.1
Probable ATP-dependent RNA helicase DDX58 OS=Mus musculus OX=10090 GN=Ddx58 PE=1 SV=2	DDX58_MOUSE	Ddx58	106 kDa	TRUE	< 0.0001	-0.16	-0.1	0	-0.1	0.1	0.1	-0.1	-0.2	-0.2	-0.2	-0.1
Cluster of Carnitine O-acetyltransferase OS=Mus musculus OX=10090 GN=Crat PE=1 SV=3 (CACP_MOUSE)	CACP_MOUSE	Crat	71 kDa	TRUE	< 0.0001	0.5	0	0.2	-0.1	-0.2	-0.1	0.5	0.3	0.5	0.4	0.9
Prohibitin OS=Mus musculus OX=10090 GN=Phb PE=1 SV=1	PHB_MOUSE	Phb	30 kDa		< 0.0001	0.11	-0.2	0.1	0.1	0.1	-0.1	0.1	0	0.2	0	0.1
Cluster of Collagen, type VI, alpha 3 OS=Mus musculus OX=10090 GN=Col6a3 PE=1 SV=1 (A0A087WS16_MOUSE)	A0A087WS16_MOUSE [2]	Col6a3	289 kDa	TRUE	< 0.0001	-0.2	-0.2	0	0.1	-0.2	0.5	0.1	-0.1	-0.3	-0.4	-0.1
Cluster of Lysophospholipid acyltransferase 5 OS=Mus musculus OX=10090 GN=Lpcat3 PE=1 SV=1 (MBOA5_MOUSE)	MBOA5_MOUSE	Lpcat3	56 kDa	TRUE	< 0.0001	0.24	-0.2	-0.1	0.1	0.1	0.1	0.2	0.1	0.2	0.3	0.4
Spectrin alpha chain, erythrocytic 1 OS=Mus musculus OX=10090 GN=Spta1 PE=1 SV=3	SPTA1_MOUSE	Spta1	280 kDa	TRUE	< 0.0001	-0.15	-0.1	0	-0.1	0.3	0	-0.2	-0.2	0.2	0	-0.6
Band 4.1-like protein 5 OS=Mus musculus OX=10090 GN=Epb41l5 PE=1 SV=1	E41L5_MOUSE	Epb41l5	82 kDa		< 0.0001	0.19	0	-0.1	0.1	0	0	0.1	0.1	0.1	0.3	0.4
Cluster of NADP-dependent malic enzyme OS=Mus musculus OX=10090 GN=Me1 PE=1 SV=2 (MAOX_MOUSE)	MAOX_MOUSE [2]	Me1	64 kDa	TRUE	< 0.0001	0.26	-0.6	0.1	0.2	0.7	-0.4	0.1	0.5	0.5	0.1	0.2
Cluster of Methanethiol oxidase OS=Mus musculus OX=10090 GN=Selenbp1 PE=1 SV=2 (SBP1_MOUSE)	SBP1_MOUSE [2]	Selenbp1	53 kDa	TRUE	< 0.0001	-0.08	0	-0.2	0.1	0	0	-0.1	0	-0.2	-0.3	0
Clustered mitochondria protein homolog OS=Mus musculus OX=10090 GN=Cluh PE=1 SV=1	A0A0R4J140_MOUSE	Cluh	152 kDa		< 0.0001	0.08	-0.1	0	-0.1	0.1	0	0.1	0	0.1	0.1	0.1
Acyl-CoA synthetase short-chain family member 3, mitochondrial OS=Mus musculus OX=10090 GN=Acss3 PE=1 SV=2	ACSS3_MOUSE	Acss3	75 kDa	TRUE	< 0.0001	0.18	-0.1	0.2	0	0	-0.1	0.3	0.2	0.5	-0.2	0
Fatty-acid amide hydrolase 1 OS=Mus musculus OX=10090 GN=Faah PE=1 SV=1	FAAH1_MOUSE	Faah	63 kDa		< 0.0001	0.15	0	0.1	0	0	-0.1	-0.1	0.1	0.2	0.3	0.2
Poly [ADP-ribose] polymerase OS=Mus musculus OX=10090 GN=Parp3 PE=1 SV=1	Q3ULW8_MOUSE (+1)	Parp3	60 kDa		< 0.0001	-0.61	0.2	0.2	-0.1	-0.2	-0.1	-0.9	0.2	-0.9	-1.2	-0.4
Alpha-actinin-3 OS=Mus musculus OX=10090 GN=Actn3 PE=2 SV=1	ACTN3_MOUSE	Actn3	103 kDa	TRUE	< 0.0001	-0.3	0.5	0.1	-0.6	-0.2	0.4	-0.5	-0.3	-0.5	-0.6	0.2
Mitochondrial carrier homolog 2 OS=Mus musculus OX=10090 GN=Mtch2 PE=1 SV=1	MTCH2_MOUSE	Mtch2	33 kDa		< 0.0001	0.16	0	0.1	0	0.2	-0.2	0.1	0.2	0.2	0.2	0.2
Kynurenine--oxoglutarate transaminase 3 OS=Mus musculus OX=10090 GN=Kyat3 PE=1 SV=1	KAT3_MOUSE	Kyat3	51 kDa		< 0.0001	0.19	-0.2	0	0.2	0	-0.1	0.6	0.4	0.1	-0.2	-0.1
Cluster of Retinol dehydrogenase 7 OS=Mus musculus OX=10090 GN=Rdh7 PE=1 SV=1 (RDH7_MOUSE)	RDH7_MOUSE [4]	Rdh7	36 kDa	TRUE	< 0.0001	0.11	0	0.2	0	-0.1	0	0.2	0	0.1	0.2	0.1
Glycerol-3-phosphate dehydrogenase [NAD(+)], cytoplasmic OS=Mus musculus OX=10090 GN=Gpd1 PE=1 SV=3	GPDA_MOUSE	Gpd1	38 kDa	TRUE	< 0.0001	0.19	0	0.1	-0.2	0.1	0.1	0	0	0.3	0.2	0.4
Sepiapterin reductase OS=Mus musculus OX=10090 GN=Spr PE=1 SV=1	Q91XH5_MOUSE	Spr	28 kDa	TRUE	< 0.0001	0.09	-0.2	0	0.1	0.1	0.1	0.2	0.1	0.1	0.1	0.1
Glutathione transferase zeta 1 (Maleylacetoacetate isomerase), isoform CRA_c OS=Mus musculus OX=10090 GN=Gstz1 PE=1 SV=1	A0A1Y7VJZ2_MOUSE (+1)	Gstz1	24 kDa	TRUE	< 0.0001	0.07	-0.1	-0.1	0	0	0	0.1	0	0.1	0.1	0
Cluster of Myosin-11 OS=Mus musculus OX=10090 GN=Myh11 PE=1 SV=2 (E9QPE7_MOUSE)	E9QPE7_MOUSE [2]	Myh11	227 kDa	TRUE	< 0.0001	-0.19	-0.5	-0.2	0.2	0.8	0.1	-0.2	-0.1	-0.3	-0.2	-0.2
Cytoplasmic aconitate hydratase OS=Mus musculus OX=10090 GN=Aco1 PE=1 SV=3	ACOC_MOUSE	Aco1	98 kDa	TRUE	< 0.0001	0.07	-0.1	0	0	0.1	0	0.1	0	0.2	0.1	0
Guanidinoacetate N-methyltransferase OS=Mus musculus OX=10090 GN=Gamt PE=1 SV=1	GAMT_MOUSE	Gamt	26 kDa		< 0.0001	-0.12	-0.2	0	0.1	0.1	0	-0.2	0.1	-0.1	-0.1	-0.2
Cluster of Carbonic anhydrase 1 OS=Mus musculus OX=10090 GN=Ca1 PE=1 SV=4 (CAH1_MOUSE)	CAH1_MOUSE	Ca1	28 kDa	TRUE	< 0.0001	-0.26	0	0	0	0.1	-0.1	-0.6	0.1	-0.3	0.2	-0.8
Cluster of Enoyl-CoA delta isomerase 2, mitochondrial OS=Mus musculus OX=10090 GN=Eci2 PE=1 SV=2 (ECI2_MOUSE)	ECI2_MOUSE	Eci2	43 kDa	TRUE	< 0.0001	0.18	-0.1	0.2	0.2	-0.2	0	0.1	0	0.2	0.2	0.4
Pyruvate kinase PKM OS=Mus musculus OX=10090 GN=Pkm PE=1 SV=4	KPYM_MOUSE	Pkm	58 kDa	TRUE	< 0.0001	-0.25	0.5	0.1	-0.5	-0.4	0.3	-0.2	-0.1	-0.4	-0.8	0
Cluster of Aldo-keto reductase family 1 member C13 OS=Mus musculus OX=10090 GN=Akr1c13 PE=1 SV=2 (AK1CD_MOUSE)	AK1CD_MOUSE [2]	Akr1c13	37 kDa	TRUE	< 0.0001	0.09	0	-0.1	0.1	0	0	0.1	0	0	0.2	0.1
Cluster of 17-beta-hydroxysteroid dehydrogenase 13 OS=Mus musculus OX=10090 GN=Hsd17b13 PE=1 SV=2 (DHB13_MOUSE)	DHB13_MOUSE [2]	Hsd17b13	33 kDa	TRUE	< 0.0001	1.45	-0.4	-0.2	-0.2	0.1	2.4	0.3	-0.1	2.8	2.8	2.6
Aminomethyltransferase, mitochondrial OS=Mus musculus OX=10090 GN=Amt PE=1 SV=1	GCST_MOUSE	Amt	44 kDa		< 0.0001	0.13	-0.2	0	0.2	0	0	0.2	0.2	0	0.3	-0.1
Cluster of Ubiquitin-like modifier-activating enzyme 5 OS=Mus musculus OX=10090 GN=Uba5 PE=1 SV=2 (UBA5_MOUSE)	UBA5_MOUSE	Uba5	45 kDa	TRUE	< 0.0001	-0.2	-0.1	0	0.1	0.1	-0.2	-0.3	-0.1	-0.2	-0.1	-0.2
Dolichyl-diphosphooligosaccharide--protein glycosyltransferase subunit STT3A OS=Mus musculus OX=10090 GN=Stt3a PE=1 SV=1	STT3A_MOUSE	Stt3a	81 kDa	TRUE	< 0.0001	-0.09	0	0.2	0	-0.1	0	0	0	-0.1	-0.2	-0.2
Electron transfer flavoprotein subunit beta OS=Mus musculus OX=10090 GN=Etfb PE=1 SV=3	ETFB_MOUSE	Etfb	28 kDa	TRUE	0.0001	0.11	0	0.1	0.1	-0.1	-0.1	0.1	0.1	0.3	0.1	-0.1
Bifunctional glutamate/proline--tRNA ligase OS=Mus musculus OX=10090 GN=Eprs PE=1 SV=4	SYEP_MOUSE	Eprs	170 kDa	TRUE	0.00011	-0.07	0	0	0	0	0	-0.1	-0.1	-0.1	0	-0.1
NADPH:adrenodoxin oxidoreductase, mitochondrial OS=Mus musculus OX=10090 GN=Fdxr PE=1 SV=1	ADRO_MOUSE	Fdxr	54 kDa		0.00011	0.12	-0.1	0.1	0.2	0	-0.1	0.2	0.1	0.2	0	0
Endoplasmic reticulum chaperone BiP OS=Mus musculus OX=10090 GN=Hspa5 PE=1 SV=3	BIP_MOUSE	Hspa5	72 kDa	TRUE	0.00011	-0.11	0.1	0	0	-0.1	0	0	-0.2	-0.2	0	-0.1
Alpha-methylacyl-CoA racemase OS=Mus musculus OX=10090 GN=Amacr PE=1 SV=4	AMACR_MOUSE	Amacr	42 kDa		0.00012	0.13	0.1	0	0.1	-0.1	-0.1	0	0.1	0	0.3	0.2
Peroxisomal carnitine O-octanoyltransferase OS=Mus musculus OX=10090 GN=Crot PE=1 SV=1	OCTC_MOUSE	Crot	70 kDa		0.00012	0.32	-0.2	0.5	0	-0.3	0.1	0.7	0.2	0.3	0.1	0.4
Band 3 anion transport protein OS=Mus musculus OX=10090 GN=Slc4a1 PE=1 SV=1	B3AT_MOUSE	Slc4a1	103 kDa		0.00012	-0.15	-0.2	0	-0.1	0.2	0	-0.2	-0.2	0.1	0	-0.7
ATPase WRNIP1 OS=Mus musculus OX=10090 GN=Wrnip1 PE=1 SV=2	WRIP1_MOUSE	Wrnip1	72 kDa		0.00013	0.27	-0.3	0.1	0.1	0	0.1	0.3	0.1	0.3	0.3	0.3
Cluster of Cytochrome b-c1 complex subunit 2, mitochondrial OS=Mus musculus OX=10090 GN=Uqcrc2 PE=1 SV=1 (QCR2_MOUSE)	QCR2_MOUSE	Uqcrc2	48 kDa	TRUE	0.00013	0.05	0	0.1	0	0	-0.1	0	0	0.2	0.1	0
Leukemia inhibitory factor receptor OS=Mus musculus OX=10090 GN=Lifr PE=1 SV=1	LIFR_MOUSE	Lifr	123 kDa	TRUE	0.00014	-0.61	0.3	-0.2	-0.2	-0.1	0.3	-0.7	-1	-0.8	-0.4	-0.1
Hypoxia up-regulated protein 1 OS=Mus musculus OX=10090 GN=Hyou1 PE=1 SV=1	HYOU1_MOUSE	Hyou1	111 kDa		0.00015	-0.09	0	0.1	0	-0.1	0	0	-0.2	-0.2	0.1	-0.1
Cluster of Thioredoxin reductase 2, mitochondrial OS=Mus musculus OX=10090 GN=Txnrd2 PE=1 SV=1 (A0A0M3HEQ0_MOUSE)	A0A0M3HEQ0_MOUSE [2]	Txnrd2	57 kDa	TRUE	0.00015	0.17	-0.2	0.2	0.1	-0.1	0	0.2	0.1	0.2	0.2	0.2
Cluster of MCG1051009 OS=Mus musculus OX=10090 GN=Serpina3k PE=1 SV=1 (A0A0R4J0I1_MOUSE)	A0A0R4J0I1_MOUSE [4]	Serpina3k	47 kDa	TRUE	0.00017	-0.32	0.3	-0.1	-0.6	-0.2	0.6	-0.3	-0.8	-0.5	0	-0.1
Regucalcin OS=Mus musculus OX=10090 GN=Rgn PE=1 SV=1	RGN_MOUSE	Rgn	33 kDa		0.00017	-0.08	0	0	0.1	0.1	-0.1	-0.3	-0.1	-0.1	0	0.1
Voltage-dependent anion-selective channel protein 3 OS=Mus musculus OX=10090 GN=Vdac3 PE=1 SV=1	VDAC3_MOUSE	Vdac3	31 kDa	TRUE	0.00018	0.07	0	0.1	0	-0.1	-0.1	0.1	0.1	0.1	0	0.1
2-oxo-4-hydroxy-4-carboxy-5-ureidoimidazoline decarboxylase OS=Mus musculus OX=10090 GN=Urad PE=1 SV=1	URAD_MOUSE	Urad	20 kDa		0.00019	-0.29	0.3	0	0	0	-0.2	-0.1	0	-0.7	-0.4	-0.3
Cluster of Cyp2a4 protein OS=Mus musculus OX=10090 GN=Cyp2a5 PE=1 SV=1 (Q91X75_MOUSE)	Q91X75_MOUSE [2]	Cyp2a5	57 kDa	TRUE	0.00019	0.3	-0.2	-0.2	0.2	0.2	0.1	0.4	0.2	0.4	0.2	0.1
Glutaminase liver isoform, mitochondrial OS=Mus musculus OX=10090 GN=Gls2 PE=1 SV=2	GLSL_MOUSE	Gls2	66 kDa	TRUE	0.00019	-0.17	0.5	-0.3	0.1	0	-0.1	0	0.1	-0.4	-0.1	-0.5
Putative L-aspartate dehydrogenase OS=Mus musculus OX=10090 GN=Aspdh PE=1 SV=1	ASPD_MOUSE	Aspdh	30 kDa		0.00019	0.11	-0.2	0.1	0.2	-0.1	-0.1	0	0.1	0	0.1	0.2
Destrin OS=Mus musculus OX=10090 GN=Dstn PE=1 SV=3	DEST_MOUSE	Dstn	19 kDa	TRUE	0.0002	-0.1	0	0	0	0	0	-0.1	0	-0.2	-0.1	-0.2
Myosin-9 OS=Mus musculus OX=10090 GN=Myh9 PE=1 SV=4	MYH9_MOUSE	Myh9	226 kDa	TRUE	0.00021	-0.05	0	0	0.1	0	0	0.1	0	-0.1	-0.1	-0.1
Proteasome subunit beta type-5 OS=Mus musculus OX=10090 GN=Psmb5 PE=1 SV=3	PSB5_MOUSE	Psmb5	29 kDa		0.00021	0.16	-0.2	0	-0.2	0.1	0.2	0.1	0	0.2	0.2	0.3
Cluster of Complement factor H OS=Mus musculus OX=10090 GN=Cfh PE=1 SV=2 (CFAH_MOUSE)	CFAH_MOUSE [2]	Cfh	139 kDa	TRUE	0.00021	-0.11	0.1	-0.1	-0.1	0	0.2	-0.1	-0.2	-0.2	0	0
Carbonic anhydrase 5A, mitochondrial OS=Mus musculus OX=10090 GN=Ca5a PE=1 SV=2	CAH5A_MOUSE	Ca5a	34 kDa		0.00022	0.17	0	0	0.2	0.1	-0.3	0.2	0.2	0.4	0.1	-0.1
6-phosphogluconate dehydrogenase, decarboxylating OS=Mus musculus OX=10090 GN=Pgd PE=1 SV=3	6PGD_MOUSE	Pgd	53 kDa	TRUE	0.00022	0.1	-0.3	-0.1	0.1	0.2	0	0.3	0.1	0	0.1	0.1
Phosphatidylethanolamine-binding protein 1 OS=Mus musculus OX=10090 GN=Pebp1 PE=1 SV=3	PEBP1_MOUSE	Pebp1	21 kDa	TRUE	0.00022	-0.14	0	0	-0.1	0.2	-0.2	-0.1	0.1	0	-0.3	-0.4
Cluster of Ubiquinone biosynthesis protein COQ9, mitochondrial OS=Mus musculus OX=10090 GN=Coq9 PE=1 SV=1 (COQ9_MOUSE)	COQ9_MOUSE [2]	Coq9	35 kDa	TRUE	0.00023	0.09	0	0.1	0.1	-0.1	0	0.1	0.1	0.2	0	0.1
Serum paraoxonase/arylesterase 2 OS=Mus musculus OX=10090 GN=Pon2 PE=1 SV=2	PON2_MOUSE	Pon2	40 kDa		0.00024	0.1	0.1	0	0.1	-0.1	0	0.2	0	0.1	0.1	0.1
Dihydropyrimidinase OS=Mus musculus OX=10090 GN=Dpys PE=1 SV=2	DPYS_MOUSE	Dpys	57 kDa		0.00024	0.06	-0.1	0.1	0.1	-0.1	0	0.1	0.1	0	0	0.1
Cluster of Myosin-1 OS=Mus musculus OX=10090 GN=Myh1 PE=1 SV=1 (MYH1_MOUSE)	MYH1_MOUSE [9]	Myh1	223 kDa	TRUE	0.00024	-0.95	0.8	0.1	-3	-1.3	0.7	-1.2	-0.5	-1.1	-2.1	0
Protein transport protein Sec24A OS=Mus musculus OX=10090 GN=Sec24a PE=1 SV=1	A2AA71_MOUSE (+1)	Sec24a	119 kDa		0.00024	0.1	-0.1	0.1	-0.1	0.1	0	0.2	0	0.1	0.1	0.1
Sterol O-acyltransferase 2 OS=Mus musculus OX=10090 GN=Soat2 PE=1 SV=2	SOAT2_MOUSE	Soat2	61 kDa		0.00026	0.21	-0.2	0	0.2	-0.1	0.1	0.3	0	0	0.4	0.3
Mitochondrial 2-oxoglutarate/malate carrier protein OS=Mus musculus OX=10090 GN=Slc25a11 PE=1 SV=3	M2OM_MOUSE	Slc25a11	34 kDa		0.00027	0.11	-0.2	0.1	0.1	0.1	0	0.1	0.1	0.2	0.1	0.1
Ectonucleotide pyrophosphatase/phosphodiesterase 1, isoform CRA_a OS=Mus musculus OX=10090 GN=Enpp1 PE=1 SV=1	A0A0R4J1Q7_MOUSE (+1)	Enpp1	103 kDa		0.00027	0.2	0.2	-0.1	-0.1	-0.4	0.2	0.3	0.3	-0.2	0.2	0.3
Cluster of Cytochrome P450 2C39 OS=Mus musculus OX=10090 GN=Cyp2c39 PE=1 SV=2 (CP239_MOUSE)	CP239_MOUSE [2]	Cyp2c39	56 kDa	TRUE	0.00028	-0.22	-0.3	0	-0.1	0.6	0	-0.1	-1.5	-0.1	-0.1	-0.2
Amine oxidase [flavin-containing] B OS=Mus musculus OX=10090 GN=Maob PE=1 SV=4	AOFB_MOUSE	Maob	59 kDa	TRUE	0.00028	0.08	-0.1	0.1	0	0.1	-0.2	0.1	0.1	0.2	0	0
Collagen alpha-1(VI) chain OS=Mus musculus OX=10090 GN=Col6a1 PE=1 SV=1	CO6A1_MOUSE	Col6a1	108 kDa	TRUE	0.00029	-0.19	-0.2	0	0	-0.2	0.7	0	-0.1	-0.3	-0.4	-0.1
Cluster of Hydroxyproline dehydrogenase OS=Mus musculus OX=10090 GN=Prodh2 PE=1 SV=1 (HYPDH_MOUSE)	HYPDH_MOUSE	Prodh2	51 kDa	TRUE	0.00029	0.1	-0.1	0.1	0	0.1	-0.1	0	0	0.2	0.2	0
[Pyruvate dehydrogenase (acetyl-transferring)] kinase isozyme 1, mitochondrial OS=Mus musculus OX=10090 GN=Pdk1 PE=1 SV=2	PDK1_MOUSE	Pdk1	49 kDa	TRUE	0.00031	0.21	-0.4	0.2	0.1	0.2	-0.1	0.2	0.4	0.3	0.1	0
Immunoglobulin heavy constant mu (Fragment) OS=Mus musculus OX=10090 GN=Ighm PE=1 SV=1	A0A075B5P6_MOUSE (+2)	Ighm	50 kDa		0.00032	-0.31	-0.4	0.1	0.5	0.4	-0.6	-0.5	0.1	-0.4	-0.4	-0.3
Short-chain dehydrogenase/reductase 3 OS=Mus musculus OX=10090 GN=Dhrs3 PE=1 SV=2	DHRS3_MOUSE (+1)	Dhrs3	34 kDa		0.00033	0.25	-0.2	0.2	0	0.1	-0.1	0.4	0.2	0.4	0.2	0
Cluster of Galactose-1-phosphate uridylyltransferase OS=Mus musculus OX=10090 GN=Galt PE=1 SV=3 (GALT_MOUSE)	GALT_MOUSE [2]	Galt	43 kDa	TRUE	0.00033	0.14	0	-0.1	0.1	0	-0.1	0.1	0.2	0	0.3	0.3
Cluster of Laminin subunit gamma-1 OS=Mus musculus OX=10090 GN=Lamc1 PE=1 SV=2 (LAMC1_MOUSE)	LAMC1_MOUSE [2]	Lamc1	177 kDa	TRUE	0.00034	-0.21	0.1	0.1	-0.2	-0.2	0.4	-0.1	-0.2	-0.3	-0.4	-0.1
Retinol dehydrogenase 11 OS=Mus musculus OX=10090 GN=Rdh11 PE=1 SV=1	Q9R1R8_MOUSE	Rdh11	33 kDa		0.00034	0.26	0.1	-0.3	0	0.3	-0.2	-0.1	0.3	0.3	0.3	0.4
Ester hydrolase C11orf54 homolog OS=Mus musculus OX=10090 PE=1 SV=1	CK054_MOUSE		35 kDa		0.00037	0.1	-0.2	0	0.1	0.1	0	0.2	0	0.2	0	0.1
COMM domain-containing protein 3 OS=Mus musculus OX=10090 GN=Commd3 PE=1 SV=1	COMD3_MOUSE	Commd3	22 kDa		0.00037	0.19	0.1	0	0	0	-0.1	0.2	0.1	0.2	0.3	0.2
Triosephosphate isomerase OS=Mus musculus OX=10090 GN=Tpi1 PE=1 SV=4	TPIS_MOUSE	Tpi1	32 kDa		0.00037	0.08	0	-0.1	0.1	0	0	0	0.1	0.1	0.1	0.1
Cluster of Acyl-CoA-binding protein OS=Mus musculus OX=10090 GN=Dbi PE=1 SV=1 (Q4VWZ5_MOUSE)	Q4VWZ5_MOUSE	Dbi	15 kDa	TRUE	0.00038	0.29	-0.3	0	0.1	0.2	-0.1	0.2	0.2	0.3	0.3	0.4
Cluster of Ornithine carbamoyltransferase, mitochondrial OS=Mus musculus OX=10090 GN=Otc PE=1 SV=1 (OTC_MOUSE)	OTC_MOUSE [2]	Otc	40 kDa	TRUE	0.00042	0.09	0	0	0.1	0	-0.1	0	0.2	0.2	0.1	0
Sarcosine dehydrogenase, mitochondrial OS=Mus musculus OX=10090 GN=Sardh PE=1 SV=1	SARDH_MOUSE	Sardh	102 kDa		0.00042	-0.08	0	0.2	0	0.1	-0.2	-0.1	-0.1	0.1	0.1	-0.3
Keratin, type I cytoskeletal 9 OS=Homo sapiens GN=KRT9 PE=1 SV=3	K1C9_HUMAN	KRT9	62 kDa	TRUE	0.00043	-0.47	0.7	-0.4	0.5	-0.1	-1	-0.8	-0.3	-1.2	0.2	-0.2
Cluster of NADH-cytochrome b5 reductase 3 OS=Mus musculus OX=10090 GN=Cyb5r3 PE=1 SV=3 (NB5R3_MOUSE)	NB5R3_MOUSE	Cyb5r3	34 kDa	TRUE	0.00043	0.13	-0.1	-0.1	0.1	0.4	-0.3	0	0.3	0.2	0.1	0
ATP synthase subunit beta, mitochondrial OS=Mus musculus OX=10090 GN=Atp5f1b PE=1 SV=2	ATPB_MOUSE	Atp5f1b	56 kDa		0.00048	0.04	0	0	0	0	0	0	-0.1	0.2	0.1	0
Cluster of Four and a half LIM domains 1, isoform CRA_b OS=Mus musculus OX=10090 GN=Fhl1 PE=1 SV=1 (A2AEX8_MOUSE)	A2AEX8_MOUSE	Fhl1	34 kDa	TRUE	0.00048	-0.42	0.6	0	-1.2	-0.4	0.7	-0.6	-0.1	-0.6	-1	0
Hydroxymethylglutaryl-CoA synthase, cytoplasmic OS=Mus musculus OX=10090 GN=Hmgcs1 PE=1 SV=1	HMCS1_MOUSE	Hmgcs1	58 kDa	TRUE	0.00048	0.19	0.3	0	-0.3	0	0	0	0.2	-0.1	0.4	0.5
Cluster of ATP-binding cassette sub-family D member 2 OS=Mus musculus OX=10090 GN=Abcd2 PE=1 SV=1 (A0A0R4J0U5_MOUSE)	A0A0R4J0U5_MOUSE [2]	Abcd2	83 kDa	TRUE	0.0005	0.16	-0.4	0.1	0.2	-0.2	0.2	0.4	0	0.1	0	0.4
Cluster of Collagen alpha-2(VI) chain OS=Mus musculus OX=10090 GN=Col6a2 PE=1 SV=3 (CO6A2_MOUSE)	CO6A2_MOUSE [2]	Col6a2	110 kDa	TRUE	0.0005	-0.19	-0.2	-0.1	0	-0.1	0.6	0	-0.1	-0.3	-0.5	-0.1
Annexin A2 OS=Mus musculus OX=10090 GN=Anxa2 PE=1 SV=2	ANXA2_MOUSE	Anxa2	39 kDa		0.00051	-0.13	-0.2	0	0	-0.2	0.5	0	-0.1	-0.2	-0.2	-0.1
1-acyl-sn-glycerol-3-phosphate acyltransferase beta OS=Mus musculus OX=10090 GN=Agpat2 PE=1 SV=1	PLCB_MOUSE	Agpat2	31 kDa		0.00052	0.11	-0.1	0	0	0.1	-0.1	0.1	0.2	0.2	0.1	0
Mitochondrial import inner membrane translocase subunit TIM50 OS=Mus musculus OX=10090 GN=Timm50 PE=1 SV=1	TIM50_MOUSE	Timm50	40 kDa		0.00054	0.14	0	0.1	0.1	0	-0.2	0.1	0.1	0.2	0.2	0.2
Valacyclovir hydrolase OS=Mus musculus OX=10090 GN=Bphl PE=1 SV=1	BPHL_MOUSE	Bphl	33 kDa		0.00056	0.16	-0.1	0.1	0.1	0	-0.2	0.3	0.2	0.3	0.1	-0.1
UDP-glucose 4-epimerase OS=Mus musculus OX=10090 GN=Gale PE=1 SV=1	GALE_MOUSE	Gale	38 kDa		0.00064	0.21	-0.3	-0.1	0.2	0.3	-0.1	0.1	0.1	0.2	0.3	0.3
Acetyl-coenzyme A synthetase, cytoplasmic OS=Mus musculus OX=10090 GN=Acss2 PE=1 SV=1	A2AQN4_MOUSE	Acss2	80 kDa		0.00066	0.36	-0.1	-0.7	0.3	0.8	-0.3	-0.3	0.5	0.2	0.6	0.6
Transketolase OS=Mus musculus OX=10090 GN=Tkt PE=1 SV=1	TKT_MOUSE	Tkt	68 kDa	TRUE	0.0007	0.11	-0.1	0.1	0.1	0	-0.1	0.3	0.1	0.1	-0.1	0
ERO1-like protein beta OS=Mus musculus OX=10090 GN=Ero1b PE=1 SV=1	ERO1B_MOUSE	Ero1b	54 kDa	TRUE	0.00071	-0.2	0	0.3	-0.3	-0.1	0.1	-0.2	-0.3	0	-0.2	-0.4
Cluster of Glyoxalase domain-containing protein 4 OS=Mus musculus OX=10090 GN=Glod4 PE=1 SV=1 (GLOD4_MOUSE)	GLOD4_MOUSE	Glod4	33 kDa	TRUE	0.00072	0.09	-0.2	0.1	0.2	0	-0.1	0	0.4	0	0	0.1
Cluster of Atlastin-2 OS=Mus musculus OX=10090 GN=Atl2 PE=1 SV=1 (ATLA2_MOUSE)	ATLA2_MOUSE	Atl2	66 kDa	TRUE	0.00072	0.12	-0.1	0.1	0	0.2	-0.1	0.2	0	0.2	0.1	0.1
Secernin-2 OS=Mus musculus OX=10090 GN=Scrn2 PE=1 SV=1	SCRN2_MOUSE	Scrn2	47 kDa		0.00075	0.08	-0.1	0	0.1	0	0	0.1	0.1	0.1	0	0.2
Glutaredoxin-3 OS=Mus musculus OX=10090 GN=Glrx3 PE=1 SV=1	GLRX3_MOUSE	Glrx3	38 kDa		0.00075	0.05	-0.1	-0.1	0	0.1	-0.1	0.1	0	0	0.2	0.1
Carboxymethylenebutenolidase homolog OS=Mus musculus OX=10090 GN=Cmbl PE=1 SV=1	CMBL_MOUSE	Cmbl	28 kDa		0.00077	0.19	-0.1	0	0	0.1	0	0.2	0.1	0.3	0.1	0.2
Cysteine and glycine-rich protein 1 OS=Mus musculus OX=10090 GN=Csrp1 PE=1 SV=3	CSRP1_MOUSE	Csrp1	21 kDa		0.00081	-0.25	-0.1	-0.2	0.1	0.3	0	-0.1	-0.4	-0.3	-0.3	-0.2
Bifunctional coenzyme A synthase OS=Mus musculus OX=10090 GN=Coasy PE=1 SV=2	COASY_MOUSE	Coasy	62 kDa	TRUE	0.00081	0.12	-0.2	0.1	0.1	0	0	0.1	0.1	0.2	0.2	0.1
Cluster of Heterogeneous nuclear ribonucleoprotein D0 OS=Mus musculus OX=10090 GN=Hnrnpd PE=1 SV=2 (HNRPD_MOUSE)	HNRPD_MOUSE [3]	Hnrnpd	38 kDa	TRUE	0.00085	0.15	-0.1	0	0.2	-0.1	0	0.3	0.1	0.1	0.1	0.2
Ras GTPase-activating-like protein IQGAP2 OS=Mus musculus OX=10090 GN=Iqgap2 PE=1 SV=2	IQGA2_MOUSE	Iqgap2	181 kDa	TRUE	0.00086	0.07	0.1	-0.1	0.1	-0.1	0	0.2	0	0.1	0	0
Glutamine amidotransferase-like class 1 domain-containing protein 1 OS=Mus musculus OX=10090 GN=Gatd1 PE=1 SV=1	GALD1_MOUSE	Gatd1	23 kDa		0.00087	0.15	0	0.1	-0.1	0	0.1	0.2	0.2	0.1	0.1	0
Cluster of Cordon-bleu protein-like 1 OS=Mus musculus OX=10090 GN=Cobll1 PE=1 SV=2 (COBL1_MOUSE)	COBL1_MOUSE [2]	Cobll1	137 kDa	TRUE	0.0009	0.12	0	0	0.1	-0.2	0	0.2	0.1	0.1	0.1	0.1
Glycerol-3-phosphate acyltransferase 1, mitochondrial OS=Mus musculus OX=10090 GN=Gpam PE=1 SV=2	GPAT1_MOUSE	Gpam	94 kDa	TRUE	0.00091	0.26	-0.2	-0.2	0.1	0.5	-0.2	-0.1	0.1	0.3	0.6	0.5
3-alpha-hydroxysteroid dehydrogenase type 1 OS=Mus musculus OX=10090 GN=Akr1c14 PE=1 SV=1	Q91WT7_MOUSE	Akr1c14	37 kDa	TRUE	0.00095	-0.09	0	0.1	-0.1	0	-0.1	-0.2	-0.1	0	-0.1	0
Catalase OS=Mus musculus OX=10090 GN=Cat PE=1 SV=4	CATA_MOUSE	Cat	60 kDa	TRUE	0.001	0.18	0	-0.1	0.1	0.1	-0.1	-0.1	0.2	0.2	0.3	0.3
Calreticulin OS=Mus musculus OX=10090 GN=Calr PE=1 SV=1	CALR_MOUSE	Calr	48 kDa		0.001	-0.07	0.1	0	0	-0.1	0	0	-0.1	-0.3	0.1	0
Aspartate aminotransferase, mitochondrial OS=Mus musculus OX=10090 GN=Got2 PE=1 SV=1	AATM_MOUSE	Got2	47 kDa	TRUE	0.001	0.12	0	0	0.1	0	0	0	0.1	0.2	0.2	0.2
Sorbitol dehydrogenase OS=Mus musculus OX=10090 GN=Sord PE=1 SV=3	DHSO_MOUSE	Sord	38 kDa		0.001	-0.12	0.1	0.1	-0.2	0.1	-0.2	-0.1	-0.2	0.1	-0.2	-0.2
UTP--glucose-1-phosphate uridylyltransferase OS=Mus musculus OX=10090 GN=Ugp2 PE=1 SV=3	UGPA_MOUSE	Ugp2	57 kDa		0.001	-0.1	-0.1	0.1	0	0.1	-0.1	0	0.1	0	-0.2	-0.4
Formimidoyltransferase-cyclodeaminase OS=Mus musculus OX=10090 GN=Ftcd PE=1 SV=1	FTCD_MOUSE	Ftcd	59 kDa		0.001	0.09	-0.1	-0.1	0.1	0.1	0	0	0	0	0.2	0.1
Adenylate kinase 2, mitochondrial OS=Mus musculus OX=10090 GN=Ak2 PE=1 SV=5	KAD2_MOUSE	Ak2	26 kDa	TRUE	0.001	0.19	-0.1	-0.1	0.2	0	-0.1	0.1	0.1	0.4	0.3	-0.1
Cytochrome b-c1 complex subunit 1, mitochondrial OS=Mus musculus OX=10090 GN=Uqcrc1 PE=1 SV=2	QCR1_MOUSE	Uqcrc1	53 kDa	TRUE	0.001	0.06	0	0.1	0	-0.1	-0.1	0	0	0.2	0.1	0
Cluster of Dihydropteridine reductase OS=Mus musculus OX=10090 GN=Qdpr PE=1 SV=2 (DHPR_MOUSE)	DHPR_MOUSE	Qdpr	26 kDa	TRUE	0.001	0.11	-0.1	-0.1	0.2	0.2	-0.2	0	0.3	0.2	0	0.1
Heat shock protein HSP 90-alpha OS=Mus musculus OX=10090 GN=Hsp90aa1 PE=1 SV=4	HS90A_MOUSE	Hsp90aa1	85 kDa	TRUE	0.001	0.04	-0.1	0	0	0.1	-0.1	0.1	-0.2	0	0.1	0.2
5-oxoprolinase OS=Mus musculus OX=10090 GN=Oplah PE=1 SV=1	OPLA_MOUSE	Oplah	138 kDa		0.001	0.15	-0.1	0	0	0	0.1	0.2	0	0.1	0.2	0.3
Cluster of Keratin, type I cytoskeletal 10 OS=Homo sapiens GN=KRT10 PE=1 SV=6 (K1C10_HUMAN)	K1C10_HUMAN [3]	KRT10	60 kDa	TRUE	0.001	-0.33	0.1	-0.6	0.2	0	0.2	-0.7	-0.6	-1	-0.1	0.5
Cluster of Major urinary protein 17 OS=Mus musculus OX=10090 GN=Mup17 PE=2 SV=2 (MUP17_MOUSE)	MUP17_MOUSE [3]	Mup17	21 kDa	TRUE	0.001	-0.36	1.2	-0.4	0.2	0	-1.2	-0.3	-1.5	0.3	-0.5	-0.3
Fibrinogen alpha chain OS=Mus musculus OX=10090 GN=Fga PE=1 SV=1	FIBA_MOUSE	Fga	87 kDa	TRUE	0.001	-0.09	-0.1	0	-0.2	0.1	0.1	0.1	-0.1	0.1	-0.3	-0.3
Alanine--tRNA ligase, cytoplasmic OS=Mus musculus OX=10090 GN=Aars PE=1 SV=1	SYAC_MOUSE	Aars	107 kDa	TRUE	0.001	-0.1	0	-0.1	0.1	0	0	-0.1	-0.2	-0.2	0.1	-0.1
Fibrinogen beta chain OS=Mus musculus OX=10090 GN=Fgb PE=1 SV=1	FIBB_MOUSE	Fgb	55 kDa		0.001	-0.1	-0.1	0	-0.2	0.2	0.2	0.1	-0.1	0.1	-0.3	-0.3
Apolipoprotein A-I OS=Mus musculus OX=10090 GN=Apoa1 PE=1 SV=2	APOA1_MOUSE	Apoa1	31 kDa	TRUE	0.001	-0.13	0.3	0.1	-0.2	0	-0.1	0	0.1	0	-0.4	-0.4
Indolethylamine N-methyltransferase OS=Mus musculus OX=10090 GN=Inmt PE=1 SV=1	INMT_MOUSE	Inmt	29 kDa		0.001	0.22	-0.2	-0.1	0	0	0.3	-0.1	0.3	0.2	0.1	0.5
Cluster of Cingulin OS=Mus musculus OX=10090 GN=Cgn PE=1 SV=1 (D3YUW7_MOUSE)	D3YUW7_MOUSE [3]	Cgn	136 kDa	TRUE	0.001	0.09	-0.1	0	0.1	-0.1	0	0.2	0.1	0	0	0.1
Cytochrome c1, heme protein, mitochondrial OS=Mus musculus OX=10090 GN=Cyc1 PE=1 SV=1	CY1_MOUSE	Cyc1	35 kDa		0.001	0.08	0	0.1	0	0	-0.1	0	0	0.2	0.1	0.1
Plastin-2 OS=Mus musculus OX=10090 GN=Lcp1 PE=1 SV=4	PLSL_MOUSE	Lcp1	70 kDa	TRUE	0.001	-0.08	0.1	0	0.1	-0.1	0	0	0	-0.1	-0.1	-0.1
Cluster of Elongation factor 1-delta OS=Mus musculus OX=10090 GN=Eef1d PE=1 SV=1 (A0A0R4J1E2_MOUSE)	A0A0R4J1E2_MOUSE [2]	Eef1d	73 kDa	TRUE	0.001	-0.08	0	0	0	0	0	-0.1	-0.2	-0.1	0	-0.1
Cluster of Cytochrome b5 OS=Mus musculus OX=10090 GN=Cyb5a PE=1 SV=2 (CYB5_MOUSE)	CYB5_MOUSE	Cyb5a	15 kDa	TRUE	0.001	0.1	-0.1	0	0	0	0	0.1	0	0.1	0.1	0.1
182 kDa tankyrase-1-binding protein OS=Mus musculus OX=10090 GN=Tnks1bp1 PE=1 SV=2	TB182_MOUSE	Tnks1bp1	182 kDa		0.001	0.13	-0.3	-0.2	0.2	0.1	0.1	0.3	0.1	0.1	0	0.1
NAD kinase 2, mitochondrial OS=Mus musculus OX=10090 GN=Nadk2 PE=1 SV=2	NAKD2_MOUSE	Nadk2	51 kDa		0.001	0.07	-0.1	0.1	0.1	-0.1	-0.1	0.1	0.1	0.1	0.1	0
UDP-glucuronosyltransferase OS=Mus musculus OX=10090 GN=Ugt2b1 PE=1 SV=1	Q8R084_MOUSE	Ugt2b1	60 kDa	TRUE	0.001	-0.1	0.3	-0.1	-0.2	0	0	-0.2	-0.2	0	0.1	-0.1
Dihydrolipoyllysine-residue acetyltransferase component of pyruvate dehydrogenase complex, mitochondrial OS=Mus musculus OX=10090 GN=Dlat PE=1 SV=2	ODP2_MOUSE	Dlat	68 kDa		0.001	0.07	0	0	0.1	-0.1	0	0.1	0	0.1	0.1	0.1
Glutamyl aminopeptidase OS=Mus musculus OX=10090 GN=Enpep PE=1 SV=1	AMPE_MOUSE	Enpep	108 kDa		0.001	-0.09	-0.1	-0.1	0	0.3	-0.1	-0.1	-0.1	0	-0.1	-0.2
Hydroxyacid-oxoacid transhydrogenase, mitochondrial OS=Mus musculus OX=10090 GN=Adhfe1 PE=1 SV=2	HOT_MOUSE	Adhfe1	50 kDa		0.001	0.11	-0.2	-0.1	0.3	0	0	0.2	0.1	0.2	0.2	-0.1
Junction plakoglobin OS=Mus musculus OX=10090 GN=Jup PE=1 SV=3	PLAK_MOUSE	Jup	82 kDa	TRUE	0.001	0.1	0	0	0	-0.1	0.1	0.1	0	0.1	0.1	0.1
Collagen alpha-1(I) chain OS=Mus musculus OX=10090 GN=Col1a1 PE=1 SV=4	CO1A1_MOUSE	Col1a1	138 kDa	TRUE	0.001	-0.26	-0.4	0.2	0.1	-0.4	0.7	-0.1	-0.2	-0.4	-0.5	0
Cluster of Collagen alpha-2(I) chain OS=Mus musculus OX=10090 GN=Col1a2 PE=1 SV=2 (CO1A2_MOUSE)	CO1A2_MOUSE	Col1a2	130 kDa	TRUE	0.001	-0.29	-0.4	0.4	0	-0.5	0.9	-0.2	-0.2	-0.6	-0.6	0.1
Sorting and assembly machinery component 50 homolog OS=Mus musculus OX=10090 GN=Samm50 PE=1 SV=1	SAM50_MOUSE	Samm50	52 kDa		0.001	0.08	-0.1	0.1	0	0	0	0	0	0.2	0.1	0.1
Cluster of Tyrosine--tRNA ligase OS=Mus musculus OX=10090 GN=Yars PE=1 SV=1 (A2A7S7_MOUSE)	A2A7S7_MOUSE	Yars	63 kDa	TRUE	0.001	-0.14	0.1	0	-0.3	0.1	0	-0.3	-0.2	-0.1	-0.1	0
Citramalyl-CoA lyase, mitochondrial OS=Mus musculus OX=10090 GN=Clybl PE=1 SV=2	CLYBL_MOUSE	Clybl	38 kDa		0.001	0.08	-0.1	0	0.1	-0.1	0	0.1	0	0.1	0.1	0.1
Rho GDP-dissociation inhibitor 1 OS=Mus musculus OX=10090 GN=Arhgdia PE=1 SV=3	GDIR1_MOUSE	Arhgdia	23 kDa		0.001	-0.18	-0.1	0	0.1	-0.1	0.1	-0.1	-0.1	-0.4	-0.3	-0.1
Sedoheptulokinase OS=Mus musculus OX=10090 GN=Shpk PE=1 SV=1	SHPK_MOUSE	Shpk	51 kDa		0.001	0.11	-0.1	0	0.1	0.1	-0.1	0.1	0.2	0.2	0	0
Sterol-4-alpha-carboxylate 3-dehydrogenase, decarboxylating OS=Mus musculus OX=10090 GN=Nsdhl PE=1 SV=1	NSDHL_MOUSE	Nsdhl	41 kDa		0.001	0.15	0.4	-0.3	0	0.1	-0.2	0	-0.1	0.1	0.4	0.5
Myosin-10 OS=Mus musculus OX=10090 GN=Myh10 PE=1 SV=2	MYH10_MOUSE (+2)	Myh10	229 kDa	TRUE	0.001	-0.08	-0.1	-0.1	0.1	0	0.1	0	-0.1	-0.1	-0.1	-0.1
Atlastin-3 OS=Mus musculus OX=10090 GN=Atl3 PE=1 SV=1	ATLA3_MOUSE	Atl3	61 kDa		0.001	0.14	-0.1	0.1	0.1	0	-0.1	0.1	0.1	0.1	0.2	0.2
Very-long-chain enoyl-CoA reductase OS=Mus musculus OX=10090 GN=Tecr PE=1 SV=1	TECR_MOUSE	Tecr	36 kDa	TRUE	0.001	0.14	0.1	-0.1	0.1	0	-0.1	0	0.1	0.3	0.1	0.2
Aldose reductase OS=Mus musculus OX=10090 GN=Akr1b1 PE=1 SV=3	ALDR_MOUSE	Akr1b1	36 kDa	TRUE	0.001	-0.15	0.1	-0.1	0	-0.2	0.1	-0.1	-0.1	-0.4	-0.2	0
Thiopurine S-methyltransferase OS=Mus musculus OX=10090 GN=Tpmt PE=1 SV=1	A0A0R4J018_MOUSE (+1)	Tpmt	28 kDa	TRUE	0.001	-0.39	-0.7	0	0.1	0.5	-0.1	-0.9	0	-0.9	-0.7	0.5
Caveolae-associated protein 2 OS=Mus musculus OX=10090 GN=Cavin2 PE=1 SV=3	CAVN2_MOUSE	Cavin2	47 kDa		0.001	-0.18	0.2	-0.1	-0.1	-0.2	0.3	-0.1	-0.2	-0.3	-0.1	-0.2
GTP-binding protein OS=Mus musculus OX=10090 GN=Ifi47 PE=1 SV=1	Q61635_MOUSE	Ifi47	47 kDa	TRUE	0.001	-0.15	0	0	0.4	-0.2	-0.1	0.2	-0.1	-0.6	-0.3	-0.1
Molybdenum cofactor sulfurase OS=Mus musculus OX=10090 GN=Mocos PE=1 SV=1	MOCOS_MOUSE	Mocos	95 kDa		0.001	0.15	0.1	-0.2	0	0.1	0	0	0.2	0.1	0.2	0.3
Fatty acid desaturase 1 OS=Mus musculus OX=10090 GN=Fads1 PE=1 SV=1	FADS1_MOUSE	Fads1	52 kDa	TRUE	0.001	0.16	-0.2	-0.1	0	0.2	0.1	0.2	-0.1	0.1	0.2	0.3
Cluster of Fragile X mental retardation syndrome-related protein 1 OS=Mus musculus OX=10090 GN=Fxr1 PE=1 SV=2 (FXR1_MOUSE)	FXR1_MOUSE	Fxr1	76 kDa	TRUE	0.001	-0.16	0.2	0	-0.2	0	0.2	-0.2	-0.3	-0.2	-0.2	0
Hydroxyacid oxidase 2 OS=Mus musculus OX=10090 GN=Hao2 PE=1 SV=1	HAOX2_MOUSE	Hao2	39 kDa		0.001	0.3	-1.6	-0.2	0.1	0.5	0.1	0.2	0.1	0.4	0.5	0.3
Ethanolamine-phosphate phospho-lyase OS=Mus musculus OX=10090 GN=Etnppl PE=2 SV=1	AT2L1_MOUSE (+1)	Etnppl	55 kDa		0.001	-0.18	0	-0.1	-0.1	0.5	-0.2	-0.4	0.2	-0.4	-0.1	-0.2
Cluster of X-ray repair cross-complementing protein 6 OS=Mus musculus OX=10090 GN=Xrcc6 PE=1 SV=1 (A0A0R4J187_MOUSE)	A0A0R4J187_MOUSE [2]	Xrcc6	69 kDa	TRUE	0.001	0.23	-0.2	0	0.1	0	0	0.2	0.3	0.1	0.2	0.4
Protein ABHD11 OS=Mus musculus OX=10090 GN=Abhd11 PE=1 SV=1	ABHDB_MOUSE	Abhd11	34 kDa		0.001	0.16	-0.2	0.1	0.1	0	0	0.2	0	0.4	0.2	0
2',3'-cyclic-nucleotide 3'-phosphodiesterase OS=Mus musculus OX=10090 GN=Cnp PE=1 SV=3	CN37_MOUSE	Cnp	47 kDa	TRUE	0.001	-0.14	0	-0.1	0	-0.1	0.1	-0.2	0	-0.3	-0.1	-0.1
Coiled-coil domain-containing protein 25 OS=Mus musculus OX=10090 GN=Ccdc25 PE=1 SV=1	CCD25_MOUSE	Ccdc25	24 kDa		0.001	-0.15	0	0	0	0.1	-0.1	-0.1	-0.3	-0.2	0	-0.2
Delta(14)-sterol reductase OS=Mus musculus OX=10090 GN=Tm7sf2 PE=1 SV=2	ERG24_MOUSE	Tm7sf2	47 kDa	TRUE	0.001	0.19	0.2	-0.1	0	0.2	-0.3	0.1	0.2	0.4	0	0.3
NADH dehydrogenase [ubiquinone] 1 alpha subcomplex subunit 6 OS=Mus musculus OX=10090 GN=Ndufa6 PE=1 SV=1	NDUA6_MOUSE	Ndufa6	15 kDa		0.001	0.15	0	0	0	0.1	0	0.2	0.1	0.3	0	0.1
Presenilins-associated rhomboid-like protein, mitochondrial OS=Mus musculus OX=10090 GN=Parl PE=1 SV=1	PARL_MOUSE	Parl	42 kDa		0.001	0.14	-0.1	0.1	0.1	0	-0.1	0.1	0.2	0.1	0.1	0.2
1-acyl-sn-glycerol-3-phosphate acyltransferase gamma OS=Mus musculus OX=10090 GN=Agpat3 PE=1 SV=2	PLCC_MOUSE	Agpat3	43 kDa		0.001	0.16	-0.1	0.2	0.1	-0.1	-0.1	0.2	0.1	0.2	0.1	0.2
Transgelin OS=Mus musculus OX=10090 GN=Tagln PE=1 SV=3	TAGL_MOUSE	Tagln	23 kDa		0.001	-0.36	-0.5	-0.3	0.1	1.1	0.2	-0.4	-0.5	-0.4	-0.3	-0.3
Metastasis-associated protein MTA2 OS=Mus musculus OX=10090 GN=Mta2 PE=1 SV=1	MTA2_MOUSE	Mta2	75 kDa	TRUE	0.001	0.15	0.1	-0.2	0.1	0	0	0.3	0	0.2	0.1	0.2
Glutathione S-transferase mu 4 OS=Mus musculus OX=10090 GN=Gstm4 PE=1 SV=1	Q8R5I6_MOUSE	Gstm4	26 kDa	TRUE	0.001	0.24	-0.1	0	0.1	0	0	0.1	0.3	0.3	0.2	0.2
Membrane-associated progesterone receptor component 2 OS=Mus musculus OX=10090 GN=Pgrmc2 PE=1 SV=2	PGRC2_MOUSE	Pgrmc2	23 kDa	TRUE	0.001	0.4	-0.2	0	0	0.3	-0.1	0.3	0.3	0.6	0.5	0.5
Protein LZIC OS=Mus musculus OX=10090 GN=Lzic PE=1 SV=1	LZIC_MOUSE	Lzic	22 kDa		0.001	-0.11	0	0	0	0.1	0	-0.1	-0.1	-0.1	-0.1	-0.1
UPF0598 protein C8orf82 homolog OS=Mus musculus OX=10090 PE=1 SV=1	CH082_MOUSE		24 kDa		0.001	0.16	0	0	0.1	0	-0.2	0.2	0.2	0.2	0.2	0.1
Carboxypeptidase A1 OS=Mus musculus OX=10090 GN=Cpa1 PE=1 SV=1	CBPA1_MOUSE	Cpa1	47 kDa	TRUE	0.001	-1.89	-2.2	1.1	0.1	-0.3	0.7	-1.9	-2.3	1.5	-2	-2.1
Mitochondrial Rho GTPase 2 OS=Mus musculus OX=10090 GN=Rhot2 PE=1 SV=1	MIRO2_MOUSE	Rhot2	69 kDa	TRUE	0.001	0.32	0.2	-0.1	-0.2	0.1	-0.3	0.2	0.3	0.4	0.3	0.3
Frataxin, mitochondrial OS=Mus musculus OX=10090 GN=Fxn PE=1 SV=1	FRDA_MOUSE	Fxn	23 kDa		0.001	0.14	0	0.1	0.1	-0.1	0	0.2	0	0.2	0.2	0.1
5'-AMP-activated protein kinase catalytic subunit alpha-1 OS=Mus musculus OX=10090 GN=Prkaa1 PE=1 SV=2	AAPK1_MOUSE (+1)	Prkaa1	64 kDa	TRUE	0.001	0.12	0	-0.1	0	0	0	0.2	0	0.2	0.2	0.1
Microsomal glutathione S-transferase 3 OS=Mus musculus OX=10090 GN=Mgst3 PE=1 SV=1	MGST3_MOUSE	Mgst3	17 kDa		0.001	0.2	-0.2	0.1	0	0	0	0.2	0.3	0.1	0.2	0.2
Aldehyde dehydrogenase, dimeric NADP-preferring OS=Mus musculus OX=10090 GN=Aldh3a1 PE=1 SV=2	AL3A1_MOUSE	Aldh3a1	50 kDa	TRUE	0.001	0.47	-0.3	0.3	0.1	0	0	0.5	0.3	0.6	0.3	0.7
Cytidine deaminase OS=Mus musculus OX=10090 GN=Cda PE=1 SV=2	CDD_MOUSE	Cda	16 kDa		0.001	0.21	-0.1	0	-0.1	0.1	0.1	0.2	0.1	0.3	0.2	0.3
COMM domain-containing protein 10 OS=Mus musculus OX=10090 GN=Commd10 PE=1 SV=1	COMDA_MOUSE	Commd10	23 kDa		0.001	-0.29	-0.2	-0.2	0.1	0.1	0.2	-0.2	-0.3	-0.5	-0.2	-0.2
4-hydroxy-2-oxoglutarate aldolase, mitochondrial OS=Mus musculus OX=10090 GN=Hoga1 PE=1 SV=1	HOGA1_MOUSE	Hoga1	35 kDa	TRUE	0.0011	0.06	0.2	0	0	0.1	-0.5	0	0.1	0.1	0.2	0
ATP-binding cassette sub-family B member 8, mitochondrial OS=Mus musculus OX=10090 GN=Abcb8 PE=1 SV=1	ABCB8_MOUSE	Abcb8	78 kDa		0.0013	0.12	0	0.1	-0.1	0	0	0.1	0	0.2	0	0.1
Cluster of Murinoglobulin-1 OS=Mus musculus OX=10090 GN=Mug1 PE=1 SV=3 (MUG1_MOUSE)	MUG1_MOUSE [2]	Mug1	165 kDa	TRUE	0.0014	-0.08	0.4	0	-0.2	-0.3	0.1	-0.3	0.2	-0.1	0	-0.3
Peptidyl-prolyl cis-trans isomerase G OS=Mus musculus OX=10090 GN=Ppig PE=1 SV=1	PPIG_MOUSE	Ppig	88 kDa		0.0015	-0.15	-0.2	0.2	0.1	0.1	-0.1	-0.1	-0.3	-0.1	0	-0.4
Keratin, ultra high-sulfur matrix protein OS=Ovis aries PE=2 SV=1	KRUC_SHEEP-DECOY		?		0.0017	-0.83	No values	No values	No values	Reference missing	No values	No values	No values	No values	No values	No values
85/88 kDa calcium-independent phospholipase A2 OS=Mus musculus OX=10090 GN=Pla2g6 PE=1 SV=3	PLPL9_MOUSE	Pla2g6	90 kDa		0.0018	0.35	0	0	-0.1	0.2	-0.1	0.6	0.1	0.4	0.3	0.5
Fatty acid synthase OS=Mus musculus OX=10090 GN=Fasn PE=1 SV=2	FAS_MOUSE	Fasn	272 kDa	TRUE	0.0019	0.28	-0.3	-0.2	0.2	1.1	-0.3	-0.3	0.4	0.4	0.3	0.3
DDB1- and CUL4-associated factor 11 OS=Mus musculus OX=10090 GN=Dcaf11 PE=1 SV=1	DCA11_MOUSE	Dcaf11	62 kDa		0.0019	0.09	-0.1	0	0	0.2	-0.1	0.1	0	0.1	0.1	0.2
Cluster of Uncharacterized protein OS=Mus musculus OX=10090 GN=Gm20425 PE=4 SV=1 (E9Q035_MOUSE)	E9Q035_MOUSE [2]	Gm20425	108 kDa	TRUE	0.002	0.03	0.1	0	0	0	0	0	0	0.1	0.1	-0.1
Cluster of Estradiol 17 beta-dehydrogenase 5 OS=Mus musculus OX=10090 GN=Akr1c6 PE=1 SV=1 (DHB5_MOUSE)	DHB5_MOUSE	Akr1c6	37 kDa	TRUE	0.002	-0.1	0.1	0	0	-0.1	-0.1	-0.3	0	-0.2	0	-0.1
Glutaryl-CoA dehydrogenase, mitochondrial OS=Mus musculus OX=10090 GN=Gcdh PE=1 SV=1	A0A0A0MQ68_MOUSE (+1)	Gcdh	50 kDa	TRUE	0.002	0.13	0	-0.1	0.1	0.1	-0.1	0.1	0.2	0.2	0.1	0
Succinate dehydrogenase [ubiquinone] iron-sulfur subunit, mitochondrial OS=Mus musculus OX=10090 GN=Sdhb PE=1 SV=1	SDHB_MOUSE	Sdhb	32 kDa		0.002	0.07	0.1	0	0	0	-0.1	0.1	0	0.2	0.1	0
Tetratricopeptide repeat protein 38 OS=Mus musculus OX=10090 GN=Ttc38 PE=1 SV=2	TTC38_MOUSE	Ttc38	52 kDa		0.002	0.09	-0.2	-0.3	0.3	0	0.2	0	-0.1	0.3	-0.1	0.3
Alpha-2-HS-glycoprotein OS=Mus musculus OX=10090 GN=Ahsg PE=1 SV=1	FETUA_MOUSE	Ahsg	37 kDa		0.002	-0.14	0	0.1	-0.2	-0.1	0.2	0	0	0	-0.4	-0.5
Thioredoxin-dependent peroxide reductase, mitochondrial OS=Mus musculus OX=10090 GN=Prdx3 PE=1 SV=1	PRDX3_MOUSE	Prdx3	28 kDa	TRUE	0.002	0.09	0	0	0.1	0	-0.2	0	0.2	0.1	0.1	0
Aldose 1-epimerase OS=Mus musculus OX=10090 GN=Galm PE=1 SV=1	GALM_MOUSE	Galm	38 kDa		0.002	0.11	-0.1	0.1	0	0	0	0	0.1	0.2	0.1	0.2
Cytochrome c oxidase subunit 5A, mitochondrial OS=Mus musculus OX=10090 GN=Cox5a PE=1 SV=2	COX5A_MOUSE	Cox5a	16 kDa		0.002	0.1	0	0.1	0.1	-0.1	0	0	0.1	0.2	0.1	0.1
Cluster of Calumenin OS=Mus musculus OX=10090 GN=Calu PE=1 SV=1 (CALU_MOUSE)	CALU_MOUSE [2]	Calu	37 kDa	TRUE	0.002	-0.08	-0.1	0	0.1	-0.1	0	-0.1	0	-0.1	0	-0.2
Cluster of Cytochrome P450 2B9 OS=Mus musculus OX=10090 GN=Cyp2b9 PE=1 SV=2 (CP2B9_MOUSE)	CP2B9_MOUSE [2]	Cyp2b9	56 kDa	TRUE	0.002	0.19	-0.4	0.1	-0.1	0.2	0.1	0.1	0.1	0.5	0.2	0
Cytochrome P450 3A13 OS=Mus musculus OX=10090 GN=Cyp3a13 PE=1 SV=1	CP3AD_MOUSE	Cyp3a13	57 kDa	TRUE	0.002	0.18	-1.1	0	-0.1	0	0.6	0	-0.1	0.6	0.6	0
DnaJ homolog subfamily C member 3 OS=Mus musculus OX=10090 GN=Dnajc3 PE=1 SV=1	DNJC3_MOUSE	Dnajc3	57 kDa	TRUE	0.002	-0.08	0	0.1	0	-0.1	0.1	0.1	-0.2	-0.2	0	0
Carbonyl reductase family member 4 OS=Mus musculus OX=10090 GN=Cbr4 PE=1 SV=2	CBR4_MOUSE	Cbr4	25 kDa	TRUE	0.002	0.09	-0.2	0	0.1	0.1	0	0.1	0	0.2	0.1	0
Pro-cathepsin H OS=Mus musculus OX=10090 GN=Ctsh PE=1 SV=2	CATH_MOUSE	Ctsh	37 kDa		0.002	1.05	-2.9	-2.9	0.6	0	0.6	1.6	-2.3	1.4	0.7	1.3
Calmin OS=Mus musculus OX=10090 GN=Clmn PE=1 SV=2	CLMN_MOUSE	Clmn	117 kDa		0.002	0.09	-0.1	0	0	0.1	0	0.2	0	0.1	0	0.1
Monoglyceride lipase OS=Mus musculus OX=10090 GN=Mgll PE=1 SV=1	E9Q3B9_MOUSE	Mgll	35 kDa		0.002	0.2	-0.2	0.1	-0.3	0.3	0.1	0.1	-0.1	0.3	0.2	0.4
Neutral alpha-glucosidase C OS=Mus musculus OX=10090 GN=Ganc PE=1 SV=1	A2AQJ8_MOUSE	Ganc	104 kDa		0.002	0.14	-0.2	-0.1	0.2	-0.2	0.2	0.4	0.3	0	0.1	0.1
Cluster of FERM, ARHGEF and pleckstrin domain-containing protein 2 OS=Mus musculus OX=10090 GN=Farp2 PE=1 SV=2 (FARP2_MOUSE)	FARP2_MOUSE [2]	Farp2	121 kDa	TRUE	0.002	0.15	-0.1	0.1	0.1	-0.1	0.1	0.2	0.1	0.1	0.1	0.2
Cluster of 5-formyltetrahydrofolate cyclo-ligase OS=Mus musculus OX=10090 GN=Mthfsl PE=1 SV=1 (L7N466_MOUSE)	L7N466_MOUSE [2]	Mthfsl	23 kDa	TRUE	0.002	-0.19	0	0.3	0.1	-0.2	-0.2	-0.3	0.2	-0.3	-0.1	-0.4
Pre-mRNA-processing factor 19 OS=Mus musculus OX=10090 GN=Prpf19 PE=1 SV=1	PRP19_MOUSE	Prpf19	55 kDa		0.002	0.1	0	0	0.1	-0.1	0	0.2	0.1	0	0.1	0.1
Nicalin OS=Mus musculus OX=10090 GN=Ncln PE=1 SV=1	D3YU17_MOUSE (+1)	Ncln	63 kDa		0.002	0.12	-0.1	0	0	0	0.1	0.1	0	0.1	0.1	0.1
Tropomyosin alpha-4 chain OS=Mus musculus OX=10090 GN=Tpm4 PE=1 SV=3	TPM4_MOUSE	Tpm4	28 kDa	TRUE	0.002	-0.15	-0.1	0	0	-0.1	0.2	0	-0.2	-0.3	-0.1	-0.2
Calcineurin B homologous protein 1 OS=Mus musculus OX=10090 GN=Chp1 PE=1 SV=2	CHP1_MOUSE	Chp1	22 kDa		0.002	0.13	-0.1	0.1	0	0.1	-0.1	0.4	0.1	0.1	0.1	0.1
Pancreatic triacylglycerol lipase OS=Mus musculus OX=10090 GN=Pnlip PE=1 SV=1	LIPP_MOUSE	Pnlip	51 kDa	TRUE	0.002	-1.48	-2.7	1.2	0.1	-0.3	0.6	-1.5	-2.2	1.5	-2.1	-2.4
Protein disulfide-isomerase A2 OS=Mus musculus OX=10090 GN=Pdia2 PE=1 SV=1	PDIA2_MOUSE	Pdia2	58 kDa	TRUE	0.002	-1.74	-2.1	1.2	-0.2	0	0.2	-2.1	-1.9	0.6	-2.5	-1.6
Tubulin-folding cofactor B OS=Mus musculus OX=10090 GN=Tbcb PE=1 SV=2	TBCB_MOUSE	Tbcb	27 kDa		0.002	-0.12	0	0	0	0.1	-0.1	0	-0.2	-0.2	-0.1	-0.2
Diphosphomevalonate decarboxylase OS=Mus musculus OX=10090 GN=Mvd PE=1 SV=2	MVD1_MOUSE	Mvd	44 kDa		0.002	0.21	0.4	-0.2	0	0.3	-0.4	0	0.2	0.1	0.4	0.4
AFG3-like protein 1 OS=Mus musculus OX=10090 GN=Afg3l1 PE=1 SV=2	AFG31_MOUSE	Afg3l1	87 kDa	TRUE	0.002	0.16	-0.1	-0.1	0.1	0	0.1	0.1	0.1	0.3	0.1	0.3
Spermidine synthase OS=Mus musculus OX=10090 GN=Srm PE=1 SV=1	SPEE_MOUSE	Srm	34 kDa		0.002	-0.13	0	0	0	0	0	-0.1	-0.2	-0.2	0	-0.1
Cluster of Acetolactate synthase-like protein OS=Mus musculus OX=10090 GN=Ilvbl PE=1 SV=1 (ILVBL_MOUSE)	ILVBL_MOUSE	Ilvbl	68 kDa	TRUE	0.002	0.24	-0.1	0.2	-0.1	0.1	0	0.3	0.1	0.2	0.1	0.4
Cluster of Surfeit locus protein 4 OS=Mus musculus OX=10090 GN=Surf4 PE=1 SV=1 (SURF4_MOUSE)	SURF4_MOUSE	Surf4	30 kDa	TRUE	0.002	0.16	-0.1	0	0	0.1	0	0.2	0.1	0.2	0.1	0.1
Nicotinamide/nicotinic acid mononucleotide adenylyltransferase 3 OS=Mus musculus OX=10090 GN=Nmnat3 PE=1 SV=1	NMNA3_MOUSE	Nmnat3	28 kDa		0.002	0.27	0	-0.1	-0.1	0.3	-0.1	0.3	0.1	0.3	0.4	0.3
Cluster of Protein FAM107B OS=Mus musculus OX=10090 GN=Fam107b PE=1 SV=1 (A0A2I3BR29_MOUSE)	A0A2I3BR29_MOUSE	Fam107b	35 kDa	TRUE	0.0021	0.21	0	-0.1	0.3	-0.2	0	0.4	0.2	0.3	0.1	0.1
Probable D-lactate dehydrogenase, mitochondrial OS=Mus musculus OX=10090 GN=Ldhd PE=1 SV=1	LDHD_MOUSE	Ldhd	52 kDa		0.0022	0.09	-0.1	0	0.2	0	-0.1	-0.1	0.1	0.2	0.1	0
Cluster of L-lactate dehydrogenase OS=Mus musculus OX=10090 GN=Ldha PE=1 SV=1 (A0A1B0GSX0_MOUSE)	A0A1B0GSX0_MOUSE [2]	Ldha	40 kDa	TRUE	0.0026	0.1	-0.2	0.1	0	0	0.1	0.1	-0.2	0.3	0.1	0.1
Cluster of Acyl-coenzyme A synthetase ACSM1, mitochondrial OS=Mus musculus OX=10090 GN=Acsm1 PE=1 SV=1 (ACSM1_MOUSE)	ACSM1_MOUSE	Acsm1	65 kDa	TRUE	0.003	-0.05	0	0	0	0	0	-0.1	-0.1	0	0	0
Xanthine dehydrogenase/oxidase OS=Mus musculus OX=10090 GN=Xdh PE=1 SV=5	XDH_MOUSE	Xdh	147 kDa	TRUE	0.003	-0.11	0	-0.1	-0.1	0.1	-0.1	-0.2	-0.1	-0.2	-0.1	0.1
Cytochrome P450 1A2 OS=Mus musculus OX=10090 GN=Cyp1a2 PE=1 SV=1	CP1A2_MOUSE	Cyp1a2	58 kDa	TRUE	0.003	-0.11	0.3	-0.4	-0.1	0.2	-0.1	-0.4	-0.2	0.1	0.1	-0.2
Ethanolamine-phosphate cytidylyltransferase OS=Mus musculus OX=10090 GN=Pcyt2 PE=1 SV=1	A2ABY3_MOUSE	Pcyt2	43 kDa		0.003	0.15	0	-0.2	0	0.2	-0.1	0	0.1	0.1	0.3	0.3
Membrane-associated progesterone receptor component 1 OS=Mus musculus OX=10090 GN=Pgrmc1 PE=1 SV=4	PGRC1_MOUSE	Pgrmc1	22 kDa	TRUE	0.003	0.12	0	0	0	0.2	-0.2	0	0.1	0.2	0.2	0.1
Galectin OS=Mus musculus OX=10090 GN=Lgals9 PE=1 SV=1	B1AQR8_MOUSE (+2)	Lgals9	40 kDa		0.003	0.09	-0.1	0	-0.1	0.2	0.1	0.1	0	0.2	0.1	0.1
Signal recognition particle subunit SRP72 OS=Mus musculus OX=10090 GN=Srp72 PE=1 SV=1	F8VQC1_MOUSE	Srp72	75 kDa		0.003	-0.05	0	0	0	0.1	0	-0.1	-0.2	0	0	0
Cluster of Annexin A5 OS=Mus musculus OX=10090 GN=Anxa5 PE=1 SV=1 (ANXA5_MOUSE)	ANXA5_MOUSE	Anxa5	36 kDa	TRUE	0.003	-0.28	-0.6	0.1	0.1	-0.2	0.5	0.1	-0.6	-0.6	-0.6	0.5
Cluster of Ankyrin-1 OS=Mus musculus OX=10090 GN=Ank1 PE=1 SV=1 (A0A0R4J1N7_MOUSE)	A0A0R4J1N7_MOUSE [7]	Ank1	210 kDa	TRUE	0.003	-0.12	-0.1	0	-0.1	0.2	0	-0.2	-0.1	0.1	0.1	-0.5
Cluster of Bifunctional UDP-N-acetylglucosamine 2-epimerase/N-acetylmannosamine kinase OS=Mus musculus OX=10090 GN=Gne PE=1 SV=1 (Q3UW64_MOUSE)	Q3UW64_MOUSE	Gne	83 kDa	TRUE	0.003	-0.12	0.1	0	-0.1	-0.1	0.1	-0.3	0	-0.1	0	-0.2
AP-2 complex subunit alpha-2 OS=Mus musculus OX=10090 GN=Ap2a2 PE=1 SV=2	AP2A2_MOUSE	Ap2a2	104 kDa	TRUE	0.003	0.05	-0.1	0.1	0	0	0	0.1	0.1	0	0	0
Isocitrate dehydrogenase [NAD] subunit, mitochondrial OS=Mus musculus OX=10090 GN=Idh3a PE=1 SV=1	A0A1L1STE6_MOUSE (+1)	Idh3a	42 kDa		0.003	-0.11	0.2	0.1	-0.1	-0.3	0	-0.1	-0.1	0	-0.3	-0.1
Glycogen phosphorylase, muscle form OS=Mus musculus OX=10090 GN=Pygm PE=1 SV=3	PYGM_MOUSE	Pygm	97 kDa	TRUE	0.003	-0.49	0.9	0.2	-1.9	-0.8	0.7	-0.9	-0.3	-0.7	-1.7	0.2
Sulfotransferase OS=Mus musculus OX=10090 GN=Sult3a1 PE=1 SV=1	Q059N0_MOUSE	Sult3a1	35 kDa	TRUE	0.003	-0.87	0.5	-0.7	-2.2	0.1	0.9	-1.4	-0.9	-0.6	-2.9	0.6
Cluster of Huntingtin-interacting protein 1-related protein OS=Mus musculus OX=10090 GN=Hip1r PE=1 SV=2 (HIP1R_MOUSE)	HIP1R_MOUSE	Hip1r	119 kDa	TRUE	0.003	-0.16	0.1	0	0	0	-0.1	-0.2	-0.2	-0.2	-0.2	-0.1
Cluster of Extracellular matrix protein 1 OS=Mus musculus OX=10090 GN=Ecm1 PE=1 SV=2 (ECM1_MOUSE)	ECM1_MOUSE	Ecm1	63 kDa	TRUE	0.003	0.14	-0.2	0.2	0	-0.2	0.2	0.2	0.2	0.1	0.1	0.1
Cluster of Interferon-activable protein 204 OS=Mus musculus OX=10090 GN=Ifi204 PE=1 SV=1 (IFI4_MOUSE)	IFI4_MOUSE [2]	Ifi204	69 kDa	TRUE	0.003	-0.39	0.1	0.1	0.1	0	-0.4	0.5	-1	-0.5	-0.5	-0.5
Calcium-independent phospholipase A2-gamma OS=Mus musculus OX=10090 GN=Pnpla8 PE=1 SV=1	PLPL8_MOUSE	Pnpla8	87 kDa		0.003	0.1	-0.1	0.1	0	0	0	0.1	0	0.1	0.2	0.1
TBC1 domain family member 9B OS=Mus musculus OX=10090 GN=Tbc1d9b PE=1 SV=1	TBC9B_MOUSE	Tbc1d9b	142 kDa	TRUE	0.003	0.12	-0.2	0.1	0	0	0.1	0.2	0.1	0.1	0.1	0.2
Peroxisomal biogenesis factor 19 OS=Mus musculus OX=10090 GN=Pex19 PE=1 SV=1	PEX19_MOUSE	Pex19	33 kDa		0.003	0.08	-0.1	0.1	-0.1	0	0	0.1	-0.1	0.1	0	0.2
Phosphopantothenate--cysteine ligase OS=Mus musculus OX=10090 GN=Ppcs PE=1 SV=1	PPCS_MOUSE	Ppcs	34 kDa		0.003	0.1	-0.2	0	0.1	0.1	0	0.1	-0.1	0.1	0.2	0.2
Cytochrome b5 type B OS=Mus musculus OX=10090 GN=Cyb5b PE=1 SV=1	CYB5B_MOUSE	Cyb5b	16 kDa		0.003	0.18	0	-0.1	0	0.3	-0.2	0.1	0.1	0.2	0.1	0.3
Cluster of Tyrosine--tRNA ligase, mitochondrial OS=Mus musculus OX=10090 GN=Yars2 PE=1 SV=2 (SYYM_MOUSE)	SYYM_MOUSE	Yars2	53 kDa	TRUE	0.003	0.11	-0.1	0	0	0	0	0.1	0	0.2	0.2	0.1
Corticosteroid-binding globulin OS=Mus musculus OX=10090 GN=Serpina6 PE=1 SV=1	CBG_MOUSE	Serpina6	45 kDa		0.003	0.27	-0.4	-0.1	0.1	0.2	0.2	0.5	-0.2	0.4	0.4	0.1
Ras-related protein Rab-9A OS=Mus musculus OX=10090 GN=Rab9a PE=1 SV=1	RAB9A_MOUSE	Rab9a	23 kDa		0.003	0.19	-0.1	0	0.1	0.1	-0.1	0	0.1	0.1	0.3	0.4
Protein PBDC1 OS=Mus musculus OX=10090 GN=Pbdc1 PE=1 SV=1	PBDC1_MOUSE	Pbdc1	22 kDa		0.003	-0.13	0.1	0	0	0	-0.1	-0.2	-0.1	-0.2	0	-0.1
Stromal membrane-associated protein 2 OS=Mus musculus OX=10090 GN=Smap2 PE=1 SV=1	SMAP2_MOUSE	Smap2	47 kDa		0.003	0.19	0	0	0.2	-0.1	-0.1	0.4	0.3	0.2	0.1	0
Mitochondrial coenzyme A transporter SLC25A42 OS=Mus musculus OX=10090 GN=Slc25a42 PE=1 SV=1	S2542_MOUSE	Slc25a42	35 kDa		0.0031	0.2	0.1	0	-0.1	0	0	0.2	0.1	0.3	0.2	0.3
DnaJ homolog subfamily B member 11 OS=Mus musculus OX=10090 GN=Dnajb11 PE=1 SV=1	DJB11_MOUSE	Dnajb11	41 kDa		0.0036	-0.09	0	0	0	-0.1	0	0	-0.4	-0.2	0.1	0
Epididymis-specific alpha-mannosidase OS=Mus musculus OX=10090 GN=Man2b2 PE=1 SV=2	MA2B2_MOUSE	Man2b2	116 kDa		0.0037	0.18	0	0.2	0.2	-0.3	-0.2	0.4	0.1	0.3	0	0.1
Myomesin-1 OS=Mus musculus OX=10090 GN=Myom1 PE=1 SV=2	MYOM1_MOUSE	Myom1	185 kDa	TRUE	0.0038	-0.64	0.8	0.1	-1.9	-0.8	0.7	-0.8	-0.4	-0.8	-1.4	0.1
Stress-70 protein, mitochondrial OS=Mus musculus OX=10090 GN=Hspa9 PE=1 SV=3	GRP75_MOUSE	Hspa9	73 kDa	TRUE	0.0039	0.05	0	-0.1	0.1	0.1	-0.1	0	0	0.1	0.1	0.1
UDP-glucuronosyltransferase 3A2 OS=Mus musculus OX=10090 GN=Ugt3a2 PE=1 SV=2	UD3A2_MOUSE	Ugt3a2	60 kDa	TRUE	0.0039	0.11	-0.1	0.3	0	-0.1	-0.1	0.3	0.2	0.2	0	0
Aspartate--tRNA ligase, cytoplasmic OS=Mus musculus OX=10090 GN=Dars PE=1 SV=2	SYDC_MOUSE	Dars	57 kDa		0.004	-0.04	0	0	0	0.1	0	0	-0.2	-0.1	0	0
Cluster of Caldesmon 1 OS=Mus musculus OX=10090 GN=Cald1 PE=1 SV=1 (Q8VCQ8_MOUSE)	Q8VCQ8_MOUSE [2]	Cald1	60 kDa	TRUE	0.004	-0.09	0	-0.1	0.1	0.1	0	0	-0.1	-0.3	0	-0.1
Alanine aminotransferase 2 OS=Mus musculus OX=10090 GN=Gpt2 PE=1 SV=1	ALAT2_MOUSE	Gpt2	58 kDa	TRUE	0.004	-0.07	0	-0.3	0	0.5	-0.1	-0.5	0	0	0.1	-0.2
Dehydrogenase/reductase SDR family member 1 OS=Mus musculus OX=10090 GN=Dhrs1 PE=1 SV=1	DHRS1_MOUSE	Dhrs1	34 kDa		0.004	0.08	-0.1	0	-0.1	0.1	0.1	0	-0.1	0.2	0.1	0.2
Cluster of Sulfotransferase 1 family member D1 OS=Mus musculus OX=10090 GN=Sult1d1 PE=1 SV=1 (ST1D1_MOUSE)	ST1D1_MOUSE	Sult1d1	35 kDa	TRUE	0.004	-0.11	0.1	0	0.1	-0.1	-0.2	0	0.1	0	-0.4	-0.3
Acyl-CoA dehydrogenase family member 9, mitochondrial OS=Mus musculus OX=10090 GN=Acad9 PE=1 SV=2	ACAD9_MOUSE	Acad9	69 kDa		0.004	0.09	-0.2	0	-0.1	0	0.1	0.1	-0.1	0.2	0.1	0.2
Protein ABHD14B OS=Mus musculus OX=10090 GN=Abhd14b PE=1 SV=1	E9QN99_MOUSE	Abhd14b	22 kDa		0.004	0.11	-0.2	-0.2	0.2	0	0.1	0.1	0	0	0.3	0.1
Cluster of Oxysterol-binding protein 1 OS=Mus musculus OX=10090 GN=Osbp PE=1 SV=3 (OSBP1_MOUSE)	OSBP1_MOUSE	Osbp	89 kDa	TRUE	0.004	0.07	-0.1	0.1	0	0	0	0.1	0.1	0	0.1	0.1
Acyl-coenzyme A synthetase ACSM3, mitochondrial OS=Mus musculus OX=10090 GN=Acsm3 PE=1 SV=2	ACSM3_MOUSE	Acsm3	66 kDa		0.004	0.08	0	0	0.1	-0.1	0	0.1	-0.1	0.2	0.1	0
Cluster of Phosphatidylcholine translocator ABCB4 OS=Mus musculus OX=10090 GN=Abcb4 PE=1 SV=2 (MDR3_MOUSE)	MDR3_MOUSE [2]	Abcb4	140 kDa	TRUE	0.004	0.14	-0.1	0.3	0	-0.1	-0.1	0.4	0	0.1	0.1	0.1
Cluster of MCG5400 OS=Mus musculus OX=10090 GN=Myl12a PE=1 SV=1 (Q6ZWQ9_MOUSE)	Q6ZWQ9_MOUSE [3]	Myl12a	20 kDa	TRUE	0.004	-0.16	-0.1	-0.1	0.1	0.3	0.1	0	-0.1	-0.2	-0.2	-0.2
Cluster of ATP-dependent 6-phosphofructokinase, liver type OS=Mus musculus OX=10090 GN=Pfkl PE=1 SV=4 (PFKAL_MOUSE)	PFKAL_MOUSE	Pfkl	85 kDa	TRUE	0.004	0.07	-0.2	0	0	0.1	0	0.1	0.1	0	0.1	0.1
Regulator of microtubule dynamics protein 1 OS=Mus musculus OX=10090 GN=Rmdn1 PE=1 SV=2	RMD1_MOUSE	Rmdn1	35 kDa		0.004	0.09	-0.1	0	0.1	0	0	0.1	0.1	0.1	0.1	0
Acylpyruvase FAHD1, mitochondrial OS=Mus musculus OX=10090 GN=Fahd1 PE=1 SV=2	FAHD1_MOUSE	Fahd1	25 kDa		0.004	0.13	-0.1	0.2	0.1	-0.1	-0.1	0.2	0	0.2	0.2	0.1
Lambda-crystallin homolog OS=Mus musculus OX=10090 GN=Cryl1 PE=1 SV=3	CRYL1_MOUSE	Cryl1	35 kDa		0.004	0.15	-0.1	0.1	-0.3	0.3	0	0.4	0.2	0.1	0	-0.1
Retinol-binding protein 1 OS=Mus musculus OX=10090 GN=Rbp1 PE=1 SV=2	RET1_MOUSE	Rbp1	16 kDa		0.004	-0.26	0.4	0	0.1	-0.3	-0.2	0	0.1	-0.6	-0.4	-0.4
Poly(ADP-ribose) glycohydrolase ARH3 OS=Mus musculus OX=10090 GN=Adprhl2 PE=1 SV=1	ARHL2_MOUSE	Adprhl2	39 kDa		0.004	0.13	-0.1	0	0.2	-0.1	0	0.2	0	0.1	0.1	0.2
Fatty acid-binding protein, adipocyte OS=Mus musculus OX=10090 GN=Fabp4 PE=1 SV=3	FABP4_MOUSE	Fabp4	15 kDa	TRUE	0.004	-0.27	0.1	0.1	-0.4	-0.2	0.4	-0.1	-0.3	-0.2	-0.7	-0.2
Liprin-beta-2 OS=Mus musculus OX=10090 GN=Ppfibp2 PE=1 SV=1	G3X957_MOUSE (+1)	Ppfibp2	99 kDa	TRUE	0.004	0.17	0	-0.1	-0.1	0.2	-0.1	0.2	0.2	0	0.2	0.1
Dehydrogenase/reductase SDR family member 7 (Fragment) OS=Mus musculus OX=10090 GN=Dhrs7 PE=1 SV=1	A0A1Y7VN19_MOUSE (+1)	Dhrs7	41 kDa		0.004	0.14	-0.2	0.1	0.1	0	0	0.3	0.1	0.2	0	0
Glutathione S-transferase A2 OS=Mus musculus OX=10090 GN=Gsta2 PE=1 SV=3	GSTA2_MOUSE	Gsta2	26 kDa	TRUE	0.004	0.46	0.1	0	-0.1	0.7	-0.5	0.9	0.4	0.8	0.4	0.2
Ribulose-phosphate 3-epimerase OS=Mus musculus OX=10090 GN=Rpe PE=1 SV=1	B2KGF0_MOUSE (+1)	Rpe	26 kDa		0.004	-0.17	0	0	-0.1	0.2	-0.1	-0.2	-0.1	-0.2	-0.2	-0.1
Cis-retinol/3alpha hydroxysterol short-chain dehydrogenase-like protein OS=Mus musculus OX=10090 GN=Rdh16f2 PE=1 SV=1	Q8K3M1_MOUSE	Rdh16f2	36 kDa	TRUE	0.0041	-0.15	0.1	0.1	0.1	0	-0.2	0.1	0	-0.4	-0.3	-0.4
Major facilitator superfamily domain-containing protein 1 OS=Mus musculus OX=10090 GN=Mfsd1 PE=1 SV=1	MFSD1_MOUSE	Mfsd1	51 kDa		0.0042	0.29	0	0.2	-0.1	0	-0.3	0.4	0.3	0.4	0.2	0.2
Non-specific lipid-transfer protein OS=Mus musculus OX=10090 GN=Scp2 PE=1 SV=3	NLTP_MOUSE	Scp2	59 kDa	TRUE	0.0044	0.16	0.2	0.2	0.1	-0.2	-0.3	0.3	0.2	0.1	0.2	0
Transmembrane emp24 domain-containing protein 5 OS=Mus musculus OX=10090 GN=Tmed5 PE=1 SV=1	TMED5_MOUSE	Tmed5	26 kDa	TRUE	0.0046	0.15	-0.1	0.1	0	-0.1	0.1	0.2	-0.1	0.1	0.2	0.3
Cluster of Kynureninase OS=Mus musculus OX=10090 GN=Kynu PE=1 SV=1 (A2ARD6_MOUSE)	A2ARD6_MOUSE [2]	Kynu	52 kDa	TRUE	0.0047	-0.07	0	-0.1	-0.1	0.1	0	-0.2	0	0	-0.1	0
Cluster of Selenocysteine-specific elongation factor OS=Mus musculus OX=10090 GN=Eefsec PE=1 SV=2 (SELB_MOUSE)	SELB_MOUSE	Eefsec	64 kDa	TRUE	0.0047	0.09	0	-0.1	0	0.1	0	0.1	0.1	0.1	0.1	0.1
ATP-dependent 6-phosphofructokinase, muscle type OS=Mus musculus OX=10090 GN=Pfkm PE=1 SV=3	PFKAM_MOUSE	Pfkm	85 kDa	TRUE	0.0048	-0.33	0.5	0.1	-0.8	-0.6	0.5	-0.5	-0.1	-0.5	-0.7	0.2
Glutathione S-transferase Mu 7 OS=Mus musculus OX=10090 GN=Gstm7 PE=1 SV=1	GSTM7_MOUSE	Gstm7	26 kDa	TRUE	0.0049	0.11	0	0	0.1	0	-0.1	0	0.3	0	0	0.2
Cluster of Nebulin OS=Mus musculus OX=10090 GN=Neb PE=1 SV=1 (E9Q1W3_MOUSE)	E9Q1W3_MOUSE [3]	Neb	829 kDa	TRUE	0.005	-0.44	0.7	0.2	-1.7	-0.7	0.7	-0.6	-0.3	-0.6	-1.3	0.1
Methylcrotonoyl-CoA carboxylase beta chain, mitochondrial OS=Mus musculus OX=10090 GN=Mccc2 PE=1 SV=1	MCCB_MOUSE	Mccc2	61 kDa		0.005	0.05	-0.2	0	0.1	0	0	0.1	0.1	0.1	0	-0.1
Cluster of Succinate--CoA ligase [ADP/GDP-forming] subunit alpha, mitochondrial OS=Mus musculus OX=10090 GN=Suclg1 PE=1 SV=4 (SUCA_MOUSE)	SUCA_MOUSE	Suclg1	36 kDa	TRUE	0.005	0.11	0	0.1	0.2	0	-0.2	0.1	0.1	0.2	0.2	-0.2
Cluster of E3 ubiquitin-protein ligase RNF213 OS=Mus musculus OX=10090 GN=Rnf213 PE=1 SV=2 (RN213_MOUSE)	RN213_MOUSE [2]	Rnf213	585 kDa	TRUE	0.005	-0.14	0.1	-0.1	-0.2	0.4	-0.1	0.1	-0.3	-0.1	-0.1	-0.3
General vesicular transport factor p115 OS=Mus musculus OX=10090 GN=Uso1 PE=1 SV=2	USO1_MOUSE	Uso1	107 kDa	TRUE	0.005	-0.05	0	0	0	0	0	0	0	-0.1	0	-0.1
Glutathione S-transferase theta-1 OS=Mus musculus OX=10090 GN=Gstt1 PE=1 SV=4	GSTT1_MOUSE	Gstt1	27 kDa		0.005	0.07	-0.1	0.1	0.1	0	-0.1	0.1	0.1	0.1	0	0.1
Cluster of Melanoma inhibitory activity protein 2 OS=Mus musculus OX=10090 GN=Mia2 PE=1 SV=2 (A0A1W2P711_MOUSE)	A0A1W2P711_MOUSE [3]	Mia2	157 kDa	TRUE	0.005	0.1	-0.2	0.1	0	-0.1	0.1	0.2	-0.2	0.1	0.2	0.1
Cluster of Tropomyosin alpha-1 chain OS=Mus musculus OX=10090 GN=Tpm1 PE=1 SV=1 (TPM1_MOUSE)	TPM1_MOUSE [3]	Tpm1	33 kDa	TRUE	0.005	-0.43	0.4	0	-1.9	-0.7	0.4	-0.8	-0.4	-0.9	-1.7	-0.1
CDGSH iron-sulfur domain-containing protein 1 OS=Mus musculus OX=10090 GN=Cisd1 PE=1 SV=1	CISD1_MOUSE	Cisd1	12 kDa		0.005	0.07	0	0.1	0	0	-0.1	0	0.1	0.2	0	0.1
Creatine kinase B-type OS=Mus musculus OX=10090 GN=Ckb PE=1 SV=1	KCRB_MOUSE	Ckb	43 kDa	TRUE	0.005	-0.22	-0.4	0.1	0.2	0.3	-0.3	-0.4	0	0	-0.7	-0.1
G protein-regulated inducer of neurite outgrowth 3 OS=Mus musculus OX=10090 GN=Gprin3 PE=1 SV=1	GRIN3_MOUSE	Gprin3	80 kDa		0.005	0.13	-0.3	0.1	0.2	0	-0.2	0.2	0	0	0.1	0.2
Tapasin OS=Mus musculus OX=10090 GN=Tapbp PE=1 SV=1	Q3TCU5_MOUSE (+1)	Tapbp	50 kDa		0.005	-0.17	0.1	-0.3	0.1	0.2	-0.1	-0.1	-0.2	-0.3	-0.2	-0.1
Long-chain fatty acid transport protein 4 OS=Mus musculus OX=10090 GN=Slc27a4 PE=1 SV=1	S27A4_MOUSE	Slc27a4	72 kDa		0.005	-0.28	0.1	-0.1	-0.2	0.2	0	-0.2	-0.3	-0.2	-0.3	-0.4
Ras-interacting protein 1 OS=Mus musculus OX=10090 GN=Rasip1 PE=1 SV=3	RAIN_MOUSE	Rasip1	104 kDa		0.005	0.1	-0.1	0	0.2	-0.1	0.1	0.1	0.1	0	0.2	0.1
RAB22A, member RAS oncogene family, isoform CRA_c OS=Mus musculus OX=10090 GN=Rab22a PE=1 SV=1	A2ARZ7_MOUSE (+1)	Rab22a	21 kDa	TRUE	0.005	0.26	0.1	0.1	0	-0.1	0	0.2	0.3	0.3	0.1	0.4
ATP synthase subunit alpha, mitochondrial OS=Mus musculus OX=10090 GN=Atp5f1a PE=1 SV=1	ATPA_MOUSE	Atp5f1a	60 kDa	TRUE	0.0053	0.06	0	0	0	0	-0.1	0	0	0.3	0.1	-0.1
Cluster of Acyl-CoA:lysophosphatidylglycerol acyltransferase 1 (Fragment) OS=Mus musculus OX=10090 GN=Lpgat1 PE=1 SV=1 (D3YVK0_MOUSE)	D3YVK0_MOUSE [2]	Lpgat1	26 kDa	TRUE	0.0054	0.15	-0.1	0.1	-0.1	0.2	-0.1	0.2	0.1	0.2	0	0.2
Nidogen-1 OS=Mus musculus OX=10090 GN=Nid1 PE=1 SV=2	NID1_MOUSE	Nid1	137 kDa	TRUE	0.0056	-0.18	0.1	0	-0.3	-0.1	0.3	0	-0.2	-0.2	-0.4	-0.2
Cytochrome P450, family 2, subfamily c, polypeptide 23 OS=Mus musculus OX=10090 GN=Cyp2c23 PE=1 SV=1	E9Q5K4_MOUSE	Cyp2c23	56 kDa	TRUE	0.0057	-0.12	0.3	0	-0.2	0.1	-0.1	-0.5	-0.1	-0.4	0.3	0
Eukaryotic initiation factor 4A-II OS=Mus musculus OX=10090 GN=Eif4a2 PE=1 SV=2	IF4A2_MOUSE	Eif4a2	46 kDa	TRUE	0.0057	0.06	-0.1	0.1	0	0	-0.1	0.2	0.1	0.1	0	-0.1
Cluster of Beta-globin OS=Mus musculus OX=10090 GN=Hbb-bs PE=1 SV=1 (A8DUK4_MOUSE)	A8DUK4_MOUSE [3]	Hbb-bs	16 kDa	TRUE	0.006	-0.11	-0.1	0	-0.1	0.4	0	-0.2	-0.1	0.2	0.1	-0.6
Cluster of Cytochrome P450 2A12 OS=Mus musculus OX=10090 GN=Cyp2a12 PE=1 SV=2 (CP2AC_MOUSE)	CP2AC_MOUSE [2]	Cyp2a12	56 kDa	TRUE	0.006	0.04	0	0	-0.5	0.3	-0.1	0.1	0	0.3	0.1	-0.2
3-hydroxyisobutyryl-CoA hydrolase, mitochondrial OS=Mus musculus OX=10090 GN=Hibch PE=1 SV=1	HIBCH_MOUSE	Hibch	43 kDa		0.006	0.08	-0.1	0.1	0.1	0	-0.1	0.1	0.1	0.2	0	-0.1
Acetoacetyl-CoA synthetase OS=Mus musculus OX=10090 GN=Aacs PE=1 SV=1	AACS_MOUSE	Aacs	75 kDa		0.006	-0.15	-0.1	-0.5	0	0.9	0	-1.1	-0.2	-0.4	0.5	0.2
Acetyl-CoA carboxylase 2 OS=Mus musculus OX=10090 GN=Acacb PE=1 SV=1	ACACB_MOUSE	Acacb	276 kDa	TRUE	0.006	0.28	-0.2	-0.4	0.2	0.8	-0.3	-0.4	0.4	0.2	0.4	0.6
Cofilin-1 OS=Mus musculus OX=10090 GN=Cfl1 PE=1 SV=3	COF1_MOUSE	Cfl1	19 kDa	TRUE	0.006	-0.08	0	0	0.2	-0.1	0	0	-0.1	-0.1	-0.1	-0.2
Arylacetamide deacetylase OS=Mus musculus OX=10090 GN=Aadac PE=1 SV=3	AAAD_MOUSE	Aadac	45 kDa		0.006	0.08	0	-0.2	0	0.1	0	-0.1	0	0.1	0.3	0.2
N-acyl-aromatic-L-amino acid amidohydrolase (carboxylate-forming) OS=Mus musculus OX=10090 GN=Acy3 PE=1 SV=1	ACY3_MOUSE	Acy3	35 kDa		0.006	0.1	-0.2	0.1	0	0	0	0.3	0.1	0.2	-0.1	0.1
CDK5 regulatory subunit-associated protein 3 OS=Mus musculus OX=10090 GN=Cdk5rap3 PE=1 SV=1	CK5P3_MOUSE	Cdk5rap3	57 kDa		0.006	-0.1	-0.1	0	0	0	0.1	0	0	-0.2	-0.1	-0.3
Cysteine dioxygenase type 1 OS=Mus musculus OX=10090 GN=Cdo1 PE=1 SV=1	CDO1_MOUSE	Cdo1	23 kDa		0.006	0.17	0.2	0.1	0.1	-0.2	-0.2	0	0.3	0	0.3	0.1
Cluster of Dihydroorotate dehydrogenase (quinone), mitochondrial OS=Mus musculus OX=10090 GN=Dhodh PE=1 SV=2 (PYRD_MOUSE)	PYRD_MOUSE	Dhodh	43 kDa	TRUE	0.006	0.13	-0.2	0.2	0	0	0	0.1	0	0.1	0.2	0.2
Plastin-3 (Fragment) OS=Mus musculus OX=10090 GN=Pls3 PE=1 SV=1	A0A1C7CYV0_MOUSE (+2)	Pls3	71 kDa	TRUE	0.0061	-0.05	0.1	0	0	0	0	-0.1	0.1	0	-0.1	-0.1
Cytochrome c oxidase subunit 7A-related protein, mitochondrial OS=Mus musculus OX=10090 GN=Cox7a2l PE=1 SV=1	COX7R_MOUSE (+1)	Cox7a2l	12 kDa	TRUE	0.0065	0.25	-0.1	0.2	-0.6	0.1	0.1	0.5	0	0.7	0.2	-0.1
Cluster of Pre-mRNA-processing-splicing factor 8 OS=Mus musculus OX=10090 GN=Prpf8 PE=1 SV=2 (PRP8_MOUSE)	PRP8_MOUSE	Prpf8	274 kDa	TRUE	0.007	0.06	-0.1	0	0	0	0	0.2	0	0	0	0
Cluster of Cytochrome b-c1 complex subunit 8 OS=Mus musculus OX=10090 GN=Uqcrq PE=1 SV=3 (QCR8_MOUSE)	QCR8_MOUSE	Uqcrq	10 kDa	TRUE	0.007	0.13	-0.3	0.2	0.1	0	-0.1	0.1	0	0.2	0.2	0.1
Alpha-1B-glycoprotein OS=Mus musculus OX=10090 GN=A1bg PE=1 SV=1	A1BG_MOUSE	A1bg	57 kDa		0.007	0.53	-1.2	-0.3	-0.4	1.9	0.4	0.7	0.3	0.4	0.3	0.7
Cluster of Peptidyl-prolyl cis-trans isomerase FKBP5 OS=Mus musculus OX=10090 GN=Fkbp5 PE=1 SV=1 (FKBP5_MOUSE)	FKBP5_MOUSE	Fkbp5	51 kDa	TRUE	0.007	-0.16	0.3	0.2	-0.2	-0.3	0.1	0	0.1	-0.3	-0.4	-0.2
Polymerase delta-interacting protein 2 OS=Mus musculus OX=10090 GN=Poldip2 PE=1 SV=1	PDIP2_MOUSE	Poldip2	42 kDa		0.007	0.06	-0.1	0	0	0	0	0	0	0.1	0.2	0.1
Fibulin-5 OS=Mus musculus OX=10090 GN=Fbln5 PE=1 SV=1	A0A1Y7VJW9_MOUSE	Fbln5	52 kDa		0.007	-0.31	0	0	-0.3	-0.3	0.5	-0.2	-0.2	-0.4	-0.5	-0.3
3-hydroxyanthranilate 3,4-dioxygenase OS=Mus musculus OX=10090 GN=Haao PE=1 SV=1	3HAO_MOUSE	Haao	33 kDa		0.0072	0.05	0	-0.1	0.1	0.2	-0.1	0	0.1	0.1	0	0.1
Extended synaptotagmin-2 OS=Mus musculus OX=10090 GN=Esyt2 PE=1 SV=1	ESYT2_MOUSE	Esyt2	94 kDa	TRUE	0.0072	0.18	0	-0.2	-0.1	0	0.2	0.3	0.2	0.1	0	0.4
Neutral alpha-glucosidase AB OS=Mus musculus OX=10090 GN=Ganab PE=1 SV=1	GANAB_MOUSE	Ganab	107 kDa	TRUE	0.0074	0.03	0	0.1	0	-0.1	0	0	0	-0.1	0.1	0.1
Cytochrome c oxidase subunit 4 isoform 1, mitochondrial OS=Mus musculus OX=10090 GN=Cox4i1 PE=1 SV=2	COX41_MOUSE	Cox4i1	20 kDa		0.008	0.07	0	0.1	0	0	0	0	0	0.2	0.1	0.1
Intercellular adhesion molecule 1 OS=Mus musculus OX=10090 GN=Icam1 PE=1 SV=1	ICAM1_MOUSE	Icam1	59 kDa		0.008	0.15	0	0	0.1	-0.2	0.1	0.6	0	-0.1	0.2	0.2
Cytosolic acyl coenzyme A thioester hydrolase OS=Mus musculus OX=10090 GN=Acot7 PE=1 SV=2	BACH_MOUSE (+1)	Acot7	43 kDa		0.008	0.13	0	-0.1	0.1	0	0	0.1	0.1	0.1	0.1	0.2
Eukaryotic translation initiation factor 3 subunit J-A OS=Mus musculus OX=10090 GN=Eif3j1 PE=2 SV=1	EI3JA_MOUSE (+1)	Eif3j1	29 kDa	TRUE	0.008	-0.07	0	0	0	0.1	-0.1	-0.1	-0.2	0	0	-0.1
Cluster of Palmitoyltransferase ZDHHC5 OS=Mus musculus OX=10090 GN=Zdhhc5 PE=1 SV=1 (ZDHC5_MOUSE)	ZDHC5_MOUSE	Zdhhc5	78 kDa	TRUE	0.008	0.18	-0.3	0	0.1	0.1	0.1	0	0.1	0.3	0.2	0.2
MCG53395 OS=Mus musculus OX=10090 GN=Pdp2 PE=1 SV=1	Q504M2_MOUSE	Pdp2	60 kDa		0.008	0.22	0	0.1	0	0	-0.1	0.2	0	0.1	0.3	0.5
Cluster of Sodium/potassium-transporting ATPase subunit alpha-1 OS=Mus musculus OX=10090 GN=Atp1a1 PE=1 SV=1 (AT1A1_MOUSE)	AT1A1_MOUSE [5]	Atp1a1	113 kDa	TRUE	0.0088	-0.05	0.2	0.1	-0.1	-0.1	0	0	0	0	-0.1	-0.1
MCG10343, isoform CRA_b OS=Mus musculus OX=10090 GN=Slc25a3 PE=1 SV=1	G5E902_MOUSE	Slc25a3	40 kDa		0.009	0.07	0	0	0	0	0	-0.1	0	0.2	0.1	0.1
Sulfotransferase OS=Mus musculus OX=10090 GN=Sult2a8 PE=1 SV=1	Q8BGL3_MOUSE	Sult2a8	33 kDa	TRUE	0.009	-0.17	0.7	0	-0.4	-0.1	-0.1	-0.7	-0.4	0	0.3	0
ATP-binding cassette sub-family B member 7, mitochondrial OS=Mus musculus OX=10090 GN=Abcb7 PE=1 SV=3	ABCB7_MOUSE	Abcb7	83 kDa	TRUE	0.009	-0.06	0	0	0	0	0	-0.1	-0.2	0	0	0
EH domain-containing protein 3 OS=Mus musculus OX=10090 GN=Ehd3 PE=1 SV=2	EHD3_MOUSE	Ehd3	61 kDa	TRUE	0.009	0.08	-0.1	0.2	0.1	-0.2	0	0.2	0.1	0	0.1	0
Cluster of Ubiquitin carboxyl-terminal hydrolase isozyme L3 OS=Mus musculus OX=10090 GN=Uchl3 PE=1 SV=2 (UCHL3_MOUSE)	UCHL3_MOUSE [2]	Uchl3	26 kDa	TRUE	0.009	0.14	-0.2	-0.1	0.1	0.1	0.1	0	0	0.1	0.3	0.3
Cluster of Bisphosphoglycerate mutase OS=Mus musculus OX=10090 GN=Bpgm PE=1 SV=2 (PMGE_MOUSE)	PMGE_MOUSE	Bpgm	30 kDa	TRUE	0.009	-0.21	0	0	-0.1	0.2	-0.1	-0.3	-0.3	0.2	-0.1	-0.7
Lumican OS=Mus musculus OX=10090 GN=Lum PE=1 SV=2	LUM_MOUSE	Lum	38 kDa		0.009	-0.14	-0.2	-0.1	0	-0.2	0.8	-0.1	-0.2	-0.2	-0.2	0
Chymotrypsin-like elastase family member 2A OS=Mus musculus OX=10090 GN=Cela2a PE=1 SV=1	CEL2A_MOUSE	Cela2a	29 kDa		0.009	-2.51	-3.5	1.4	-0.1	-0.3	0.3	-3.2	-2.8	1.5	-2.5	-2.7
Uridine-cytidine kinase OS=Mus musculus OX=10090 GN=Uck1 PE=1 SV=1	A2AN37_MOUSE (+1)	Uck1	32 kDa	TRUE	0.009	0.2	-0.3	0.3	-0.1	0.3	-0.2	0.6	0.1	0.5	0.1	0
Branched-chain-amino-acid aminotransferase OS=Mus musculus OX=10090 GN=Bcat2 PE=1 SV=1	A0A1B0GX27_MOUSE (+1)	Bcat2	43 kDa		0.009	-0.65	0.1	0.5	-0.7	-0.3	0.2	-0.7	-0.7	0.1	-1.6	-0.5
Keratin, type I cytoskeletal 18 OS=Mus musculus OX=10090 GN=Krt18 PE=1 SV=5	K1C18_MOUSE	Krt18	48 kDa	TRUE	0.01	0.06	0.2	-0.1	-0.1	-0.1	0	0.1	0.1	0	0	0
Uricase OS=Mus musculus OX=10090 GN=Uox PE=1 SV=2	URIC_MOUSE	Uox	35 kDa	TRUE	0.01	0.08	0	-0.1	0.1	0.2	-0.2	-0.3	0.1	0	0.2	0.3
Peroxisomal acyl-coenzyme A oxidase 2 OS=Mus musculus OX=10090 GN=Acox2 PE=1 SV=2	ACOX2_MOUSE	Acox2	77 kDa		0.01	0.06	0.2	-0.2	0	0.1	-0.1	-0.1	0	0.1	0	0.3
3-hydroxyacyl-CoA dehydrogenase type-2 OS=Mus musculus OX=10090 GN=Hsd17b10 PE=1 SV=1	A2AFQ2_MOUSE (+1)	Hsd17b10	28 kDa		0.01	0.07	-0.1	0	0.1	0	-0.1	0.1	0.1	0.2	0	-0.1
Nicotinamide phosphoribosyltransferase OS=Mus musculus OX=10090 GN=Nampt PE=1 SV=1	NAMPT_MOUSE	Nampt	55 kDa		0.01	0.06	-0.1	0	-0.1	0	0.2	0.3	0.1	0	0	0
Regulator of microtubule dynamics protein 3 OS=Mus musculus OX=10090 GN=Rmdn3 PE=1 SV=2	RMD3_MOUSE	Rmdn3	52 kDa	TRUE	0.01	-0.08	0	0.1	-0.2	0.1	0	-0.1	-0.1	0	-0.1	-0.1
Probable ATP-dependent RNA helicase DDX5 OS=Mus musculus OX=10090 GN=Ddx5 PE=1 SV=2	DDX5_MOUSE (+1)	Ddx5	69 kDa	TRUE	0.01	0.03	0	-0.1	0.1	-0.1	0.1	0.2	0	0	0	0
Hydroxylysine kinase OS=Mus musculus OX=10090 GN=Hykk PE=1 SV=2	HYKK_MOUSE	Hykk	42 kDa		0.01	0.08	-0.2	0	0	0.1	0.1	0.2	0	0.1	0	0.1
Translation initiation factor IF-2, mitochondrial OS=Mus musculus OX=10090 GN=Mtif2 PE=1 SV=2	IF2M_MOUSE	Mtif2	81 kDa		0.01	0.21	0	0	0.2	0	-0.1	0.2	0.2	0.3	0.1	0.3
Sphingosine kinase 2 OS=Mus musculus OX=10090 GN=Sphk2 PE=1 SV=2	SPHK2_MOUSE	Sphk2	66 kDa		0.01	0.2	0.1	0	0	0	-0.1	0.3	0.1	0.3	0.1	0.2
Protein disulfide-isomerase OS=Mus musculus OX=10090 GN=P4hb PE=1 SV=2	PDIA1_MOUSE	P4hb	57 kDa	TRUE	0.011	0.06	0.1	0	-0.1	0.1	-0.1	0.2	-0.1	0.2	0	0
Cluster of Na(+)/H(+) exchange regulatory cofactor NHE-RF3 OS=Mus musculus OX=10090 GN=Pdzk1 PE=1 SV=1 (A0A0R4J1V0_MOUSE)	A0A0R4J1V0_MOUSE [2]	Pdzk1	56 kDa	TRUE	0.011	0.1	0	0.1	0	-0.1	-0.1	0.2	0.1	0.1	0.2	0
ATP synthase F(0) complex subunit B1, mitochondrial OS=Mus musculus OX=10090 GN=Atp5f1 PE=1 SV=1	AT5F1_MOUSE	Atp5f1	29 kDa	TRUE	0.011	0.06	-0.1	0	0	0.1	0	0	0	0.3	0.1	0
Cluster of Carbonyl reductase [NADPH] 1 OS=Mus musculus OX=10090 GN=Cbr1 PE=1 SV=3 (CBR1_MOUSE)	CBR1_MOUSE	Cbr1	31 kDa	TRUE	0.011	-0.08	0	0.2	0.1	-0.1	-0.1	0.1	0	0	-0.4	-0.2
Ferrochelatase, mitochondrial OS=Mus musculus OX=10090 GN=Fech PE=1 SV=2	HEMH_MOUSE (+1)	Fech	47 kDa		0.011	0.05	0	0	0.2	-0.2	0	0.1	0	0.1	0.1	0
40S ribosomal protein S17 OS=Mus musculus OX=10090 GN=Rps17 PE=1 SV=2	RS17_MOUSE	Rps17	16 kDa		0.011	0.08	0	0	-0.1	0	0.1	0.2	0	0.1	0.1	0.1
C2 domain-containing protein 2 OS=Mus musculus OX=10090 GN=C2cd2 PE=1 SV=1	C2CD2_MOUSE	C2cd2	77 kDa		0.011	0.1	0	0	0	-0.1	0	0.2	0	0	0.1	0.2
Cluster of Basigin OS=Mus musculus OX=10090 GN=Bsg PE=1 SV=2 (BASI_MOUSE)	BASI_MOUSE [2]	Bsg	42 kDa	TRUE	0.011	0.07	-0.1	0.2	-0.1	0	0	0.2	-0.2	0.1	0.2	0.1
Cluster of Choline-phosphate cytidylyltransferase A OS=Mus musculus OX=10090 GN=Pcyt1a PE=1 SV=1 (PCY1A_MOUSE)	PCY1A_MOUSE	Pcyt1a	42 kDa	TRUE	0.011	0.1	-0.2	-0.1	0.1	0.1	0.1	0.2	0	0.1	0.1	0.1
Phosphatidylinositol 4-kinase alpha OS=Mus musculus OX=10090 GN=Pi4ka PE=1 SV=1	A0A140T8I9_MOUSE (+1)	Pi4ka	231 kDa		0.011	0.1	0	0.1	0	0	-0.1	0.3	0.1	0.1	0	0.1
Gamma-glutamylaminecyclotransferase (Fragment) OS=Mus musculus OX=10090 GN=Ggact PE=1 SV=8	E0CX39_MOUSE (+2)	Ggact	14 kDa		0.011	-0.1	0	-0.1	0	0	0	-0.1	-0.2	-0.2	0	0
Bile salt-activated lipase OS=Mus musculus OX=10090 GN=Cel PE=1 SV=1	CEL_MOUSE	Cel	66 kDa		0.011	-1.5	-2.2	1.2	-0.1	-0.3	0.5	-1.5	-2.3	1.6	-1.7	-1.9
Cluster of 6.8 kDa mitochondrial proteolipid OS=Mus musculus OX=10090 GN=Mp68 PE=1 SV=1 (68MP_MOUSE)	68MP_MOUSE	Mp68	7 kDa	TRUE	0.011	0.12	-0.1	-0.1	0.1	0	0	0.1	0	0.3	0.1	0.1
Transmembrane protein 135 OS=Mus musculus OX=10090 GN=Tmem135 PE=2 SV=1	TM135_MOUSE	Tmem135	52 kDa		0.011	0.19	-0.1	-0.1	0.1	0.3	-0.2	0	0.1	0.2	0.2	0.5
NADH dehydrogenase [ubiquinone] 1 alpha subcomplex assembly factor 2 OS=Mus musculus OX=10090 GN=Ndufaf2 PE=1 SV=1	NDUF2_MOUSE	Ndufaf2	20 kDa		0.011	0.11	-0.1	0	0.1	0	0	0.1	0	0.3	0.2	0
Ras-related protein R-Ras OS=Mus musculus OX=10090 GN=Rras PE=1 SV=1	RRAS_MOUSE	Rras	24 kDa	TRUE	0.011	0.09	0	0	0	-0.1	0.1	0.1	0	0.2	0.1	0.1
Lysyl endopeptidase OS=Pseudomonas aeruginosa (strain ATCC 15692 / PAO1 / 1C / PRS 101 / LMG 12228) GN=prpL PE=1 SV=1	LYSC_PSEAE	prpL	48 kDa		0.012	-0.12	-0.2	0	0.3	-0.1	0	-0.1	-0.2	-0.3	0	0.1
Arginase-1 OS=Mus musculus OX=10090 GN=Arg1 PE=1 SV=1	ARGI1_MOUSE	Arg1	35 kDa		0.012	0.05	0	-0.1	0.1	0.1	-0.1	0	0.1	0	0	0.1
Cluster of Dynamin-2 OS=Mus musculus OX=10090 GN=Dnm2 PE=1 SV=1 (G3X9G4_MOUSE)	G3X9G4_MOUSE [4]	Dnm2	98 kDa	TRUE	0.012	-0.07	0	0	0	0	0	0	-0.1	-0.1	0	-0.2
Sodium-coupled neutral amino acid transporter 3 OS=Mus musculus OX=10090 GN=Slc38a3 PE=1 SV=1	S38A3_MOUSE	Slc38a3	56 kDa		0.012	-0.24	0.2	-0.4	0	0.3	-0.1	-0.8	-0.4	-0.5	0.3	0.2
FAD synthase OS=Mus musculus OX=10090 GN=Flad1 PE=1 SV=1	FAD1_MOUSE	Flad1	55 kDa		0.012	0.1	-0.1	-0.1	0.1	0.1	0	0.1	0.1	0.1	0.1	0.1
Thioredoxin domain-containing protein 12 OS=Mus musculus OX=10090 GN=Txndc12 PE=1 SV=1	TXD12_MOUSE	Txndc12	19 kDa		0.012	0.12	-0.1	0	0.1	-0.1	0	0.1	0	0.1	0.1	0.2
WD repeat-containing protein 91 OS=Mus musculus OX=10090 GN=Wdr91 PE=1 SV=1	WDR91_MOUSE	Wdr91	83 kDa		0.012	-0.31	0.1	0.1	0.1	-0.3	-0.1	0	-0.2	-0.3	-0.7	-0.5
Ketosamine-3-kinase OS=Mus musculus OX=10090 GN=Fn3krp PE=1 SV=2	KT3K_MOUSE	Fn3krp	34 kDa		0.012	0.25	-0.1	0.1	0	0.1	-0.1	0.3	0.1	0.4	0.3	0.2
LMBR1 domain-containing protein 2 OS=Mus musculus OX=10090 GN=Lmbrd2 PE=1 SV=1	LMBD2_MOUSE	Lmbrd2	81 kDa		0.012	-0.31	0	-0.2	0.3	0.3	-0.1	-0.2	-0.4	-0.3	-0.3	-0.3
Coiled-coil domain-containing protein 43 OS=Mus musculus OX=10090 GN=Ccdc43 PE=1 SV=1	CCD43_MOUSE (+1)	Ccdc43	25 kDa		0.012	0.26	-0.2	0.2	-0.2	0.1	0.1	0.1	0.5	0.2	0.3	0.2
Cluster of Immunoglobulin kappa variable 12-44 (Fragment) OS=Mus musculus OX=10090 GN=Igkv12-44 PE=4 SV=2 (A0A140T8M2_MOUSE)	A0A140T8M2_MOUSE	Igkv12-44	13 kDa	TRUE	0.012	0.95	0.5	1.2	-0.4	-0.6	-0.4	0.9	0.1	0.6	1.8	1.1
Electron transfer flavoprotein subunit alpha, mitochondrial OS=Mus musculus OX=10090 GN=Etfa PE=1 SV=2	ETFA_MOUSE	Etfa	35 kDa		0.013	0.06	0	0.1	0.1	-0.1	-0.1	0	0.1	0.1	0.1	0
Early endosome antigen 1 OS=Mus musculus OX=10090 GN=Eea1 PE=1 SV=2	EEA1_MOUSE	Eea1	161 kDa	TRUE	0.013	-0.03	-0.1	0	0	0	0	0	0	-0.1	-0.1	0
Pyruvate dehydrogenase E1 component subunit alpha, somatic form, mitochondrial OS=Mus musculus OX=10090 GN=Pdha1 PE=1 SV=1	ODPA_MOUSE	Pdha1	43 kDa	TRUE	0.013	0.07	0	0	0	0	0	0	0.1	0.1	-0.1	0.2
7-alpha-hydroxycholest-4-en-3-one 12-alpha-hydroxylase OS=Mus musculus OX=10090 GN=Cyp8b1 PE=1 SV=1	A0A0R4J0N7_MOUSE (+1)	Cyp8b1	58 kDa		0.013	0.28	0	0.4	-0.3	0.3	-0.4	0.3	0.4	0.3	0.4	-0.3
Signal peptidase complex subunit 3 OS=Mus musculus OX=10090 GN=Spcs3 PE=1 SV=1	SPCS3_MOUSE	Spcs3	20 kDa		0.013	-0.09	-0.1	0.1	0.1	-0.1	0	0	-0.2	-0.1	-0.1	-0.1
Acyl-coenzyme A thioesterase 8 OS=Mus musculus OX=10090 GN=Acot8 PE=1 SV=1	ACOT8_MOUSE	Acot8	36 kDa	TRUE	0.013	0.13	0	0.1	0	0	-0.1	0	0.1	0.1	0.1	0.3
Glutathione S-transferase pi 3 OS=Mus musculus OX=10090 GN=Gstp3 PE=1 SV=1	F6RWR5_MOUSE (+1)	Gstp3	24 kDa	TRUE	0.014	-0.15	-0.6	-0.4	-0.2	0.9	1	-0.2	-3.1	0.7	-0.1	-0.3
Aldo-keto reductase family 1, member C19 OS=Mus musculus OX=10090 GN=Akr1c19 PE=1 SV=1	G3X9Y6_MOUSE	Akr1c19	37 kDa	TRUE	0.014	0.16	0.1	-0.4	0.2	-0.2	0.1	0.2	0.2	-0.4	0.3	0.2
Cluster of Peroxiredoxin-4 OS=Mus musculus OX=10090 GN=Prdx4 PE=1 SV=1 (PRDX4_MOUSE)	PRDX4_MOUSE	Prdx4	31 kDa	TRUE	0.014	-0.08	0.1	0	0.1	-0.1	0	-0.2	0.1	-0.2	-0.1	0
Platelet-activating factor acetylhydrolase OS=Mus musculus OX=10090 GN=Pafah2 PE=1 SV=1	E9QNW6_MOUSE	Pafah2	46 kDa		0.014	0.08	-0.1	-0.1	0.1	0.1	-0.1	0.1	-0.1	0.1	0.2	0.2
Nuclear receptor coactivator 1 OS=Mus musculus OX=10090 GN=Ncoa1 PE=1 SV=2	NCOA1_MOUSE	Ncoa1	157 kDa		0.014	0.33	-0.1	0	0	-0.1	0	0.3	0.1	0.5	0.2	0.4
Peptide-N(4)-(N-acetyl-beta-glucosaminyl)asparagine amidase OS=Mus musculus OX=10090 GN=Ngly1 PE=1 SV=2	NGLY1_MOUSE	Ngly1	74 kDa	TRUE	0.014	-0.18	0.1	0	0	0	-0.1	-0.1	-0.4	-0.1	-0.2	-0.1
Cluster of Protein EFR3 homolog A OS=Mus musculus OX=10090 GN=Efr3a PE=1 SV=1 (A0A1D5RLL3_MOUSE)	A0A1D5RLL3_MOUSE [2]	Efr3a	96 kDa	TRUE	0.014	0.16	-0.1	0	-0.2	0.3	0	0.3	0.1	0.3	0.1	0
Cluster of Fc receptor, IgG, low affinity IIb OS=Mus musculus OX=10090 GN=Fcgr2b PE=1 SV=1 (A0A0B4J1G1_MOUSE)	A0A0B4J1G1_MOUSE	Fcgr2b	33 kDa	TRUE	0.014	0.35	0.1	0.1	0.1	-0.2	-0.2	0.1	0.3	0.5	0.5	0.2
Synaptobrevin homolog YKT6 OS=Mus musculus OX=10090 GN=Ykt6 PE=1 SV=1	YKT6_MOUSE	Ykt6	22 kDa		0.014	-0.09	0	0	0	0.2	-0.1	-0.2	-0.2	-0.1	-0.1	0.1
EH domain-containing protein 2 OS=Mus musculus OX=10090 GN=Ehd2 PE=1 SV=1	EHD2_MOUSE	Ehd2	61 kDa	TRUE	0.014	-0.24	0.1	-0.2	-0.1	-0.2	0.5	-0.3	-0.1	-0.1	-0.4	-0.2
Cluster of Acetyl-Coenzyme A acetyltransferase 3 OS=Mus musculus OX=10090 GN=Acat3 PE=1 SV=1 (Q80X81_MOUSE)	Q80X81_MOUSE [2]	Acat3	41 kDa	TRUE	0.015	0.07	0.1	0	0.2	-0.1	-0.2	0	0.2	0.1	0.1	0
26S proteasome regulatory subunit 4 OS=Mus musculus OX=10090 GN=Psmc1 PE=1 SV=1	PRS4_MOUSE	Psmc1	49 kDa	TRUE	0.015	0.04	0	0	-0.1	0.1	0	0	0	0	0.1	0.1
Splicing factor 3B subunit 1 OS=Mus musculus OX=10090 GN=Sf3b1 PE=1 SV=1	G5E866_MOUSE	Sf3b1	146 kDa	TRUE	0.015	0.1	-0.1	0.1	0.1	0	0	0.2	0	0	0.1	0.1
Voltage-dependent anion-selective channel protein 2 OS=Mus musculus OX=10090 GN=Vdac2 PE=1 SV=1	G3UX26_MOUSE (+1)	Vdac2	30 kDa	TRUE	0.015	0.04	0.1	0.1	0	0	-0.1	0	0	0.1	0	0
Mitochondrial import inner membrane translocase subunit TIM44 OS=Mus musculus OX=10090 GN=Timm44 PE=1 SV=2	TIM44_MOUSE	Timm44	51 kDa		0.015	0.05	-0.1	0	0.1	0	0	0	0	0.1	0.1	0
Tyrosine-protein phosphatase non-receptor type 6 OS=Mus musculus OX=10090 GN=Ptpn6 PE=1 SV=2	PTN6_MOUSE	Ptpn6	68 kDa	TRUE	0.015	0.07	-0.1	0.1	0.1	0	-0.1	0.3	0	0	0	0
Protein flightless-1 homolog OS=Mus musculus OX=10090 GN=Flii PE=1 SV=1	FLII_MOUSE	Flii	145 kDa	TRUE	0.015	0.11	-0.1	0	0.1	-0.1	0.1	0.2	0.1	0.1	0.2	0
Serine beta-lactamase-like protein LACTB, mitochondrial OS=Mus musculus OX=10090 GN=Lactb PE=1 SV=1	LACTB_MOUSE	Lactb	61 kDa	TRUE	0.015	0.88	-3	-3.4	0.2	0	1.2	1.1	-2.7	1.3	0.4	1.3
Protein argonaute-2 OS=Mus musculus OX=10090 GN=Ago2 PE=1 SV=3	AGO2_MOUSE	Ago2	97 kDa	TRUE	0.015	0.09	0	0	0.2	-0.1	0	0.2	0	0.1	0	0.1
2-methoxy-6-polyprenyl-1,4-benzoquinol methylase, mitochondrial OS=Mus musculus OX=10090 GN=Coq5 PE=1 SV=2	COQ5_MOUSE	Coq5	37 kDa		0.015	-0.14	-0.1	0.1	0	0	0	-0.1	-0.2	0	-0.2	-0.2
Cluster of BRI3-binding protein OS=Mus musculus OX=10090 GN=Bri3bp PE=1 SV=1 (BRI3B_MOUSE)	BRI3B_MOUSE	Bri3bp	28 kDa	TRUE	0.015	0.11	-0.1	0	0	0.1	0	0	0	0.1	0.2	0.2
Translocating chain-associated membrane protein 1 OS=Mus musculus OX=10090 GN=Tram1 PE=1 SV=3	TRAM1_MOUSE	Tram1	43 kDa		0.015	-0.18	0	0.3	0	-0.2	-0.1	0	-0.1	-0.1	-0.2	-0.7
Cluster of Serine racemase OS=Mus musculus OX=10090 GN=Srr PE=1 SV=1 (SRR_MOUSE)	SRR_MOUSE	Srr	36 kDa	TRUE	0.015	0.18	-0.1	0.2	0.1	0.1	-0.3	0.2	0.5	0.1	0	0.1
C4b-binding protein OS=Mus musculus OX=10090 GN=C4bpa PE=1 SV=3	C4BPA_MOUSE	C4bpa	52 kDa		0.015	-0.28	0.2	0	0	-0.3	0.1	-0.5	-0.1	-0.5	-0.1	-0.2
Pregnancy zone protein OS=Mus musculus OX=10090 GN=Pzp PE=1 SV=3	PZP_MOUSE	Pzp	166 kDa	TRUE	0.016	-0.05	-0.1	0.1	-0.1	0.1	-0.1	-0.1	0	-0.1	0	-0.1
Cluster of 2-oxoglutarate dehydrogenase, mitochondrial OS=Mus musculus OX=10090 GN=Ogdh PE=1 SV=3 (ODO1_MOUSE)	ODO1_MOUSE	Ogdh	116 kDa	TRUE	0.016	0.03	0.1	0.1	-0.1	-0.1	0	0	0	0.1	0	0
Cluster of Sorbin and SH3 domain-containing protein 2 OS=Mus musculus OX=10090 GN=Sorbs2 PE=1 SV=1 (B7ZWM6_MOUSE)	B7ZWM6_MOUSE [4]	Sorbs2	134 kDa	TRUE	0.016	-0.1	0.1	0	0.1	-0.2	0.1	0	-0.2	-0.2	-0.1	-0.1
Cluster of Centromere protein V OS=Mus musculus OX=10090 GN=Cenpv PE=1 SV=2 (CENPV_MOUSE)	CENPV_MOUSE	Cenpv	28 kDa	TRUE	0.016	0.17	0	-0.1	-0.1	-0.1	0.3	0.3	0.1	0.1	0.1	0.3
Cluster of Serine/threonine-protein kinase MARK1 OS=Mus musculus OX=10090 GN=Mark1 PE=1 SV=2 (MARK1_MOUSE)	MARK1_MOUSE [2]	Mark1	88 kDa	TRUE	0.016	0.22	0.2	-0.7	0.2	0	-0.2	0	0.2	0.3	0.4	0.1
Low-density lipoprotein receptor OS=Mus musculus OX=10090 GN=Ldlr PE=1 SV=1	A0A1L1SRE8_MOUSE (+1)	Ldlr	89 kDa		0.016	0.13	-0.2	0.1	-0.1	0.1	0.1	0.2	-0.1	0.2	0.2	0.2
Translationally-controlled tumor protein OS=Mus musculus OX=10090 GN=Tpt1 PE=1 SV=1	TCTP_MOUSE	Tpt1	19 kDa		0.016	-0.15	0	-0.2	0	0.2	-0.1	-0.2	-0.3	-0.2	0.2	-0.2
Cluster of A-kinase anchor protein 2 OS=Mus musculus OX=10090 GN=Akap2 PE=1 SV=1 (A2API8_MOUSE)	A2API8_MOUSE [2]	Akap2	102 kDa	TRUE	0.016	-0.14	-0.1	0.1	0.1	-0.1	0	-0.1	-0.1	-0.3	-0.2	-0.1
Insulin receptor substrate 1 OS=Mus musculus OX=10090 GN=Irs1 PE=1 SV=1	IRS1_MOUSE (+1)	Irs1	131 kDa	TRUE	0.016	-0.19	0	0	-0.1	0.1	0	0	-0.1	-0.3	-0.3	-0.2
Protein-L-isoaspartate O-methyltransferase OS=Mus musculus OX=10090 GN=Pcmt1 PE=1 SV=1	E0CYV0_MOUSE (+2)	Pcmt1	30 kDa		0.016	-0.1	0.1	0	-0.1	0	0.1	-0.1	0	-0.1	-0.1	-0.1
Steroid 17-alpha-hydroxylase/17,20 lyase OS=Mus musculus OX=10090 GN=Cyp17a1 PE=1 SV=1	CP17A_MOUSE	Cyp17a1	58 kDa		0.016	0.74	0.2	0.4	0.3	-1.9	-0.9	1.2	1.8	0.7	-1.3	-0.1
Arginine and glutamate-rich protein 1 OS=Mus musculus OX=10090 GN=Arglu1 PE=1 SV=2	ARGL1_MOUSE	Arglu1	33 kDa	TRUE	0.016	-0.1	-0.2	0.1	0.1	-0.1	0.1	0	0	-0.1	0	-0.3
Peroxisomal biogenesis factor 3 OS=Mus musculus OX=10090 GN=Pex3 PE=1 SV=1	E9QA46_MOUSE (+1)	Pex3	41 kDa		0.016	0.16	-0.1	0	0.1	0.2	-0.3	0.2	0.1	0.1	0.1	0.3
Cluster of NAD-dependent protein deacetylase sirtuin-3 (Fragment) OS=Mus musculus OX=10090 GN=Sirt3 PE=1 SV=2 (D3YTK6_MOUSE)	D3YTK6_MOUSE [2]	Sirt3	28 kDa	TRUE	0.016	0.11	-0.1	0.1	0	0.1	-0.1	0.2	0.1	0.2	0	0
High mobility group protein HMGI-C OS=Mus musculus OX=10090 GN=Hmga2 PE=1 SV=1	HMGA2_MOUSE (+1)	Hmga2	12 kDa	TRUE	0.016	0.29	-0.3	0	0.2	-0.1	0.1	0.4	0.4	0.5	0.2	0
Chymotrypsin-like elastase family member 3B OS=Mus musculus OX=10090 GN=Cela3b PE=1 SV=1	CEL3B_MOUSE	Cela3b	29 kDa	TRUE	0.016	-2.65	-2.6	1.1	0	-0.7	0.5	-2.4	-3.6	1.2	-3.5	-2.8
Cluster of Heterogeneous nuclear ribonucleoproteins A2/B1 OS=Mus musculus OX=10090 GN=Hnrnpa2b1 PE=1 SV=2 (ROA2_MOUSE)	ROA2_MOUSE	Hnrnpa2b1	37 kDa	TRUE	0.017	0.05	0	-0.1	0.1	0	0	0.2	0	-0.1	0	0.1
Apoptosis-inducing factor 1, mitochondrial OS=Mus musculus OX=10090 GN=Aifm1 PE=1 SV=1	AIFM1_MOUSE (+1)	Aifm1	67 kDa		0.017	0.07	-0.1	0	0.1	0	0	0.1	0	0.2	0.1	-0.1
Thiosulfate sulfurtransferase OS=Mus musculus OX=10090 GN=Tst PE=1 SV=3	THTR_MOUSE	Tst	33 kDa	TRUE	0.017	0.07	-0.2	0	0.2	0	0	0	0	0.1	0.1	0.1
Inter-alpha trypsin inhibitor, heavy chain 2 OS=Mus musculus OX=10090 GN=Itih2 PE=1 SV=1	G3X977_MOUSE (+1)	Itih2	106 kDa		0.017	-0.09	0	0.1	-0.2	-0.1	0.1	0	-0.1	-0.2	0	-0.2
Cadherin-2 OS=Mus musculus OX=10090 GN=Cdh2 PE=1 SV=2	CADH2_MOUSE	Cdh2	100 kDa	TRUE	0.017	0.06	0	0	0.1	-0.1	0	0.2	0	0.1	0.1	0
Synaptic vesicle membrane protein VAT-1 homolog OS=Mus musculus OX=10090 GN=Vat1 PE=1 SV=3	VAT1_MOUSE	Vat1	43 kDa		0.017	0.09	-0.1	0	-0.1	0.1	0	0.3	-0.1	0.1	0.1	0
Nuclear pore complex protein Nup107 OS=Mus musculus OX=10090 GN=Nup107 PE=1 SV=1	E9Q4V9_MOUSE (+1)	Nup107	107 kDa		0.017	0.19	0	-0.2	-0.1	0	0.2	0.1	0.1	0.3	0.3	0.1
Stathmin OS=Mus musculus OX=10090 GN=Stmn1 PE=1 SV=2	STMN1_MOUSE	Stmn1	17 kDa	TRUE	0.017	-0.22	0.1	-0.1	0.1	0.1	-0.2	0.1	-0.2	-0.1	-0.6	-0.3
Transmembrane protein 214 OS=Mus musculus OX=10090 GN=Tmem214 PE=1 SV=3	D3Z6S1_MOUSE (+1)	Tmem214	71 kDa		0.018	-0.07	0	-0.1	-0.1	0.1	0.1	0	-0.2	0.1	-0.1	-0.1
Cluster of Eukaryotic translation initiation factor 2A OS=Mus musculus OX=10090 GN=Eif2a PE=1 SV=2 (EIF2A_MOUSE)	EIF2A_MOUSE	Eif2a	64 kDa	TRUE	0.018	-0.07	0	-0.1	0.1	0	0.1	-0.1	-0.2	-0.1	0	0
Very-long-chain 3-oxoacyl-CoA reductase OS=Mus musculus OX=10090 GN=Hsd17b12 PE=1 SV=1	DHB12_MOUSE	Hsd17b12	35 kDa		0.018	0.13	0	0	-0.1	0.1	-0.1	0	-0.1	0.2	0.2	0.2
Malonyl-CoA-acyl carrier protein transacylase, mitochondrial OS=Mus musculus OX=10090 GN=Mcat PE=1 SV=3	FABD_MOUSE	Mcat	42 kDa		0.018	0.12	-0.1	0	0	0.1	-0.1	0.1	0.1	0.1	0.2	0.1
L-2-hydroxyglutarate dehydrogenase, mitochondrial OS=Mus musculus OX=10090 GN=L2hgdh PE=1 SV=1	L2HDH_MOUSE	L2hgdh	51 kDa	TRUE	0.018	0.07	-0.1	0.1	0.1	0	-0.1	0	0.1	0.1	0.1	0.1
DnaJ homolog subfamily B member 12 OS=Mus musculus OX=10090 GN=Dnajb12 PE=1 SV=2	DJB12_MOUSE	Dnajb12	42 kDa		0.018	0.09	0	0.1	-0.1	0	0	0.2	0.1	0.1	0	0.1
UDP-glucuronosyltransferase 3A1 OS=Mus musculus OX=10090 GN=Ugt3a1 PE=1 SV=1	UD3A1_MOUSE	Ugt3a1	60 kDa	TRUE	0.018	0.18	-0.3	0.2	0.1	-0.1	0	0.4	0.2	0.4	0	0
Protein FAM160B1 OS=Mus musculus OX=10090 GN=Fam160b1 PE=1 SV=2	F16B1_MOUSE	Fam160b1	86 kDa		0.018	0.09	0	0	-0.1	0.1	-0.1	0	0	0.1	0.1	0.2
Alcohol dehydrogenase [NADP(+)] OS=Mus musculus OX=10090 GN=Akr1a1 PE=1 SV=3	AK1A1_MOUSE	Akr1a1	37 kDa		0.019	0.05	0.1	0	0.1	0	-0.1	0.1	0	0.1	0	0
Cluster of Apolipoprotein E OS=Mus musculus OX=10090 GN=Apoe PE=1 SV=2 (APOE_MOUSE)	APOE_MOUSE	Apoe	36 kDa	TRUE	0.019	0.05	0.1	-0.1	0.1	-0.1	0	0	0	0.1	0.1	0
Cluster of Ceruloplasmin OS=Mus musculus OX=10090 GN=Cp PE=1 SV=2 (CERU_MOUSE)	CERU_MOUSE [4]	Cp	121 kDa	TRUE	0.019	-0.04	0.1	0	-0.2	-0.1	0.1	0.1	0	-0.1	-0.2	0
Cluster of LIM and SH3 domain protein 1 OS=Mus musculus OX=10090 GN=Lasp1 PE=1 SV=1 (LASP1_MOUSE)	LASP1_MOUSE	Lasp1	30 kDa	TRUE	0.019	-0.08	0	0	0.2	-0.1	-0.1	0	0	-0.2	-0.1	-0.2
Pyruvate dehydrogenase E1 component subunit beta, mitochondrial OS=Mus musculus OX=10090 GN=Pdhb PE=1 SV=1	ODPB_MOUSE	Pdhb	39 kDa		0.019	0.05	0	0	0	-0.2	0	0	0.1	0.2	-0.1	0.1
Cluster of Protein kinase, cAMP dependent regulatory, type II alpha OS=Mus musculus OX=10090 GN=Prkar2a PE=1 SV=1 (Q8K1M3_MOUSE)	Q8K1M3_MOUSE [2]	Prkar2a	46 kDa	TRUE	0.019	0.03	0	0	-0.1	0.1	0	0	0	0.1	0	0.1
60S ribosomal protein L27a OS=Mus musculus OX=10090 GN=Rpl27a PE=1 SV=5	RL27A_MOUSE	Rpl27a	17 kDa		0.019	0.14	0.1	-0.4	-0.2	0.2	0.2	0.3	0	0	0	0.3
[Pyruvate dehydrogenase (acetyl-transferring)] kinase isozyme 2, mitochondrial OS=Mus musculus OX=10090 GN=Pdk2 PE=1 SV=2	PDK2_MOUSE	Pdk2	46 kDa	TRUE	0.019	0.14	-0.1	0.4	-0.1	0.1	-0.1	0.5	0.3	0.2	-0.1	-0.1
SCY1-like protein 2 OS=Mus musculus OX=10090 GN=Scyl2 PE=1 SV=1	G5E8J9_MOUSE	Scyl2	103 kDa		0.019	0.11	0.1	-0.1	0.1	-0.1	0	0.2	0.1	0.1	0.1	0.1
Delta(24)-sterol reductase OS=Mus musculus OX=10090 GN=Dhcr24 PE=1 SV=1	DHC24_MOUSE	Dhcr24	60 kDa		0.019	0.15	0.2	0	-0.2	0.1	-0.1	0	0.2	0.2	0.3	0.1
25-hydroxycholesterol 7-alpha-hydroxylase OS=Mus musculus OX=10090 GN=Cyp7b1 PE=1 SV=2	CP7B1_MOUSE	Cyp7b1	58 kDa		0.019	-0.41	1.2	-0.1	-0.4	-0.1	0.1	-0.6	-0.6	-0.3	-0.1	-0.4
Junctional adhesion molecule A OS=Mus musculus OX=10090 GN=F11r PE=1 SV=2	JAM1_MOUSE	F11r	32 kDa		0.019	0.11	0.1	-0.1	-0.1	-0.1	0	0.1	0.2	0	0.2	0
Stromal cell-derived factor 2-like protein 1 OS=Mus musculus OX=10090 GN=Sdf2l1 PE=1 SV=2	SDF2L_MOUSE	Sdf2l1	24 kDa		0.019	-0.16	0	0.1	0	-0.2	0	0	-0.3	-0.2	0	-0.3
Cytochrome c oxidase assembly protein COX19 OS=Mus musculus OX=10090 GN=Cox19 PE=1 SV=1	COX19_MOUSE	Cox19	11 kDa		0.019	0.15	0.1	0	0	0	-0.1	0	0	0.2	0.1	0.4
Cluster of Apolipoprotein B-100 OS=Mus musculus OX=10090 GN=Apob PE=1 SV=1 (APOB_MOUSE)	APOB_MOUSE	Apob	509 kDa	TRUE	0.02	-0.04	0	0	0	0	0	0.1	-0.1	0	-0.1	-0.1
Kynurenine--oxoglutarate transaminase 1 OS=Mus musculus OX=10090 GN=Kyat1 PE=1 SV=1	KAT1_MOUSE	Kyat1	48 kDa		0.02	-0.09	0.1	-0.1	-0.1	0.1	0	-0.3	-0.1	-0.2	0.1	0.1
ATP-dependent Clp protease proteolytic subunit, mitochondrial OS=Mus musculus OX=10090 GN=Clpp PE=1 SV=1	CLPP_MOUSE	Clpp	30 kDa		0.02	0.08	0	-0.3	0.1	0	0	0.1	0	0.1	0.1	0.1
Lysosomal alpha-glucosidase OS=Mus musculus OX=10090 GN=Gaa PE=1 SV=2	LYAG_MOUSE	Gaa	106 kDa		0.02	0.11	0.1	0	-0.2	0	0	0.4	-0.2	0.3	0	0.1
Phosphoglycerate kinase 1 OS=Mus musculus OX=10090 GN=Pgk1 PE=1 SV=4	PGK1_MOUSE	Pgk1	45 kDa		0.021	0.02	0	0	0	0.1	-0.1	0.1	0	0.1	0	0
Heat shock protein HSP 90-beta OS=Mus musculus OX=10090 GN=Hsp90ab1 PE=1 SV=3	HS90B_MOUSE	Hsp90ab1	83 kDa	TRUE	0.021	-0.05	0	0	-0.1	0.2	0	-0.1	-0.1	-0.1	0	0.1
Calnexin OS=Mus musculus OX=10090 GN=Canx PE=1 SV=1	CALX_MOUSE	Canx	67 kDa	TRUE	0.021	-0.03	0	0.1	0	0	-0.1	-0.1	0	-0.1	0	-0.1
Peroxisomal targeting signal 1 receptor OS=Mus musculus OX=10090 GN=Pex5 PE=1 SV=2	PEX5_MOUSE	Pex5	71 kDa		0.021	0.06	-0.1	0	0	0.1	0	0	-0.1	0	0.2	0.2
Sorting nexin 1 OS=Mus musculus OX=10090 GN=Snx1 PE=1 SV=1	Q6NZD2_MOUSE (+1)	Snx1	59 kDa	TRUE	0.021	-0.1	-0.1	0.1	0.1	-0.1	0	0.1	0	-0.2	-0.1	-0.3
Leukocyte surface antigen CD47 OS=Mus musculus OX=10090 GN=Cd47 PE=1 SV=2	CD47_MOUSE	Cd47	33 kDa		0.021	-0.13	0	0	0.1	-0.1	0	0	-0.1	-0.2	-0.1	-0.2
Platelet-activating factor acetylhydrolase IB subunit alpha OS=Mus musculus OX=10090 GN=Pafah1b1 PE=1 SV=2	LIS1_MOUSE	Pafah1b1	47 kDa		0.021	-0.1	0.1	-0.1	-0.1	0.1	0	0	-0.2	-0.2	-0.2	0.1
Protein phosphatase 1 regulatory subunit 21 OS=Mus musculus OX=10090 GN=Ppp1r21 PE=1 SV=2	PPR21_MOUSE	Ppp1r21	88 kDa	TRUE	0.021	0.14	0	0.1	0.1	-0.1	0	0.3	0.1	0	0.2	0.2
Nuclear pore complex protein Nup50 OS=Mus musculus OX=10090 GN=Nup50 PE=1 SV=3	NUP50_MOUSE	Nup50	49 kDa		0.021	0.08	-0.1	0	0.1	0	0	0.1	0	0.1	0.1	0
Laminin subunit beta-1 OS=Mus musculus OX=10090 GN=Lamb1 PE=1 SV=1	E9QN70_MOUSE (+1)	Lamb1	202 kDa		0.021	-0.33	0.2	0	-0.1	-0.4	0.3	-0.4	-0.4	-0.4	-0.5	0
Phosphodiesterase OS=Mus musculus OX=10090 GN=Pde3b PE=1 SV=1	E9QLQ3_MOUSE (+1)	Pde3b	122 kDa	TRUE	0.021	0.08	0	0	0	0	0	0.1	0.1	0.1	0	0.2
Monocarboxylate transporter 1 OS=Mus musculus OX=10090 GN=Slc16a1 PE=1 SV=1	MOT1_MOUSE	Slc16a1	53 kDa		0.021	0.16	0	0.2	-0.2	-0.1	0.1	0.2	0	0.2	0.5	0
ATP synthase mitochondrial F1 complex assembly factor 2 OS=Mus musculus OX=10090 GN=Atpaf2 PE=1 SV=1	ATPF2_MOUSE	Atpaf2	33 kDa		0.021	0.15	-0.1	0	0	0	0.1	0.1	0	0.4	0.1	0.1
40S ribosomal protein S19 OS=Mus musculus OX=10090 GN=Rps19 PE=1 SV=3	RS19_MOUSE	Rps19	16 kDa		0.022	0.06	0	0	0	0.1	-0.1	0.1	0	0.1	0.1	-0.1
tRNA-splicing ligase RtcB homolog OS=Mus musculus OX=10090 GN=Rtcb PE=1 SV=1	RTCB_MOUSE	Rtcb	55 kDa	TRUE	0.022	-0.04	0	0	0.1	0	0	0	-0.1	0	0	-0.1
Glutathione reductase, mitochondrial OS=Mus musculus OX=10090 GN=Gsr PE=1 SV=3	GSHR_MOUSE	Gsr	54 kDa		0.022	0.05	0	0.1	0	-0.1	-0.1	0	0.1	0.1	-0.1	0.1
MCG130490 OS=Mus musculus OX=10090 GN=Ppp1r12b PE=1 SV=1	A6H644_MOUSE	Ppp1r12b	111 kDa	TRUE	0.022	-0.47	0.4	-0.4	-0.2	0.3	0.2	-0.5	-0.2	Value missing	-0.4	-0.3
Peroxisomal targeting signal 2 receptor OS=Mus musculus OX=10090 GN=Pex7 PE=1 SV=1	PEX7_MOUSE	Pex7	36 kDa		0.022	0.15	0.1	-0.1	-0.2	0.3	0	0.1	0	0.1	0.2	0.3
F-box only protein 3 OS=Mus musculus OX=10090 GN=Fbxo3 PE=1 SV=1	FBX3_MOUSE	Fbxo3	55 kDa		0.022	0.16	-0.1	0.2	0	-0.2	0.1	0	0.2	0.3	0.1	0.1
NADH dehydrogenase [ubiquinone] 1 alpha subcomplex assembly factor 3 OS=Mus musculus OX=10090 GN=Ndufaf3 PE=1 SV=1	NDUF3_MOUSE	Ndufaf3	21 kDa		0.022	0.16	0	0	0.2	0	-0.2	-0.1	0.1	0.3	0.2	0.2
Protein PAXX OS=Mus musculus OX=10090 GN=Paxx PE=1 SV=1	PAXX_MOUSE	Paxx	22 kDa		0.022	-0.21	0	-0.3	0.1	0.1	0	-0.1	-0.2	-0.4	0	-0.4
Protein disulfide-isomerase A3 OS=Mus musculus OX=10090 GN=Pdia3 PE=1 SV=2	PDIA3_MOUSE	Pdia3	57 kDa	TRUE	0.023	-0.04	0.1	0	0	-0.1	0	0.1	-0.1	-0.2	0.1	0
Cluster of Isocitrate dehydrogenase [NADP], mitochondrial OS=Mus musculus OX=10090 GN=Idh2 PE=1 SV=3 (IDHP_MOUSE)	IDHP_MOUSE	Idh2	51 kDa	TRUE	0.023	0.03	0	0.1	0	-0.1	0.1	0.1	0.1	0	0	-0.1
Cluster of Tight junction protein ZO-1 OS=Mus musculus OX=10090 GN=Tjp1 PE=1 SV=1 (B9EHJ3_MOUSE)	B9EHJ3_MOUSE [2]	Tjp1	189 kDa	TRUE	0.023	0.04	-0.1	0	0.2	-0.1	0	0.2	0.1	-0.1	0.1	0
Cluster of Matrin-3 OS=Mus musculus OX=10090 GN=Matr3 PE=1 SV=1 (MATR3_MOUSE)	MATR3_MOUSE	Matr3	95 kDa	TRUE	0.023	0.06	-0.1	0	0	0	0.1	0.2	0	-0.1	0	0.1
Cluster of Acyl-coenzyme A amino acid N-acyltransferase 1 OS=Mus musculus OX=10090 GN=Acnat1 PE=1 SV=1 (ACNT1_MOUSE)	ACNT1_MOUSE [2]	Acnat1	46 kDa	TRUE	0.023	-0.23	0.2	0.1	0	0	-0.1	0	-0.3	-0.3	-0.5	-0.1
Phytanoyl-CoA dioxygenase, peroxisomal OS=Mus musculus OX=10090 GN=Phyh PE=1 SV=1	PAHX_MOUSE	Phyh	39 kDa		0.023	0.15	0	0.1	-0.1	0	0	0.1	0.2	0.2	0	0.1
rRNA 2'-O-methyltransferase fibrillarin OS=Mus musculus OX=10090 GN=Fbl PE=1 SV=2	FBRL_MOUSE	Fbl	34 kDa	TRUE	0.023	0.07	-0.1	-0.1	0.1	-0.1	0.2	0.2	-0.1	0	0.2	0
Cluster of COP9 signalosome complex subunit 3 OS=Mus musculus OX=10090 GN=Cops3 PE=1 SV=3 (CSN3_MOUSE)	CSN3_MOUSE	Cops3	48 kDa	TRUE	0.023	0.09	0	0	-0.1	0	0	0.1	0	0.1	0.2	0.2
Endophilin-B2 OS=Mus musculus OX=10090 GN=Sh3glb2 PE=1 SV=1	A2AWI7_MOUSE (+2)	Sh3glb2	45 kDa	TRUE	0.023	0.22	0	0	0	0.2	-0.3	0.4	0.2	0.3	0	0.2
Cluster of Membrane primary amine oxidase OS=Mus musculus OX=10090 GN=Aoc3 PE=1 SV=3 (AOC3_MOUSE)	AOC3_MOUSE	Aoc3	85 kDa	TRUE	0.023	-0.49	-0.8	-0.2	0.2	0.1	0.6	-0.6	-0.3	-0.5	-0.5	-0.4
Cluster of Vimentin OS=Mus musculus OX=10090 GN=Vim PE=1 SV=3 (VIME_MOUSE)	VIME_MOUSE [2]	Vim	54 kDa	TRUE	0.024	-0.15	0.2	-0.1	-0.4	-0.1	0.3	0	-0.3	-0.2	-0.3	-0.1
Cluster of Atypical kinase COQ8A, mitochondrial OS=Mus musculus OX=10090 GN=Coq8a PE=1 SV=2 (COQ8A_MOUSE)	COQ8A_MOUSE	Coq8a	72 kDa	TRUE	0.024	0.05	-0.2	0	0.1	0.2	-0.1	-0.1	0	0.1	0.1	0
Cluster of ATP-dependent (S)-NAD(P)H-hydrate dehydratase OS=Mus musculus OX=10090 GN=Naxd PE=1 SV=1 (K3W4M4_MOUSE)	K3W4M4_MOUSE [2]	Naxd	39 kDa	TRUE	0.024	0.05	-0.1	0.1	0.1	-0.1	0	0.2	0	0	0.1	0
Threonine synthase-like 2 OS=Mus musculus OX=10090 GN=Thnsl2 PE=1 SV=1	THNS2_MOUSE	Thnsl2	54 kDa	TRUE	0.024	0.12	-0.2	0.2	-0.1	0.2	-0.1	0.2	0.4	0.3	-0.2	-0.1
Macrophage migration inhibitory factor OS=Mus musculus OX=10090 GN=Mif PE=1 SV=2	MIF_MOUSE	Mif	13 kDa		0.024	0.19	-0.2	0.1	0.3	-0.3	0	0.2	0.3	0.2	0.1	0.1
Sister chromatid cohesion protein PDS5 homolog B OS=Mus musculus OX=10090 GN=Pds5b PE=1 SV=1	PDS5B_MOUSE	Pds5b	164 kDa	TRUE	0.024	0.14	-0.1	0	-0.1	-0.2	0.2	0.3	0.1	0	0.2	0.1
Ras-related protein Rab-18 OS=Mus musculus OX=10090 GN=Rab18 PE=1 SV=2	RAB18_MOUSE	Rab18	23 kDa	TRUE	0.024	0.06	0	0	0	0	-0.1	0.1	0	0	0	0.2
Putative oxidoreductase GLYR1 OS=Mus musculus OX=10090 GN=Glyr1 PE=1 SV=1	D3YYT1_MOUSE	Glyr1	60 kDa		0.024	0.21	0	0.1	0	-1.2	0.2	0.2	0.2	0.2	0.3	0.2
Fatty acid desaturase 2 OS=Mus musculus OX=10090 GN=Fads2 PE=1 SV=1	FADS2_MOUSE	Fads2	52 kDa	TRUE	0.024	0.26	-0.3	-0.2	-0.1	0.4	0.2	0.3	-0.3	0.2	0.3	0.7
Unconventional myosin-Id OS=Mus musculus OX=10090 GN=Myo1d PE=1 SV=1	MYO1D_MOUSE	Myo1d	116 kDa		0.024	0.3	-0.2	0.1	-0.7	0.1	0.2	0.5	0.3	0.5	0	0.2
BAG family molecular chaperone regulator 4 OS=Mus musculus OX=10090 GN=Bag4 PE=1 SV=2	BAG4_MOUSE	Bag4	49 kDa		0.024	-0.25	-0.1	-0.1	-0.2	0.1	0.2	0	-0.2	-0.7	-0.7	0.1
Alcohol dehydrogenase 1 OS=Mus musculus OX=10090 GN=Adh1 PE=1 SV=2	ADH1_MOUSE	Adh1	40 kDa	TRUE	0.025	0.05	-0.2	-0.1	0	0.1	0	0.1	0	0	-0.1	0.1
Cluster of ATP-citrate synthase OS=Mus musculus OX=10090 GN=Acly PE=1 SV=1 (ACLY_MOUSE)	ACLY_MOUSE [2]	Acly	120 kDa	TRUE	0.025	0.25	-0.3	-0.3	0.1	1.1	-0.1	-0.4	0.2	0.2	0.7	0.4
Cathepsin B OS=Mus musculus OX=10090 GN=Ctsb PE=1 SV=2	CATB_MOUSE	Ctsb	37 kDa		0.025	0.03	0	0.1	0.1	-0.1	0	0.1	0.2	0	-0.1	0
Methyltransferase-like 26 OS=Mus musculus OX=10090 GN=Mettl26 PE=1 SV=1	MTL26_MOUSE	Mettl26	23 kDa		0.025	0.07	-0.1	0	0	-0.1	0.2	0	-0.1	0.1	0.2	0.2
Mannose-binding protein C OS=Mus musculus OX=10090 GN=Mbl2 PE=1 SV=2	MBL2_MOUSE	Mbl2	26 kDa	TRUE	0.025	-0.09	0	0.1	-0.1	0	0	0.1	-0.3	-0.1	-0.1	-0.1
Cluster of Mitoguardin 2 OS=Mus musculus OX=10090 GN=Miga2 PE=1 SV=1 (MIGA2_MOUSE)	MIGA2_MOUSE	Miga2	66 kDa	TRUE	0.025	0.13	0	-0.1	0.1	0.1	0	0	0	0.4	0.2	0
Protein unc-119 homolog B OS=Mus musculus OX=10090 GN=Unc119b PE=1 SV=1	U119B_MOUSE	Unc119b	28 kDa	TRUE	0.025	0.33	-0.2	-0.2	-0.1	0.1	0.3	0.4	0.2	0.3	0	0.7
Cluster of Keratin, type II cytoskeletal 8 OS=Mus musculus OX=10090 GN=Krt8 PE=1 SV=4 (K2C8_MOUSE)	K2C8_MOUSE [8]	Krt8	55 kDa	TRUE	0.026	0.01	0.2	-0.2	0.1	-0.1	0	-0.3	-0.1	-0.3	0	0.2
Prolyl endopeptidase OS=Mus musculus OX=10090 GN=Prep PE=1 SV=1	PPCE_MOUSE	Prep	81 kDa		0.026	-0.04	0	0	0	0	0	-0.1	-0.2	-0.1	0.2	0.1
Cluster of L-lactate dehydrogenase B chain OS=Mus musculus OX=10090 GN=Ldhb PE=1 SV=2 (LDHB_MOUSE)	LDHB_MOUSE	Ldhb	37 kDa	TRUE	0.026	-0.47	0.8	0.1	-1.6	-0.9	0.5	-0.7	-0.1	-0.7	-1.5	-0.1
60 kDa heat shock protein, mitochondrial OS=Mus musculus OX=10090 GN=Hspd1 PE=1 SV=1	CH60_MOUSE	Hspd1	61 kDa		0.027	0.03	-0.1	0	0.1	0	-0.1	0	0	0.1	0	-0.1
Cluster of Cathepsin L1 OS=Mus musculus OX=10090 GN=Ctsl PE=1 SV=2 (CATL1_MOUSE)	CATL1_MOUSE	Ctsl	38 kDa	TRUE	0.027	0.14	-0.1	-0.1	0.1	0.3	-0.1	0.1	0.2	0	0.2	0.3
DnaJ homolog subfamily C member 10 OS=Mus musculus OX=10090 GN=Dnajc10 PE=1 SV=2	DJC10_MOUSE	Dnajc10	91 kDa		0.027	0.19	0	-0.1	0.1	-0.1	0.2	0.4	0	0.2	0.3	0.2
Cluster of Phosphatidylinositol 3-kinase catalytic subunit type 3 OS=Mus musculus OX=10090 GN=Pik3c3 PE=1 SV=1 (PK3C3_MOUSE)	PK3C3_MOUSE	Pik3c3	101 kDa	TRUE	0.027	0.17	0	0.2	-0.1	-0.1	0	0.3	0	0.2	0.2	0.2
Cluster of Mitochondrial import inner membrane translocase subunit TIM16 OS=Mus musculus OX=10090 GN=Pam16 PE=1 SV=1 (TIM16_MOUSE)	TIM16_MOUSE	Pam16	14 kDa	TRUE	0.027	0.16	-0.3	0.1	0	0.1	0.1	0.1	0.1	0.3	0.2	0.1
Slc2a9 protein OS=Mus musculus OX=10090 GN=Slc2a9 PE=1 SV=1	B9EHN5_MOUSE (+1)	Slc2a9	57 kDa		0.027	0.13	0.2	0.2	-0.2	-0.2	0	0.2	0.1	0	0.3	0.1
Colipase OS=Mus musculus OX=10090 GN=Clps PE=1 SV=1	COL_MOUSE	Clps	12 kDa		0.027	-2.2	-2.3	0.4	-0.4	0.8	0.1	-2.6	-2.3	1	-1.9	-3.3
Cluster of UDP-glucuronosyltransferase 1-1 OS=Mus musculus OX=10090 GN=Ugt1a1 PE=1 SV=2 (UD11_MOUSE)	UD11_MOUSE [6]	Ugt1a1	60 kDa	TRUE	0.028	0.07	-0.2	0	0.1	0	0	0.1	0.1	0.2	0.2	0.1
Glycine N-methyltransferase OS=Mus musculus OX=10090 GN=Gnmt PE=1 SV=3	GNMT_MOUSE	Gnmt	33 kDa		0.028	0.1	0	-0.1	0.2	0.1	-0.2	0.1	0.4	0.2	0	-0.2
Cluster of Acetyl-CoA carboxylase 1 OS=Mus musculus OX=10090 GN=Acaca PE=1 SV=1 (ACACA_MOUSE)	ACACA_MOUSE	Acaca	265 kDa	TRUE	0.028	0.14	-0.1	-0.3	0.1	0.7	-0.2	-0.4	0.3	0.1	0.2	0.3
Glycine N-acyltransferase OS=Mus musculus OX=10090 GN=Glyat PE=1 SV=1	GLYAT_MOUSE	Glyat	34 kDa	TRUE	0.028	0.07	-0.1	0.1	0	-0.1	0	0	0	0.2	0.1	0.1
Cluster of Cytochrome c, somatic OS=Mus musculus OX=10090 GN=Cycs PE=1 SV=2 (CYC_MOUSE)	CYC_MOUSE	Cycs	12 kDa	TRUE	0.028	0.14	-0.2	0.2	-0.2	0	0.1	-0.2	-0.2	0.4	0.5	0.2
Cluster of Acyl-CoA dehydrogenase family member 10 OS=Mus musculus OX=10090 GN=Acad10 PE=1 SV=1 (ACD10_MOUSE)	ACD10_MOUSE [2]	Acad10	119 kDa	TRUE	0.028	0.07	-0.1	0	0.2	0	-0.1	0.3	0.2	0.1	-0.2	0
Src substrate cortactin OS=Mus musculus OX=10090 GN=Cttn PE=1 SV=2	SRC8_MOUSE	Cttn	61 kDa	TRUE	0.028	-0.05	0	0	0	-0.1	0.1	0	0	-0.1	0	-0.1
Scaffold attachment factor B1 OS=Mus musculus OX=10090 GN=Safb PE=1 SV=1	S4R1M2_MOUSE (+1)	Safb	105 kDa	TRUE	0.028	0.06	-0.2	0.1	0.1	-0.2	0.1	0.3	0.1	0.1	0	0
Beta-2-glycoprotein 1 OS=Mus musculus OX=10090 GN=Apoh PE=1 SV=1	APOH_MOUSE	Apoh	39 kDa		0.028	-0.01	0.1	0.1	0	0	-0.1	-0.1	0	0	0	-0.1
Immunoglobulin kappa constant OS=Mus musculus OX=10090 GN=Igkc PE=1 SV=2	IGKC_MOUSE	Igkc	12 kDa		0.028	0.52	0	0.2	0.1	0.1	-0.5	0.4	0.4	0.8	0.7	0.3
Adenylate kinase 4, mitochondrial OS=Mus musculus OX=10090 GN=Ak4 PE=1 SV=1	KAD4_MOUSE	Ak4	25 kDa		0.028	0.13	-0.1	0.2	-0.1	0	0	0.2	0.3	0.2	0.1	-0.3
Peroxisomal coenzyme A diphosphatase NUDT7 OS=Mus musculus OX=10090 GN=Nudt7 PE=1 SV=2	NUDT7_MOUSE	Nudt7	27 kDa		0.028	-0.18	0.2	-0.4	-0.1	0.4	-0.1	-0.7	-0.4	-0.2	0.3	0.1
Hydroxyacid oxidase 1 OS=Mus musculus OX=10090 GN=Hao1 PE=1 SV=1	HAOX1_MOUSE	Hao1	41 kDa	TRUE	0.028	-0.17	0.2	0	-0.2	-0.2	0	-0.5	-0.2	-0.3	-0.1	0
Fructose-bisphosphate aldolase B OS=Mus musculus OX=10090 GN=Aldob PE=1 SV=3	ALDOB_MOUSE	Aldob	40 kDa	TRUE	0.029	0.04	-0.1	-0.1	0	0.2	-0.1	0	0.1	0.2	0	0
ATP-dependent RNA helicase A OS=Mus musculus OX=10090 GN=Dhx9 PE=1 SV=1	E9QNN1_MOUSE	Dhx9	150 kDa		0.029	0.03	-0.1	0.1	0.1	-0.1	0	0.2	0	-0.1	0	0
Cluster of Inositol monophosphatase 1 OS=Mus musculus OX=10090 GN=Impa1 PE=1 SV=1 (IMPA1_MOUSE)	IMPA1_MOUSE [2]	Impa1	30 kDa	TRUE	0.029	-0.07	-0.1	0	0.1	0.1	0	0	-0.2	-0.1	0	-0.1
Guanine deaminase OS=Mus musculus OX=10090 GN=Gda PE=1 SV=1	GUAD_MOUSE	Gda	51 kDa		0.03	-0.12	-0.2	0	0	0.1	0	-0.2	-0.2	0.1	-0.1	-0.1
Sialic acid synthase OS=Mus musculus OX=10090 GN=Nans PE=1 SV=1	SIAS_MOUSE	Nans	40 kDa		0.03	-0.09	-0.1	0.1	0	0	0	0	-0.1	-0.1	0	-0.3
LanC-like protein 1 OS=Mus musculus OX=10090 GN=Lancl1 PE=1 SV=1	LANC1_MOUSE	Lancl1	45 kDa		0.03	-0.16	0.1	0	0	-0.1	-0.1	-0.2	-0.2	-0.2	-0.1	-0.1
Cytochrome c oxidase assembly factor 5 OS=Mus musculus OX=10090 GN=Coa5 PE=1 SV=1	COA5_MOUSE	Coa5	8 kDa		0.03	-0.26	0.3	-0.3	0	0.3	-0.2	-0.4	-0.4	-0.2	-0.1	-0.2
Solute carrier family 22 (organic cation transporter), member 26 OS=Mus musculus OX=10090 GN=Slc22a26 PE=1 SV=1	E9Q6M5_MOUSE (+1)	Slc22a26	61 kDa	TRUE	0.031	-0.07	-0.1	0	0.1	0	0.1	0	0	-0.2	-0.2	0.1
Cluster of EF-hand domain-containing protein D2 OS=Mus musculus OX=10090 GN=Efhd2 PE=1 SV=1 (Q8C845_MOUSE)	Q8C845_MOUSE	Efhd2	27 kDa	TRUE	0.031	-0.06	0.1	0	0	-0.2	0	0	0	-0.2	0	-0.1
Peroxisomal membrane protein PEX16 OS=Mus musculus OX=10090 GN=Pex16 PE=1 SV=2	PEX16_MOUSE	Pex16	39 kDa	TRUE	0.031	0.11	-0.1	0.1	0	0	0	0.1	0	0.1	0	0.3
Endonuclease G, mitochondrial OS=Mus musculus OX=10090 GN=Endog PE=1 SV=1	NUCG_MOUSE	Endog	32 kDa		0.032	0.08	-0.1	-0.2	0.1	0.2	0	0.1	0.1	0	0.2	0
Peroxisomal membrane protein PEX14 OS=Mus musculus OX=10090 GN=Pex14 PE=1 SV=1	PEX14_MOUSE	Pex14	41 kDa		0.032	0.07	-0.1	0	0.1	0.1	0	0	-0.1	0	0.2	0.2
Glutamine--fructose-6-phosphate aminotransferase [isomerizing] 1 OS=Mus musculus OX=10090 GN=Gfpt1 PE=1 SV=3	GFPT1_MOUSE	Gfpt1	79 kDa	TRUE	0.032	-0.15	0	0	0.1	0.1	-0.2	-0.2	0	-0.2	0.1	-0.4
ER membrane protein complex subunit 3 OS=Mus musculus OX=10090 GN=Emc3 PE=1 SV=3	EMC3_MOUSE	Emc3	30 kDa		0.032	0.06	0	-0.1	0	0	0.1	0.2	0	0.1	0.1	0.1
NADH dehydrogenase [ubiquinone] 1 alpha subcomplex subunit 12 OS=Mus musculus OX=10090 GN=Ndufa12 PE=1 SV=1	A0A0R4J275_MOUSE (+1)	Ndufa12	18 kDa		0.033	0.12	-0.5	0.1	-0.1	0.2	0.1	0.3	0	0.3	-0.1	0.1
Cysteine-rich with EGF-like domain protein 2 OS=Mus musculus OX=10090 GN=Creld2 PE=1 SV=1	CREL2_MOUSE	Creld2	38 kDa		0.033	-0.13	0	0.2	0	-0.2	0	0.1	-0.5	-0.1	0.1	-0.3
CEA-related cell adhesion molecule 1, isoform 1/2S OS=Mus musculus OX=10090 GN=Ceacam1 PE=1 SV=1	Q3LFS8_MOUSE	Ceacam1	30 kDa		0.033	0.19	0.1	0.2	-3.5	0.1	0.1	0.2	0.2	0	0.4	0.3
Protein diaphanous homolog 1 OS=Mus musculus OX=10090 GN=Diaph1 PE=1 SV=1	DIAP1_MOUSE (+2)	Diaph1	139 kDa		0.034	0.11	0	-0.1	-0.3	0	0.3	-0.2	0.2	0.2	0.3	0
Cluster of Desmocollin-2 OS=Mus musculus OX=10090 GN=Dsc2 PE=1 SV=1 (DSC2_MOUSE)	DSC2_MOUSE	Dsc2	100 kDa	TRUE	0.034	0.11	0	0	0	-0.2	0.1	0.1	0	0.2	0	0.2
Prolargin OS=Mus musculus OX=10090 GN=Prelp PE=1 SV=2	PRELP_MOUSE	Prelp	43 kDa	TRUE	0.034	-0.13	-0.3	0.2	0	-0.3	0.8	0	-0.2	-0.2	-0.2	-0.1
Cluster of Paraplegin OS=Mus musculus OX=10090 GN=Spg7 PE=1 SV=1 (SPG7_MOUSE)	SPG7_MOUSE	Spg7	86 kDa	TRUE	0.034	0.09	0	0.1	0.1	0	-0.2	0.1	0.1	0.2	0	0
Torsin-1A OS=Mus musculus OX=10090 GN=Tor1a PE=1 SV=1	TOR1A_MOUSE	Tor1a	38 kDa		0.034	0.15	0	0	0.1	-0.1	0.1	0.3	0	-0.1	0.3	0.3
Caveolin-1 OS=Mus musculus OX=10090 GN=Cav1 PE=1 SV=1	CAV1_MOUSE (+1)	Cav1	21 kDa		0.034	-0.28	0.2	0	-0.3	-0.3	0.6	-0.4	-0.1	-0.4	-0.4	-0.1
Cytosol aminopeptidase OS=Mus musculus OX=10090 GN=Lap3 PE=1 SV=3	AMPL_MOUSE	Lap3	56 kDa		0.035	0.02	-0.1	-0.1	0	0.1	0	-0.1	0	0	0.2	0.1
Cluster of Microsomal glutathione S-transferase 1 OS=Mus musculus OX=10090 GN=Mgst1 PE=1 SV=1 (E9QJW0_MOUSE)	E9QJW0_MOUSE [2]	Mgst1	26 kDa	TRUE	0.035	0.12	0	-0.1	-0.1	0.2	0	-0.2	0.2	0.2	0.1	0.5
Cluster of Actin-related protein 3 OS=Mus musculus OX=10090 GN=Actr3 PE=1 SV=3 (ARP3_MOUSE)	ARP3_MOUSE [2]	Actr3	47 kDa	TRUE	0.035	-0.04	0	0	0	0	0	0.1	0	-0.1	-0.1	-0.1
Exportin-2 OS=Mus musculus OX=10090 GN=Cse1l PE=1 SV=1	XPO2_MOUSE	Cse1l	110 kDa		0.035	0.06	-0.1	-0.1	0	0	0.1	0.1	0	0	0.1	0.1
Chloride channel CLIC-like 1, isoform CRA_a OS=Mus musculus OX=10090 GN=Clcc1 PE=1 SV=1	A2AEM2_MOUSE	Clcc1	61 kDa		0.035	0.06	0	0	0.1	-0.1	0	0.1	0	0	0.1	0.1
Prostaglandin reductase 2 OS=Mus musculus OX=10090 GN=Ptgr2 PE=1 SV=2	PTGR2_MOUSE	Ptgr2	38 kDa		0.035	0.05	-0.1	0	0	0	0.1	0.1	0	0	0.1	0
Carboxypeptidase Q OS=Mus musculus OX=10090 GN=Cpq PE=1 SV=1	CBPQ_MOUSE	Cpq	52 kDa		0.035	0.14	0	0	0.2	-0.2	-0.1	0.3	0.2	0.1	-0.1	0.2
Retinol dehydrogenase 10 OS=Mus musculus OX=10090 GN=Rdh10 PE=1 SV=2	RDH10_MOUSE	Rdh10	38 kDa		0.035	0.2	-0.2	0	0.1	0.1	0	0.3	0.1	0.4	0	0.2
Chymotrypsinogen B OS=Mus musculus OX=10090 GN=Ctrb1 PE=1 SV=1	CTRB1_MOUSE	Ctrb1	28 kDa		0.035	-2.55	-2.8	1.1	-0.3	-0.4	0.7	-2.5	-3.4	1.5	-2.8	-3.3
Steryl-sulfatase OS=Mus musculus OX=10090 GN=Sts PE=1 SV=1	STS_MOUSE	Sts	67 kDa		0.035	0.14	0.1	0.1	-0.1	-0.1	0	0.1	0.2	0	0.2	0.2
Septin-10 OS=Mus musculus OX=10090 GN=Sept10 PE=1 SV=1	A0A0R4J233_MOUSE (+2)	2019-09-10	50 kDa	TRUE	0.035	-0.09	0	-0.1	0	0	0.1	0	-0.2	-0.1	-0.1	-0.2
Importin-11 OS=Mus musculus OX=10090 GN=Ipo11 PE=1 SV=1	IPO11_MOUSE	Ipo11	112 kDa		0.035	-0.22	-0.1	0	-0.1	0.3	-0.1	-0.2	-0.4	-0.3	-0.2	-0.1
Regulator of MON1-CCZ1 complex OS=Mus musculus OX=10090 GN=Rmc1 PE=2 SV=1	RMC1_MOUSE	Rmc1	75 kDa		0.035	0.21	-0.1	0.1	-0.3	0	0.1	0.3	0.2	0.3	-0.1	0.3
Transformation-related protein 63-regulated-like OS=Mus musculus OX=10090 GN=Tprgl PE=1 SV=1	B1AX95_MOUSE (+1)	Tprgl	23 kDa		0.035	0.17	-0.4	-0.2	-0.6	0.1	-0.2	0	-0.2	0.2	0.1	0
Transitional endoplasmic reticulum ATPase OS=Mus musculus OX=10090 GN=Vcp PE=1 SV=4	TERA_MOUSE	Vcp	89 kDa	TRUE	0.036	0.01	-0.1	0	0	0	0	0	0	0	0	0
4-hydroxyphenylpyruvate dioxygenase OS=Mus musculus OX=10090 GN=Hpd PE=1 SV=3	HPPD_MOUSE	Hpd	45 kDa		0.036	0.04	0	-0.1	0.1	0.1	-0.2	0	0	0.1	0.1	0
Puromycin-sensitive aminopeptidase OS=Mus musculus OX=10090 GN=Npepps PE=1 SV=2	PSA_MOUSE	Npepps	103 kDa	TRUE	0.036	-0.05	0	0.2	-0.2	0	0.1	0	-0.1	-0.1	-0.1	0
40S ribosomal protein S11 OS=Mus musculus OX=10090 GN=Rps11 PE=1 SV=3	RS11_MOUSE	Rps11	18 kDa		0.036	0.1	0.2	-0.2	-0.1	0.1	0	0.1	0	0	0.1	0.3
Transmembrane protein 120A OS=Mus musculus OX=10090 GN=Tmem120a PE=1 SV=1	T120A_MOUSE	Tmem120a	41 kDa		0.036	0.26	0	0	0.1	-0.2	0	0.3	0.2	0.4	-0.1	0.4
Cluster of Interferon gamma-induced GTPase OS=Mus musculus OX=10090 GN=Igtp PE=1 SV=1 (Q9DCE9_MOUSE)	Q9DCE9_MOUSE	Igtp	48 kDa	TRUE	0.037	-0.14	0.2	-0.2	0	0.3	-0.2	0.3	-0.4	-0.1	-0.2	-0.3
Uroporphyrinogen decarboxylase OS=Mus musculus OX=10090 GN=Urod PE=1 SV=2	DCUP_MOUSE	Urod	41 kDa		0.037	0.06	-0.1	0	0.1	0	0	0.1	-0.1	0	0.2	0.1
Transmembrane protein 205 (Fragment) OS=Mus musculus OX=10090 GN=Tmem205 PE=1 SV=1	A0A1L1SSA8_MOUSE (+1)	Tmem205	20 kDa		0.037	0.08	-0.1	0	0.1	0.1	-0.1	0.1	0	0	0.1	0.1
Cluster of Phospholipase ABHD3 OS=Mus musculus OX=10090 GN=Abhd3 PE=1 SV=1 (ABHD3_MOUSE)	ABHD3_MOUSE [2]	Abhd3	46 kDa	TRUE	0.037	0.12	-0.1	0	0	0.1	0	0	0.1	0.3	0.1	0.1
Cluster of Beta-soluble NSF attachment protein OS=Mus musculus OX=10090 GN=Napb PE=1 SV=2 (SNAB_MOUSE)	SNAB_MOUSE	Napb	34 kDa	TRUE	0.037	0.07	0	-0.2	0	0.2	-0.1	0.1	0	0	0.1	0.1
Methylosome protein 50 OS=Mus musculus OX=10090 GN=Wdr77 PE=1 SV=1	MEP50_MOUSE	Wdr77	37 kDa		0.037	-0.14	0	-0.2	0	0.1	0.1	0	-0.3	-0.1	-0.1	-0.1
NADH dehydrogenase [ubiquinone] 1 alpha subcomplex subunit 10, mitochondrial OS=Mus musculus OX=10090 GN=Ndufa10 PE=1 SV=1	NDUAA_MOUSE	Ndufa10	41 kDa		0.038	0.04	0	0.1	-0.2	0	0	0	0	0.2	0	0
Haptoglobin OS=Mus musculus OX=10090 GN=Hp PE=1 SV=1	HPT_MOUSE	Hp	39 kDa		0.038	0.16	0.2	0.4	-0.2	-0.6	0	0.8	0.4	0.3	-0.3	-0.4
Cluster of Glutathione S-transferase Mu 6 OS=Mus musculus OX=10090 GN=Gstm6 PE=1 SV=4 (GSTM6_MOUSE)	GSTM6_MOUSE	Gstm6	26 kDa	TRUE	0.038	-0.38	0.3	-0.2	0.2	0.3	-0.8	-0.7	0.3	-0.6	-0.4	-0.3
Phenylalanine--tRNA ligase, mitochondrial OS=Mus musculus OX=10090 GN=Fars2 PE=1 SV=1	SYFM_MOUSE	Fars2	52 kDa		0.038	0.12	0.1	-0.2	0.1	0	-0.1	0	0	0.3	0.2	0.1
Heat shock protein beta-1 OS=Mus musculus OX=10090 GN=Hspb1 PE=1 SV=3	HSPB1_MOUSE	Hspb1	23 kDa		0.038	-0.57	0.5	-0.3	-1	-0.1	0.5	-0.9	-0.3	-0.7	-1.2	-0.3
Ragulator complex protein LAMTOR2 OS=Mus musculus OX=10090 GN=Lamtor2 PE=1 SV=1	LTOR2_MOUSE	Lamtor2	13 kDa	TRUE	0.038	-0.21	0.3	-0.1	0.3	-0.1	0	-0.1	-0.4	0	-0.3	-0.3
Cluster of Platelet-derived growth factor receptor beta OS=Mus musculus OX=10090 GN=Pdgfrb PE=1 SV=1 (E9QN12_MOUSE)	E9QN12_MOUSE [4]	Pdgfrb	123 kDa	TRUE	0.039	-0.06	-0.1	-0.1	0	0	0.1	0	-0.2	-0.1	-0.1	0
MCG129810, isoform CRA_c OS=Mus musculus OX=10090 GN=Pdxdc1 PE=1 SV=1	A0A0R4J034_MOUSE	Pdxdc1	87 kDa		0.039	-0.06	0	0.1	-0.1	0.1	-0.1	0.1	0	-0.1	-0.1	-0.1
2',5'-phosphodiesterase 12 OS=Mus musculus OX=10090 GN=Pde12 PE=1 SV=2	PDE12_MOUSE	Pde12	68 kDa		0.039	-0.13	0.2	0	-0.1	0	-0.1	0	-0.2	-0.2	0	-0.2
Up-regulated during skeletal muscle growth protein 5 OS=Mus musculus OX=10090 GN=Usmg5 PE=1 SV=1	USMG5_MOUSE	Usmg5	6 kDa	TRUE	0.039	0.13	-0.1	0	0.1	0	0	0.2	0	0.2	0.1	0.2
Membrane magnesium transporter 1 OS=Mus musculus OX=10090 GN=Mmgt1 PE=1 SV=1	MMGT1_MOUSE	Mmgt1	15 kDa		0.039	0.15	0	0	-0.1	0.1	0	0.2	0.1	0.2	0.2	0.1
Histidine triad nucleotide-binding protein 2, mitochondrial OS=Mus musculus OX=10090 GN=Hint2 PE=1 SV=1	HINT2_MOUSE	Hint2	17 kDa		0.04	0.05	0.1	0	0	-0.1	0	0.1	0.1	0.1	0	0
CDGSH iron sulfur domain 3 OS=Mus musculus OX=10090 GN=Cisd3 PE=1 SV=1	B2RWE3_MOUSE (+2)	Cisd3	15 kDa		0.04	0.13	-0.2	0	0	0.1	0.1	0.1	-0.1	0.4	0.3	0.1
Reticulocalbin-1 OS=Mus musculus OX=10090 GN=Rcn1 PE=1 SV=1	RCN1_MOUSE	Rcn1	38 kDa	TRUE	0.04	-0.14	-0.1	-0.1	0.1	-0.1	0.1	0.1	-0.3	-0.4	-0.2	0.1
Solute carrier family 25 member 46 OS=Mus musculus OX=10090 GN=Slc25a46 PE=1 SV=1	S2546_MOUSE	Slc25a46	46 kDa		0.04	0.1	-0.1	0.2	0	0.1	-0.1	0	0.1	0.2	0	0.1
Bis(5'-nucleosyl)-tetraphosphatase [asymmetrical] OS=Mus musculus OX=10090 GN=Nudt2 PE=1 SV=3	AP4A_MOUSE	Nudt2	17 kDa		0.04	0.06	-0.1	0	0	0.1	0	0.1	0	0	0.1	0.1
Cluster of 14-3-3 protein zeta/delta OS=Mus musculus OX=10090 GN=Ywhaz PE=1 SV=1 (1433Z_MOUSE)	1433Z_MOUSE [6]	Ywhaz	28 kDa	TRUE	0.041	-0.02	-0.1	0	0	0	0	0	-0.1	-0.1	0	0
Myosin-binding protein C, slow-type OS=Mus musculus OX=10090 GN=Mybpc1 PE=1 SV=1	Q6P6L5_MOUSE	Mybpc1	126 kDa	TRUE	0.041	-0.81	0.7	0.1	-2.9	-1.3	0.6	-1	-0.4	-1	-2	-0.2
Alpha-2-macroglobulin receptor-associated protein OS=Mus musculus OX=10090 GN=Lrpap1 PE=1 SV=1	AMRP_MOUSE	Lrpap1	42 kDa		0.041	0.06	0	-0.1	0.1	0	-0.1	0.1	0	-0.1	0.1	0.1
Phosphatidylinositol-glycan-specific phospholipase D OS=Mus musculus OX=10090 GN=Gpld1 PE=1 SV=1	PHLD_MOUSE (+1)	Gpld1	93 kDa		0.041	-0.13	0.3	0	-0.1	-0.1	0	0.1	0	-0.1	-0.3	-0.4
Arylsulfatase B OS=Mus musculus OX=10090 GN=Arsb PE=1 SV=1	A0A0R4J138_MOUSE (+1)	Arsb	60 kDa		0.041	0.12	0.1	0.1	0	-0.3	0.1	0.2	0	0.2	0	0.1
Histone deacetylase 6 OS=Mus musculus OX=10090 GN=Hdac6 PE=1 SV=3	HDAC6_MOUSE	Hdac6	126 kDa	TRUE	0.041	0.23	-0.1	-0.2	0	0.3	0	0.5	0.2	0.2	-0.1	0.4
Dermatopontin OS=Mus musculus OX=10090 GN=Dpt PE=1 SV=1	DERM_MOUSE	Dpt	24 kDa		0.041	-0.18	0	-0.1	-0.1	-0.2	0.5	0	-0.3	-0.3	-0.3	0.1
U5 small nuclear ribonucleoprotein 200 kDa helicase OS=Mus musculus OX=10090 GN=Snrnp200 PE=1 SV=1	U520_MOUSE	Snrnp200	245 kDa		0.042	0.05	-0.1	0	0	-0.1	0.1	0.2	0	0	0.1	0
Major vault protein OS=Mus musculus OX=10090 GN=Mvp PE=1 SV=1	E9Q3X0_MOUSE (+1)	Mvp	97 kDa		0.042	0.06	-0.1	-0.1	0.3	-0.1	0	0.3	0	-0.1	0.1	0.1
Tryptophan--tRNA ligase, cytoplasmic OS=Mus musculus OX=10090 GN=Wars PE=1 SV=2	SYWC_MOUSE	Wars	54 kDa		0.042	-0.07	0	0	0	0	0	-0.1	-0.1	-0.1	0	-0.1
Cluster of Ras-related protein Rab-11B OS=Mus musculus OX=10090 GN=Rab11b PE=1 SV=3 (RB11B_MOUSE)	RB11B_MOUSE [2]	Rab11b	24 kDa	TRUE	0.042	0.02	-0.1	0.1	0	-0.1	0.1	0.2	-0.1	0	0	0.2
CCA tRNA nucleotidyltransferase 1, mitochondrial OS=Mus musculus OX=10090 GN=Trnt1 PE=1 SV=1	TRNT1_MOUSE	Trnt1	50 kDa		0.042	0.1	0	0	0	0	-0.1	0.1	0.1	0.2	0.1	0.1
39S ribosomal protein L15, mitochondrial OS=Mus musculus OX=10090 GN=Mrpl15 PE=1 SV=1	RM15_MOUSE	Mrpl15	34 kDa		0.042	-0.14	0	0.1	-0.1	0.2	-0.1	-0.2	-0.2	-0.2	0	0
Cluster of NEDD8-conjugating enzyme Ubc12 OS=Mus musculus OX=10090 GN=Ube2m PE=1 SV=1 (UBC12_MOUSE)	UBC12_MOUSE	Ube2m	21 kDa	TRUE	0.042	-0.14	0	-0.2	0.2	0	0	0	-0.3	-0.1	-0.1	-0.1
Urocanate hydratase OS=Mus musculus OX=10090 GN=Uroc1 PE=1 SV=2	HUTU_MOUSE (+1)	Uroc1	75 kDa		0.043	0.11	-0.1	0.1	0	0.1	-0.1	0.2	0.2	0.2	0	-0.1
Triokinase/FMN cyclase OS=Mus musculus OX=10090 GN=Tkfc PE=1 SV=1	TKFC_MOUSE	Tkfc	60 kDa		0.043	0.05	-0.2	0.1	-0.1	0.4	-0.2	0.1	0.2	0.2	-0.1	-0.2
Filamin-B OS=Mus musculus OX=10090 GN=Flnb PE=1 SV=3	FLNB_MOUSE	Flnb	278 kDa	TRUE	0.043	0	-0.3	0.2	0.2	-0.3	0.2	0.1	-0.1	0	0.2	-0.1
Sterol 26-hydroxylase, mitochondrial OS=Mus musculus OX=10090 GN=Cyp27a1 PE=1 SV=1	CP27A_MOUSE	Cyp27a1	61 kDa	TRUE	0.043	-0.06	0.3	-0.1	-0.1	0	-0.1	-0.5	0	-0.2	0.2	0.1
Poly [ADP-ribose] polymerase OS=Mus musculus OX=10090 GN=Parp1 PE=1 SV=1	Q921K2_MOUSE	Parp1	113 kDa		0.043	0.06	-0.1	-0.1	0.2	-0.1	0.1	0.2	0	-0.1	0.1	0.1
Cluster of 6-phosphofructo-2-kinase/fructose-2,6-bisphosphatase 1 OS=Mus musculus OX=10090 GN=Pfkfb1 PE=1 SV=2 (F261_MOUSE)	F261_MOUSE	Pfkfb1	55 kDa	TRUE	0.043	0.16	0.1	-0.4	0.1	0.4	-0.3	-0.5	0.2	0.4	0.3	0.3
Cluster of Prolactin regulatory element binding, isoform CRA_b OS=Mus musculus OX=10090 GN=Preb PE=1 SV=1 (D3Z3S1_MOUSE)	D3Z3S1_MOUSE [2]	Preb	38 kDa	TRUE	0.043	0.07	-0.1	0.1	0	0	0	0.1	0	0.1	0.1	0.1
RIKEN cDNA 2810439F02 OS=Mus musculus OX=10090 GN=Ttc39c PE=1 SV=1	G3X8X1_MOUSE (+1)	Ttc39c	65 kDa		0.043	-0.14	0.3	-0.2	-0.1	0.2	-0.1	-0.4	-0.1	-0.3	0.2	-0.2
Mannose-1-phosphate guanyltransferase beta OS=Mus musculus OX=10090 GN=Gmppb PE=1 SV=1	GMPPB_MOUSE	Gmppb	40 kDa		0.043	-0.07	0	0	0	0	0	-0.1	-0.1	-0.1	0.1	-0.1
Guanylate-binding protein 4 OS=Mus musculus OX=10090 GN=Gbp4 PE=1 SV=1	GBP4_MOUSE	Gbp4	71 kDa	TRUE	0.043	-0.15	-0.1	-0.1	0.1	0.2	-0.2	0.2	0	-0.3	-0.2	-0.4
Moesin OS=Mus musculus OX=10090 GN=Msn PE=1 SV=3	MOES_MOUSE	Msn	68 kDa	TRUE	0.044	0.08	0.1	0	0.1	-0.2	0.1	0.2	0.1	0	-0.1	-0.1
Acyl-protein thioesterase 1 OS=Mus musculus OX=10090 GN=Lypla1 PE=1 SV=1	LYPA1_MOUSE	Lypla1	25 kDa		0.044	0.05	0	0	0.1	0.1	-0.1	0	0	0.1	0.1	0
Carbonic anhydrase 3 OS=Mus musculus OX=10090 GN=Ca3 PE=1 SV=3	CAH3_MOUSE	Ca3	29 kDa		0.045	0.06	0	-0.2	-0.1	0.3	0	-0.1	-0.3	0.4	0.6	-0.2
Cysteine--tRNA ligase, cytoplasmic OS=Mus musculus OX=10090 GN=Cars PE=1 SV=2	SYCC_MOUSE	Cars	95 kDa	TRUE	0.045	-0.06	0	0.1	-0.1	-0.1	0.1	0	-0.3	-0.1	0	0.1
Transducin beta-like protein 2 OS=Mus musculus OX=10090 GN=Tbl2 PE=1 SV=2	TBL2_MOUSE	Tbl2	50 kDa		0.045	0.04	0	0	0	0	0	0.2	0	0.1	-0.1	0
Cluster of WW domain-binding protein 11 OS=Mus musculus OX=10090 GN=Wbp11 PE=1 SV=2 (WBP11_MOUSE)	WBP11_MOUSE	Wbp11	70 kDa	TRUE	0.045	0.07	0	0	0.1	-0.1	-0.1	0.3	0	0	0	0
Cluster of Arf-GAP with SH3 domain, ANK repeat and PH domain-containing protein 2 OS=Mus musculus OX=10090 GN=Asap2 PE=1 SV=1 (E9PX52_MOUSE)	E9PX52_MOUSE	Asap2	111 kDa	TRUE	0.045	0.15	-0.2	0.2	0.2	-0.1	0	0.2	0.1	0.2	0.1	0.2
Alpha-S1-casein OS=Bos taurus GN=CSN1S1 PE=1 SV=2	CASA1_BOVIN	CSN1S1	25 kDa		0.045	0.36	0.4	-1	0	-1	0.8	2	-0.8	-0.2	0	1.2
Alpha-actinin-2 OS=Mus musculus OX=10090 GN=Actn2 PE=1 SV=2	ACTN2_MOUSE	Actn2	104 kDa	TRUE	0.046	-0.67	0.7	0.1	-2.8	-1.1	0.7	-0.9	-0.4	-1	-1.9	-0.1
Nesprin-2 OS=Mus musculus OX=10090 GN=Syne2 PE=1 SV=1	E9QP46_MOUSE-DECOY (+1)		?	TRUE	0.046	0.21	0	-0.2	0	0.2	0	0.3	0.1	0.2	0.2	0.2
Cluster of Chromodomain-helicase-DNA-binding protein 4 OS=Mus musculus OX=10090 GN=Chd4 PE=1 SV=1 (CHD4_MOUSE)	CHD4_MOUSE [4]	Chd4	218 kDa	TRUE	0.046	0.03	-0.1	0.1	-0.1	-0.2	0.2	0.2	0	0	-0.1	0
Cluster of PDZ and LIM domain protein 5 OS=Mus musculus OX=10090 GN=Pdlim5 PE=1 SV=4 (PDLI5_MOUSE)	PDLI5_MOUSE [2]	Pdlim5	63 kDa	TRUE	0.046	-0.05	0.2	0	-0.1	-0.3	0.1	-0.1	-0.1	-0.2	-0.4	0
A-kinase anchor protein 1, mitochondrial OS=Mus musculus OX=10090 GN=Akap1 PE=1 SV=4	AKAP1_MOUSE	Akap1	92 kDa		0.046	0.17	-0.2	0.1	0	0	0.1	0.2	0	0.2	0.2	0.1
Cluster of Immunoglobulin-binding protein 1 OS=Mus musculus OX=10090 GN=Igbp1 PE=1 SV=1 (IGBP1_MOUSE)	IGBP1_MOUSE	Igbp1	39 kDa	TRUE	0.046	0.1	-0.1	-0.1	0	0	0.1	0.1	0	0	0.2	0.2
Galactokinase OS=Mus musculus OX=10090 GN=Galk1 PE=1 SV=2	GALK1_MOUSE	Galk1	42 kDa		0.047	0.07	-0.1	-0.1	0.1	0.2	0	0.2	-0.2	0.1	0.1	0.2
SH3 domain-binding glutamic acid-rich-like protein OS=Mus musculus OX=10090 GN=Sh3bgrl PE=1 SV=1	SH3L1_MOUSE	Sh3bgrl	13 kDa		0.047	-0.06	0	0	0.1	0	0	0.1	0	-0.1	-0.2	-0.2
Cluster of Rho guanine nucleotide exchange factor 6 OS=Mus musculus OX=10090 GN=Arhgef6 PE=1 SV=1 (F6WMJ3_MOUSE)	F6WMJ3_MOUSE [3]	Arhgef6	90 kDa	TRUE	0.047	0.11	0	0	0	0	0	0.4	0.1	0.1	0.1	0
Symplekin OS=Mus musculus OX=10090 GN=Sympk PE=1 SV=1	F8WJD4_MOUSE (+1)	Sympk	143 kDa		0.047	0.08	-0.2	0.1	0.2	-0.1	0	0.3	0	0	0.1	0.1
Cluster of Serine/threonine-protein phosphatase 2A 56 kDa regulatory subunit OS=Mus musculus OX=10090 GN=Ppp2r5d PE=1 SV=1 (Q91V89_MOUSE)	Q91V89_MOUSE	Ppp2r5d	69 kDa	TRUE	0.047	-0.21	0.3	-0.1	0	0	-0.1	-0.1	-0.2	-0.3	-0.1	-0.2
Cluster of Dihydropyrimidinase-related protein 2 OS=Mus musculus OX=10090 GN=Dpysl2 PE=1 SV=2 (DPYL2_MOUSE)	DPYL2_MOUSE [2]	Dpysl2	62 kDa	TRUE	0.048	-0.06	0	0	0.2	-0.3	0.1	0.1	0	-0.2	-0.1	-0.1
ES1 protein homolog, mitochondrial OS=Mus musculus OX=10090 GN=D10Jhu81e PE=1 SV=1	ES1_MOUSE		?		0.048	0.04	0	0	0.1	0	0	0	0	0.1	0	0
Protein FAM136A OS=Mus musculus OX=10090 GN=Fam136a PE=1 SV=1	F136A_MOUSE	Fam136a	16 kDa		0.048	0.06	-0.1	-0.1	0.2	0	0	0	0	0.1	0.2	0.1
Cluster of Sperm-specific antigen 2 homolog OS=Mus musculus OX=10090 GN=Ssfa2 PE=1 SV=1 (A2AQD6_MOUSE)	A2AQD6_MOUSE [3]	Ssfa2	133 kDa	TRUE	0.048	0.12	-0.3	0	0.2	0	0.1	0.3	0.1	0.1	0.2	0
Death-associated protein 1 OS=Mus musculus OX=10090 GN=Dap PE=1 SV=3	DAP1_MOUSE	Dap	11 kDa		0.048	-0.11	0	0	0.1	0.1	-0.1	0	-0.1	-0.2	-0.1	-0.2
Rab GTPase-activating protein 1 OS=Mus musculus OX=10090 GN=Rabgap1 PE=1 SV=1	RBGP1_MOUSE	Rabgap1	121 kDa	TRUE	0.048	-0.11	0.1	0	0.1	-0.1	0	0	0	-0.2	-0.2	-0.1
Cluster of Ribonuclease 4 OS=Mus musculus OX=10090 GN=Rnase4 PE=1 SV=1 (Q8C7E4_MOUSE)	Q8C7E4_MOUSE	Rnase4	17 kDa	TRUE	0.048	-0.25	0.1	0.2	0.1	-0.4	-0.2	0.1	-0.1	-0.2	-0.4	-0.4
Cluster of Synaptojanin-2-binding protein OS=Mus musculus OX=10090 GN=Gm20498 PE=1 SV=1 (E9PVN6_MOUSE)	E9PVN6_MOUSE [2]	Gm20498	20 kDa	TRUE	0.048	0.1	0	0	0	0	0	0.1	0.1	0.1	0	0.2
Protein CREG1 OS=Mus musculus OX=10090 GN=Creg1 PE=1 SV=1	CREG1_MOUSE	Creg1	24 kDa		0.048	0.23	0.2	0	0	0	-0.2	0	0	0.3	0.4	0.4
Ubiquinol-cytochrome-c reductase complex assembly factor 2 OS=Mus musculus OX=10090 GN=Uqcc2 PE=1 SV=1	UQCC2_MOUSE	Uqcc2	16 kDa		0.048	0.15	-0.1	0.1	0.1	0	0	0	0	0.2	0.3	0.2
Cluster of Annexin OS=Mus musculus OX=10090 GN=Anxa7 PE=1 SV=1 (A0A2C9F2D2_MOUSE)	A0A2C9F2D2_MOUSE [2]	Anxa7	52 kDa	TRUE	0.049	0.05	-0.2	0.1	0.1	-0.1	0.1	0	0	0	0.2	0.1
Cluster of Heterogeneous nuclear ribonucleoprotein Q OS=Mus musculus OX=10090 GN=Syncrip PE=1 SV=2 (HNRPQ_MOUSE)	HNRPQ_MOUSE [2]	Syncrip	70 kDa	TRUE	0.049	0.04	0	-0.1	0.1	-0.1	0	0.1	0	0.1	0	0
Cluster of Cytosolic purine 5'-nucleotidase OS=Mus musculus OX=10090 GN=Nt5c2 PE=1 SV=1 (E9Q9M1_MOUSE)	E9Q9M1_MOUSE [2]	Nt5c2	68 kDa	TRUE	0.049	-0.15	0	0	-0.2	0.3	-0.1	-0.2	-0.3	-0.2	0	0
Haloacid dehalogenase-like hydrolase domain-containing protein 3 OS=Mus musculus OX=10090 GN=Hdhd3 PE=1 SV=1	HDHD3_MOUSE	Hdhd3	28 kDa		0.049	-0.17	-0.2	0.4	-0.4	-0.1	0.3	-0.2	0.1	-0.1	-0.2	-0.6
Mitogen-activated protein kinase 14 OS=Mus musculus OX=10090 GN=Mapk14 PE=1 SV=3	MK14_MOUSE	Mapk14	41 kDa		0.049	0.06	0	0	-0.1	0.1	0	0.2	-0.1	0.1	0.1	0
Cluster of Prosaposin OS=Mus musculus OX=10090 GN=Psap PE=1 SV=1 (E9PZ00_MOUSE)	E9PZ00_MOUSE [3]	Psap	61 kDa	TRUE	0.05	0.06	0	0.1	0.1	-0.4	0.1	0.3	0	0.1	-0.1	0
Glutathione S-transferase theta-3 OS=Mus musculus OX=10090 GN=Gstt3 PE=1 SV=1	GSTT3_MOUSE	Gstt3	27 kDa	TRUE	0.05	0.14	-0.1	0	-0.1	0.3	-0.2	0.4	0.1	0.4	-0.4	0
Adenosine kinase OS=Mus musculus OX=10090 GN=Adk PE=1 SV=2	ADK_MOUSE	Adk	40 kDa		0.051	0.05	0.1	-0.2	0.1	0	-0.2	0.1	0.1	0.1	-0.1	0
Fibrinogen gamma chain OS=Mus musculus OX=10090 GN=Fgg PE=1 SV=1	FIBG_MOUSE (+1)	Fgg	49 kDa		0.051	-0.07	-0.2	0.1	-0.2	0.2	0.1	0.1	-0.1	0.1	-0.2	-0.2
Cluster of Transcriptional regulator ATRX OS=Mus musculus OX=10090 GN=Atrx PE=1 SV=3 (ATRX_MOUSE)	ATRX_MOUSE	Atrx	279 kDa	TRUE	0.051	-0.14	0.1	-0.1	-0.2	0	0.2	-0.3	-0.1	-0.1	-0.2	0
Cluster of Sphingosine-1-phosphate lyase 1 OS=Mus musculus OX=10090 GN=Sgpl1 PE=1 SV=1 (SGPL1_MOUSE)	SGPL1_MOUSE	Sgpl1	64 kDa	TRUE	0.051	0.07	-0.1	0	0	-0.1	0	0	0	0	0.1	0.1
ATP-dependent RNA helicase DDX1 OS=Mus musculus OX=10090 GN=Ddx1 PE=1 SV=1	DDX1_MOUSE	Ddx1	83 kDa		0.052	0	0	-0.1	0	0	0	0.1	-0.1	0	0	0
Cluster of Calpastatin OS=Mus musculus OX=10090 GN=Cast PE=1 SV=2 (ICAL_MOUSE)	ICAL_MOUSE [2]	Cast	85 kDa	TRUE	0.052	0.04	0.1	0	0.1	-0.2	0	0.2	0	0.1	0.2	-0.2
Splicing factor 3A subunit 3 OS=Mus musculus OX=10090 GN=Sf3a3 PE=1 SV=2	SF3A3_MOUSE	Sf3a3	59 kDa		0.052	0.05	-0.1	0	0	0	0.1	0.2	0	0	0.1	0.1
Amine oxidase [flavin-containing] A OS=Mus musculus OX=10090 GN=Maoa PE=1 SV=3	AOFA_MOUSE	Maoa	60 kDa	TRUE	0.052	0.07	0	-0.1	0.1	0	0	0	0.2	0.1	0	0
Sorting nexin-7 OS=Mus musculus OX=10090 GN=Snx7 PE=1 SV=1	F8WI30_MOUSE (+1)	Snx7	51 kDa		0.052	0.18	0	0.1	0	-0.2	0.1	0.1	0.2	0.1	0.3	0.2
Aflatoxin B1 aldehyde reductase member 2 OS=Mus musculus OX=10090 GN=Akr7a2 PE=1 SV=3	ARK72_MOUSE	Akr7a2	41 kDa		0.053	0.04	0.1	0	-0.1	0.1	-0.1	0	0.1	0.2	0.1	-0.1
Leucine-rich repeat-containing protein 59 OS=Mus musculus OX=10090 GN=Lrrc59 PE=1 SV=1	LRC59_MOUSE	Lrrc59	35 kDa		0.053	0.07	-0.1	0	0	0.1	0	0.2	-0.1	0.2	-0.1	0
Sorting nexin-2 OS=Mus musculus OX=10090 GN=Snx2 PE=1 SV=2	SNX2_MOUSE	Snx2	58 kDa	TRUE	0.053	-0.03	0	0	0.1	-0.1	0	0.1	-0.1	0	-0.1	-0.1
Protein phosphatase 1A OS=Mus musculus OX=10090 GN=Ppm1a PE=1 SV=1	PPM1A_MOUSE	Ppm1a	42 kDa	TRUE	0.053	0.06	-0.2	0.1	0.1	0	0.1	0.1	0	0.1	0.1	0.1
Protein NipSnap homolog 2 OS=Mus musculus OX=10090 GN=Nipsnap2 PE=1 SV=1	NIPS2_MOUSE (+1)	Nipsnap2	33 kDa	TRUE	0.053	-0.38	0.6	0.2	-1	-0.7	0.3	-0.4	-0.2	-0.4	-0.9	-0.2
Mitochondrial import inner membrane translocase subunit Tim17-B OS=Mus musculus OX=10090 GN=Timm17b PE=1 SV=1	TI17B_MOUSE	Timm17b	18 kDa		0.053	0.09	0	0.1	-0.1	0.1	-0.1	0	0	0.1	0.2	0.1
Cluster of U8 snoRNA-decapping enzyme OS=Mus musculus OX=10090 GN=Nudt16 PE=1 SV=1 (NUD16_MOUSE)	NUD16_MOUSE	Nudt16	22 kDa	TRUE	0.053	-0.19	-0.2	0.2	0	0	0	-0.1	0.2	-0.4	-0.4	-0.2
Cluster of Aminoacylase-1 OS=Mus musculus OX=10090 GN=Acy1 PE=1 SV=1 (ACY1_MOUSE)	ACY1_MOUSE [2]	Acy1	46 kDa	TRUE	0.054	-0.29	0.1	0.2	-0.1	0	-0.1	-0.5	0.2	-0.6	-0.5	0
Solute carrier organic anion transporter family member OS=Mus musculus OX=10090 GN=Slco1b2 PE=1 SV=1	A0A0N4SUN2_MOUSE (+1)	Slco1b2	73 kDa		0.054	-0.1	0.1	0.2	-0.2	0	-0.1	-0.1	-0.1	-0.1	-0.1	-0.2
Probable ATP-dependent RNA helicase DDX46 OS=Mus musculus OX=10090 GN=Ddx46 PE=1 SV=2	DDX46_MOUSE	Ddx46	117 kDa	TRUE	0.054	0.08	-0.1	0	0	-0.1	0.1	0.2	0	0.1	0	0.1
Cluster of 40S ribosomal protein S28 OS=Mus musculus OX=10090 GN=Rps28 PE=1 SV=1 (RS28_MOUSE)	RS28_MOUSE	Rps28	8 kDa	TRUE	0.054	-0.06	-0.1	0.1	0	0	0	0	-0.2	0	0	-0.2
Cluster of ATP synthase-coupling factor 6, mitochondrial OS=Mus musculus OX=10090 GN=Atp5j PE=1 SV=1 (ATP5J_MOUSE)	ATP5J_MOUSE	Atp5j	12 kDa	TRUE	0.054	0.09	-0.1	0.1	0.2	-0.3	0.1	0	0	0.3	0.2	0
40S ribosomal protein S23 OS=Mus musculus OX=10090 GN=Rps23 PE=1 SV=3	RS23_MOUSE	Rps23	16 kDa	TRUE	0.054	0.09	0	-0.2	0	0.1	0.1	0.1	-0.1	0	0.1	0.2
Torsin-1A-interacting protein 2 OS=Mus musculus OX=10090 GN=Tor1aip2 PE=1 SV=1	TOIP2_MOUSE	Tor1aip2	54 kDa		0.054	0.13	0	0	0	0.1	-0.2	0	0.2	0	0.2	0.2
Caseinolytic peptidase B protein homolog OS=Mus musculus OX=10090 GN=Clpb PE=1 SV=1	E9PY58_MOUSE	Clpb	80 kDa	TRUE	0.054	0.06	-0.1	0.1	0	0	0	0.1	0.1	0.1	0.2	0
Importin-7 OS=Mus musculus OX=10090 GN=Ipo7 PE=1 SV=2	IPO7_MOUSE	Ipo7	119 kDa	TRUE	0.054	-0.1	-0.1	0	0	0	0	-0.1	-0.3	-0.1	0.1	0
Choline/ethanolamine kinase OS=Mus musculus OX=10090 GN=Chkb PE=1 SV=3	CHKB_MOUSE	Chkb	45 kDa		0.054	0.1	-0.1	0	0.1	-0.1	0.1	0.1	0.1	0.1	0	0.2
Endophilin-B1 OS=Mus musculus OX=10090 GN=Sh3glb1 PE=1 SV=1	A0A0G2JEC4_MOUSE (+1)	Sh3glb1	44 kDa	TRUE	0.054	-0.19	0	0	-0.2	0	0.1	-0.1	-0.2	-0.1	-0.1	-0.4
von Willebrand factor A domain-containing protein 5A OS=Mus musculus OX=10090 GN=Vwa5a PE=1 SV=2	VMA5A_MOUSE	Vwa5a	87 kDa	TRUE	0.055	-0.05	0	0	0.1	0	0	0.1	0	-0.1	-0.1	-0.1
Structural maintenance of chromosomes protein 3 OS=Mus musculus OX=10090 GN=Smc3 PE=1 SV=2	SMC3_MOUSE	Smc3	142 kDa	TRUE	0.055	0.02	0	0	0.1	-0.1	0.1	0.2	0	-0.1	0.1	0
Perilipin-2 OS=Mus musculus OX=10090 GN=Plin2 PE=1 SV=2	PLIN2_MOUSE	Plin2	47 kDa		0.055	0.13	-0.2	0.3	0	0.3	-0.4	0.5	-0.1	0.4	-0.1	0
BolA-like protein 1 OS=Mus musculus OX=10090 GN=Bola1 PE=1 SV=1	BOLA1_MOUSE	Bola1	14 kDa		0.055	0.07	-0.1	-0.1	0.1	0	0.1	0.1	0	0	0.2	0
Glycogenin-1 OS=Mus musculus OX=10090 GN=Gyg1 PE=1 SV=3	GLYG_MOUSE (+2)	Gyg1	37 kDa		0.055	-0.09	0.1	0	-0.2	-0.1	0.2	-0.1	-0.1	0	-0.1	-0.1
Cluster of Serine protease HTRA2, mitochondrial OS=Mus musculus OX=10090 GN=Htra2 PE=1 SV=1 (D3YX27_MOUSE)	D3YX27_MOUSE	Htra2	46 kDa	TRUE	0.055	0.12	0	0	0.1	-0.2	0.1	0.1	-0.1	0.1	0.2	0.2
Methylcrotonoyl-CoA carboxylase subunit alpha, mitochondrial OS=Mus musculus OX=10090 GN=Mccc1 PE=1 SV=2	MCCA_MOUSE	Mccc1	79 kDa	TRUE	0.056	0.03	-0.1	0	0.1	0	-0.1	0.1	0.1	0.1	0	-0.1
Cluster of Serine/threonine-protein phosphatase 2A 65 kDa regulatory subunit A alpha isoform OS=Mus musculus OX=10090 GN=Ppp2r1a PE=1 SV=3 (2AAA_MOUSE)	2AAA_MOUSE	Ppp2r1a	65 kDa	TRUE	0.056	-0.04	0	0	0	0	0.1	0	-0.1	-0.1	-0.1	0
Endoplasmic reticulum resident protein 44 OS=Mus musculus OX=10090 GN=Erp44 PE=1 SV=1	ERP44_MOUSE	Erp44	47 kDa		0.056	-0.05	0.1	0	0	-0.1	0	0	-0.1	-0.1	0	-0.1
Casein kinase II subunit alpha OS=Mus musculus OX=10090 GN=Csnk2a1 PE=1 SV=2	CSK21_MOUSE	Csnk2a1	45 kDa	TRUE	0.056	0.04	-0.1	0	0	0	0.1	0.1	0	0.1	0.1	0.1
ATP-dependent RNA helicase DHX36 OS=Mus musculus OX=10090 GN=Dhx36 PE=1 SV=2	DHX36_MOUSE	Dhx36	114 kDa		0.056	-0.08	-0.2	0	0	0.1	0	0	-0.1	-0.2	-0.1	0
Glucosamine-6-phosphate isomerase 1 OS=Mus musculus OX=10090 GN=Gnpda1 PE=1 SV=3	GNPI1_MOUSE	Gnpda1	33 kDa		0.056	-0.13	-0.2	0	0.2	0.2	-0.2	0.3	-0.2	-0.1	-0.5	-0.1
Magnesium transporter protein 1 OS=Mus musculus OX=10090 GN=Magt1 PE=1 SV=1	A2ADH1_MOUSE (+3)	Magt1	42 kDa		0.056	0.11	-0.1	0	0.1	-0.1	0.1	0.2	0	0.2	0	0.1
Perilipin-4 OS=Mus musculus OX=10090 GN=Plin4 PE=1 SV=2	PLIN4_MOUSE	Plin4	139 kDa		0.056	-0.62	0.3	0.2	-0.9	-0.7	0.7	-0.7	-0.3	-0.8	-1.2	0
Cluster of Spectrin alpha chain, non-erythrocytic 1 OS=Mus musculus OX=10090 GN=Sptan1 PE=1 SV=4 (SPTN1_MOUSE)	SPTN1_MOUSE [4]	Sptan1	285 kDa	TRUE	0.057	-0.03	0	0	0.1	-0.1	0	0	0	-0.1	0	-0.1
Adipocyte plasma membrane-associated protein OS=Mus musculus OX=10090 GN=Apmap PE=1 SV=1	APMAP_MOUSE	Apmap	46 kDa		0.057	0.07	-0.1	0	0.1	0	0	0.1	0	0.2	0	-0.1
Coiled-coil domain-containing protein 51 OS=Mus musculus OX=10090 GN=Ccdc51 PE=1 SV=1	CCD51_MOUSE	Ccdc51	45 kDa		0.057	0.1	-0.1	0.1	0.1	-0.1	0	0	-0.1	0.2	0.1	0.2
Xaa-Pro aminopeptidase 3 OS=Mus musculus OX=10090 GN=Xpnpep3 PE=1 SV=1	XPP3_MOUSE	Xpnpep3	57 kDa		0.057	0.17	0.1	-0.3	0.1	-0.1	0.1	0.1	0	0.5	0.1	0.2
Dihydropyrimidine dehydrogenase [NADP(+)] OS=Mus musculus OX=10090 GN=Dpyd PE=1 SV=1	DPYD_MOUSE	Dpyd	111 kDa		0.058	0.03	0	-0.2	0.2	0.1	-0.1	-0.2	0	0.3	0.1	0
Eukaryotic translation initiation factor 3 subunit C OS=Mus musculus OX=10090 GN=Eif3c PE=1 SV=1	EIF3C_MOUSE	Eif3c	106 kDa		0.058	-0.04	0.1	0	-0.1	0	0	0	-0.1	-0.1	0	0
ATP-binding cassette sub-family F member 3 OS=Mus musculus OX=10090 GN=Abcf3 PE=1 SV=1	ABCF3_MOUSE	Abcf3	80 kDa		0.058	0.08	0.1	0	-0.1	-0.1	0.1	0.1	0.1	0.2	0	0.1
Group XIIB secretory phospholipase A2-like protein OS=Mus musculus OX=10090 GN=Pla2g12b PE=1 SV=1	PG12B_MOUSE (+1)	Pla2g12b	22 kDa		0.058	0.1	0	0.1	0	-0.1	0	0.2	-0.1	0.1	0.1	0.2
Cluster of Syntaxin 5A OS=Mus musculus OX=10090 GN=Stx5a PE=1 SV=1 (H3BJ02_MOUSE)	H3BJ02_MOUSE [2]	Stx5a	29 kDa	TRUE	0.058	-0.15	-0.1	0	0	0	0	-0.2	-0.3	-0.1	0	-0.2
Cluster of WD repeat-containing protein 5 OS=Mus musculus OX=10090 GN=Wdr5 PE=1 SV=1 (WDR5_MOUSE)	WDR5_MOUSE	Wdr5	37 kDa	TRUE	0.058	0.1	0	0	0	-0.1	0	0.3	-0.1	0.2	0	0.1
GDP-D-glucose phosphorylase 1 OS=Mus musculus OX=10090 GN=Gdpgp1 PE=1 SV=2	GDPP1_MOUSE	Gdpgp1	43 kDa		0.058	0.14	-0.1	-0.2	0.1	0.1	0.1	0.2	0.1	0.1	0.2	0.2
Cathepsin O OS=Mus musculus OX=10090 GN=Ctso PE=2 SV=1	CATO_MOUSE	Ctso	35 kDa		0.058	-0.15	0	0.2	-0.1	0	-0.1	0	-0.3	-0.1	-0.2	-0.2
Programmed cell death protein 4 OS=Mus musculus OX=10090 GN=Pdcd4 PE=1 SV=1	PDCD4_MOUSE	Pdcd4	52 kDa	TRUE	0.059	0.08	-0.1	0.1	0	0	0	0.2	0	-0.1	0	0.2
Nucleotide exchange factor SIL1 OS=Mus musculus OX=10090 GN=Sil1 PE=1 SV=2	SIL1_MOUSE	Sil1	52 kDa		0.059	0.14	-0.1	-0.1	-0.1	0.2	0.1	0	-0.1	0.1	0.5	0.1
Cluster of Alanine--glyoxylate aminotransferase 2, mitochondrial OS=Mus musculus OX=10090 GN=Agxt2 PE=1 SV=1 (AGT2_MOUSE)	AGT2_MOUSE [2]	Agxt2	57 kDa	TRUE	0.06	0.05	0.1	0	0.1	-0.1	-0.2	0.1	0.1	0.1	0.1	-0.1
Serpin H1 OS=Mus musculus OX=10090 GN=Serpinh1 PE=1 SV=3	SERPH_MOUSE	Serpinh1	47 kDa		0.06	-0.08	-0.2	0	0	0	0.3	0	-0.2	-0.2	-0.1	0
Zinc finger and BTB domain-containing protein 20 OS=Mus musculus OX=10090 GN=Zbtb20 PE=1 SV=1	ZBT20_MOUSE	Zbtb20	81 kDa		0.06	0.18	0.1	-0.1	0	-0.4	0	0.1	0.1	0.4	0.1	0.1
H/ACA ribonucleoprotein complex subunit 3 OS=Mus musculus OX=10090 GN=Nop10 PE=3 SV=1	NOP10_MOUSE	Nop10	8 kDa		0.06	0.1	0	-0.1	0.1	-0.1	0	0.3	0.1	0	0.1	0.1
Cluster of Leukocyte elastase inhibitor A OS=Mus musculus OX=10090 GN=Serpinb1a PE=1 SV=1 (ILEUA_MOUSE)	ILEUA_MOUSE	Serpinb1a	43 kDa	TRUE	0.061	0.19	-0.7	0.7	0.2	-0.3	0	0.8	0.4	0.3	-0.4	-0.3
Lamina-associated polypeptide 2, isoforms beta/delta/epsilon/gamma OS=Mus musculus OX=10090 GN=Tmpo PE=1 SV=4	LAP2B_MOUSE	Tmpo	50 kDa	TRUE	0.061	0.09	-0.1	-0.1	0.1	0	0	0.3	0.1	-0.1	0.1	0
Aconitate hydratase, mitochondrial OS=Mus musculus OX=10090 GN=Aco2 PE=1 SV=1	ACON_MOUSE	Aco2	85 kDa	TRUE	0.062	0.02	0.1	0.1	-0.1	-0.1	0	0	0	0.2	-0.1	0
Complement C1r subcomponent-like protein OS=Mus musculus OX=10090 GN=C1rl PE=1 SV=1	C1RL_MOUSE	C1rl	53 kDa		0.062	0.13	0	-0.1	-0.1	0.1	0	0.2	-0.1	0	0.4	0.2
Cob(I)yrinic acid a,c-diamide adenosyltransferase, mitochondrial OS=Mus musculus OX=10090 GN=Mmab PE=1 SV=1	MMAB_MOUSE	Mmab	26 kDa		0.062	0.09	0.2	0	0.1	-0.2	-0.1	0.2	0.1	0.1	0	0.1
Sigma non-opioid intracellular receptor 1 OS=Mus musculus OX=10090 GN=Sigmar1 PE=1 SV=1	SGMR1_MOUSE	Sigmar1	25 kDa		0.062	0.26	0	0	-0.2	0.4	-0.1	-0.1	0.4	0.3	0.4	0.3
Cytochrome P450 2E1 OS=Mus musculus OX=10090 GN=Cyp2e1 PE=1 SV=1	CP2E1_MOUSE	Cyp2e1	57 kDa		0.063	0.04	0	0.1	0	-0.3	0.1	0.1	0	0.2	0	-0.1
Peroxisomal sarcosine oxidase OS=Mus musculus OX=10090 GN=Pipox PE=1 SV=1	SOX_MOUSE	Pipox	44 kDa		0.063	0.06	0	-0.1	0.2	-0.1	-0.1	-0.2	0.1	-0.1	0.2	0.3
Trypsin OS=Sus scrofa PE=1 SV=1	TRYP_PIG		24 kDa	TRUE	0.063	-0.09	-0.2	0	0.3	-0.1	0	-0.1	-0.2	-0.3	0.1	0
Heterogeneous nuclear ribonucleoprotein R OS=Mus musculus OX=10090 GN=Hnrnpr PE=1 SV=1	Q8VHM5_MOUSE	Hnrnpr	71 kDa	TRUE	0.063	0.04	0	0	0	0	0	0.2	0	0	0	-0.1
5'-nucleotidase OS=Mus musculus OX=10090 GN=Nt5e PE=1 SV=2	5NTD_MOUSE	Nt5e	64 kDa		0.063	0.1	-0.1	0.1	-0.1	0.1	0	0.2	0.1	-0.1	0.2	0.2
COMM domain-containing protein 5 OS=Mus musculus OX=10090 GN=Commd5 PE=1 SV=1	A0A0R4J0U7_MOUSE (+1)	Commd5	24 kDa		0.063	0.1	-0.2	0	0.1	0.1	0	0	0	0.1	0.2	0.1
Cluster of Ubiquitin-40S ribosomal protein S27a OS=Mus musculus OX=10090 GN=Rps27a PE=1 SV=2 (RS27A_MOUSE)	RS27A_MOUSE	Rps27a	18 kDa	TRUE	0.064	-0.06	0.1	-0.1	0	0.1	-0.1	0.2	-0.1	-0.1	-0.1	-0.2
Oxygen-dependent coproporphyrinogen-III oxidase, mitochondrial OS=Mus musculus OX=10090 GN=Cpox PE=1 SV=2	HEM6_MOUSE	Cpox	50 kDa		0.064	0.05	0.2	0	0	-0.2	-0.1	-0.1	0.1	0.2	0	0.1
Nascent polypeptide-associated complex subunit alpha, muscle-specific form OS=Mus musculus OX=10090 GN=Naca PE=1 SV=2	NACAM_MOUSE	Naca	220 kDa		0.064	-0.11	0.1	0	-0.3	-0.1	0.2	-0.1	-0.2	-0.1	-0.2	0
5-aminolevulinate synthase OS=Mus musculus OX=10090 GN=Alas1 PE=1 SV=1	A0A0R4J0X2_MOUSE (+1)	Alas1	71 kDa		0.064	-0.13	0	0	0.2	-0.2	0	0.1	0	-0.3	-0.1	-0.2
CAAX prenyl protease 1 homolog OS=Mus musculus OX=10090 GN=Zmpste24 PE=1 SV=2	FACE1_MOUSE	Zmpste24	55 kDa		0.064	-0.09	0	0.1	0	0	-0.1	0	-0.2	-0.2	-0.1	0
Nidogen-2 OS=Mus musculus OX=10090 GN=Nid2 PE=1 SV=2	NID2_MOUSE	Nid2	154 kDa	TRUE	0.064	-0.13	0	-0.1	0	-0.1	0.3	0.1	-0.2	-0.2	-0.2	-0.2
3-keto-steroid reductase OS=Mus musculus OX=10090 GN=Hsd17b7 PE=1 SV=1	DHB7_MOUSE	Hsd17b7	37 kDa	TRUE	0.064	0.25	0.3	0.1	-0.3	0.1	-0.2	0	0.1	0.3	0.3	0.5
Cluster of Copper homeostasis protein cutC homolog (Fragment) OS=Mus musculus OX=10090 GN=Cutc PE=1 SV=1 (D3YY50_MOUSE)	D3YY50_MOUSE [3]	Cutc	27 kDa	TRUE	0.065	0.07	-0.1	0.1	0	-0.2	0.1	0.3	0	0	0	0.1
Cluster of F-BAR domain only protein 2 OS=Mus musculus OX=10090 GN=Fcho2 PE=1 SV=1 (FCHO2_MOUSE)	FCHO2_MOUSE	Fcho2	89 kDa	TRUE	0.065	0.15	0	-0.3	-0.2	0	0.2	0.2	0	0.2	0.2	0.2
Cluster of Acyl-coenzyme A thioesterase 9, mitochondrial OS=Mus musculus OX=10090 GN=Acot9 PE=1 SV=1 (ACOT9_MOUSE)	ACOT9_MOUSE	Acot9	51 kDa	TRUE	0.065	-0.14	-0.1	-0.1	0	0.1	0.1	0	-0.2	-0.4	-0.3	0
Trans-L-3-hydroxyproline dehydratase OS=Mus musculus OX=10090 GN=L3hypdh PE=1 SV=1	T3HPD_MOUSE	L3hypdh	38 kDa		0.065	0.1	-0.2	0	0	0.1	0	0.3	0.1	0.1	-0.1	0
Cytochrome c-type heme lyase OS=Mus musculus OX=10090 GN=Hccs PE=1 SV=2	CCHL_MOUSE	Hccs	31 kDa		0.065	0.15	0.1	-0.1	-0.1	0	0	0.1	-0.1	0.3	0.1	0.3
Chondroitin sulfate proteoglycan 4 OS=Mus musculus OX=10090 GN=Cspg4 PE=1 SV=3	CSPG4_MOUSE	Cspg4	252 kDa	TRUE	0.065	0.11	-0.1	0	-0.1	0	0.1	0	0.2	0.2	0.2	0
Glutathione peroxidase 1 OS=Mus musculus OX=10090 GN=Gpx1 PE=1 SV=2	GPX1_MOUSE	Gpx1	22 kDa		0.066	0.05	0	0	0.1	0	-0.1	0.2	-0.1	0.1	0	0
NADH dehydrogenase [ubiquinone] 1 alpha subcomplex subunit 9, mitochondrial OS=Mus musculus OX=10090 GN=Ndufa9 PE=1 SV=1	A0A0R3P9C8_MOUSE (+1)	Ndufa9	42 kDa		0.066	0.04	-0.1	0	0	0.1	0	0	-0.1	0.2	0.1	0
Cluster of H/ACA ribonucleoprotein complex subunit DKC1 OS=Mus musculus OX=10090 GN=Dkc1 PE=1 SV=4 (DKC1_MOUSE)	DKC1_MOUSE	Dkc1	57 kDa	TRUE	0.066	0.06	0	-0.1	0.1	-0.1	0.1	0.2	0	0	0.1	0
Inositol 1,4,5-trisphosphate receptor type 3 OS=Mus musculus OX=10090 GN=Itpr3 PE=1 SV=3	ITPR3_MOUSE	Itpr3	304 kDa	TRUE	0.066	0.21	-0.3	-0.1	0.2	0.1	0	0.2	0.1	0.4	0.2	0.3
Lipid droplet-associated hydrolase OS=Mus musculus OX=10090 GN=Ldah PE=1 SV=1	A0A0F6AIX5_MOUSE (+1)	Ldah	37 kDa		0.066	0.07	0	0	-0.1	0	0.1	0.1	0	0	0.1	0.2
Glycogen [starch] synthase, liver OS=Mus musculus OX=10090 GN=Gys2 PE=1 SV=2	GYS2_MOUSE	Gys2	81 kDa	TRUE	0.067	0.08	-0.2	0.2	0.1	-0.3	0.2	0	0.1	0	0.2	0
Monoacylglycerol lipase ABHD12 OS=Mus musculus OX=10090 GN=Abhd12 PE=1 SV=2	ABD12_MOUSE	Abhd12	45 kDa		0.067	-0.08	-0.1	-0.1	0	0	0.1	0.1	-0.1	-0.1	-0.1	-0.2
ADP-ribosylation factor-like protein 6-interacting protein 1 OS=Mus musculus OX=10090 GN=Arl6ip1 PE=1 SV=1	AR6P1_MOUSE	Arl6ip1	23 kDa		0.067	0.17	0.3	0	-0.3	0.1	-0.1	0	0.1	0.4	0.1	0.2
Cluster of Alpha globin 1 OS=Mus musculus OX=10090 GN=Hba-a1 PE=1 SV=1 (Q91VB8_MOUSE)	Q91VB8_MOUSE [2]	Hba-a1	15 kDa	TRUE	0.068	-0.31	0	-0.2	-0.2	0.4	0	-0.4	-0.3	0.4	0	-0.9
Protein-glutamine gamma-glutamyltransferase 2 OS=Mus musculus OX=10090 GN=Tgm2 PE=1 SV=4	TGM2_MOUSE	Tgm2	77 kDa	TRUE	0.068	-0.04	-0.1	0	0	0	0.1	0.3	-0.3	-0.1	-0.2	0
Cluster of TFG protein OS=Mus musculus OX=10090 GN=Tfg PE=1 SV=1 (Q9Z1A1_MOUSE)	Q9Z1A1_MOUSE	Tfg	43 kDa	TRUE	0.068	-0.1	0	0	0.1	-0.1	-0.1	-0.1	-0.2	-0.1	0	-0.1
DnaJ homolog subfamily B member 4 OS=Mus musculus OX=10090 GN=Dnajb4 PE=1 SV=1	DNJB4_MOUSE	Dnajb4	38 kDa	TRUE	0.068	-0.08	0	0.1	-0.1	0	0	0	0	0	-0.3	-0.1
Cluster of Vinexin OS=Mus musculus OX=10090 GN=Sorbs3 PE=1 SV=1 (A0A2I3BS41_MOUSE)	A0A2I3BS41_MOUSE [3]	Sorbs3	80 kDa	TRUE	0.068	0.11	-0.1	0	0.1	-0.1	0.1	0.1	0.1	0.1	0.1	0.1
V-type proton ATPase subunit D OS=Mus musculus OX=10090 GN=Atp6v1d PE=1 SV=1	VATD_MOUSE	Atp6v1d	28 kDa		0.068	0.16	-0.2	0.1	0.1	0.1	-0.1	0.2	0.2	0.1	0	0.3
Protein ABHD15 OS=Mus musculus OX=10090 GN=Abhd15 PE=1 SV=1	ABH15_MOUSE	Abhd15	51 kDa		0.068	0.18	-0.1	-0.3	0.1	0.1	0.1	0.2	0	0.2	0.4	0.2
ATP synthase subunit d, mitochondrial OS=Mus musculus OX=10090 GN=Atp5h PE=1 SV=3	ATP5H_MOUSE	Atp5h	19 kDa		0.069	0.06	-0.1	0	0.1	0	0	-0.1	0	0.3	0.2	0
S-methylmethionine--homocysteine S-methyltransferase BHMT2 OS=Mus musculus OX=10090 GN=Bhmt2 PE=1 SV=2	BHMT2_MOUSE	Bhmt2	40 kDa	TRUE	0.069	-0.19	-2.3	-0.1	0	1	0	-2.4	0	-2	0	0.1
NADH dehydrogenase [ubiquinone] 1 beta subcomplex subunit 9 OS=Mus musculus OX=10090 GN=Ndufb9 PE=1 SV=3	NDUB9_MOUSE	Ndufb9	22 kDa		0.069	0.09	0.1	0.1	-0.2	0.1	0	0.1	0	0.2	0.1	0.1
Acyl-Coenzyme A binding domain containing 3, isoform CRA_b OS=Mus musculus OX=10090 GN=Acbd3 PE=1 SV=1	A0A0R4J079_MOUSE (+1)	Acbd3	60 kDa	TRUE	0.069	0.07	-0.1	0.1	-0.1	0.1	0	0.2	0.1	0	0	0
Mannose-binding protein A OS=Mus musculus OX=10090 GN=Mbl1 PE=1 SV=1	MBL1_MOUSE	Mbl1	25 kDa	TRUE	0.069	-0.17	0.3	0.1	-0.4	-0.1	0.1	-0.2	-0.4	-0.1	-0.1	-0.1
Cluster of Heterogeneous nuclear ribonucleoprotein L (Fragment) OS=Mus musculus OX=10090 GN=Hnrnpl PE=1 SV=1 (G5E924_MOUSE)	G5E924_MOUSE	Hnrnpl	67 kDa	TRUE	0.07	0.06	0	0	0.1	-0.1	0.1	0.3	0.1	0	0	-0.1
40S ribosomal protein S16 OS=Mus musculus OX=10090 GN=Rps16 PE=1 SV=4	RS16_MOUSE	Rps16	16 kDa		0.07	0.08	-0.1	-0.2	-0.1	0.2	0.2	0	0	0.2	0	0.2
Small nuclear ribonucleoprotein Sm D2 OS=Mus musculus OX=10090 GN=Snrpd2 PE=1 SV=1	SMD2_MOUSE	Snrpd2	14 kDa		0.07	0.06	0	0	0	-0.1	0	0.2	-0.1	0	0.1	0
Hydroxyacyl-coenzyme A dehydrogenase, mitochondrial OS=Mus musculus OX=10090 GN=Hadh PE=1 SV=2	HCDH_MOUSE	Hadh	34 kDa		0.071	0.21	-0.1	0.1	0.1	0	-0.1	0.3	0.2	0.4	0.1	0
Cluster of Protein CLEC16A OS=Mus musculus OX=10090 GN=Clec16a PE=1 SV=1 (H7BXB6_MOUSE)	H7BXB6_MOUSE	Clec16a	77 kDa	TRUE	0.071	-0.15	0	0.2	0.2	-0.2	-0.1	-0.6	-0.1	0.1	-0.1	0
Cluster of Calpain-7 OS=Mus musculus OX=10090 GN=Capn7 PE=2 SV=1 (CAN7_MOUSE)	CAN7_MOUSE	Capn7	93 kDa	TRUE	0.071	0.13	-0.1	0.2	0	0.1	-0.3	0.3	0	0	0.1	0.3
L-serine dehydratase/L-threonine deaminase OS=Mus musculus OX=10090 GN=Sds PE=1 SV=3	SDHL_MOUSE	Sds	35 kDa	TRUE	0.072	0.07	-0.2	-0.1	0.2	0.1	0	0.1	0.1	-0.2	0.1	0.1
Myristoylated alanine-rich C-kinase substrate OS=Mus musculus OX=10090 GN=Marcks PE=1 SV=2	MARCS_MOUSE	Marcks	30 kDa		0.072	-0.08	-0.1	0	0	0	0	0.2	-0.1	-0.3	-0.2	-0.1
Cluster of Glucose-6-phosphate 1-dehydrogenase X OS=Mus musculus OX=10090 GN=G6pdx PE=1 SV=3 (G6PD1_MOUSE)	G6PD1_MOUSE	G6pdx	59 kDa	TRUE	0.072	-0.09	-0.2	-0.1	0.3	0	0	0	0	-0.2	-0.2	-0.1
Cluster of COP9 signalosome complex subunit 1 OS=Mus musculus OX=10090 GN=Gps1 PE=1 SV=1 (G3UXW9_MOUSE)	G3UXW9_MOUSE [2]	Gps1	59 kDa	TRUE	0.072	-0.06	-0.1	0.1	0.1	0	0	0	-0.2	-0.1	0	-0.1
Sushi domain-containing protein 2 OS=Mus musculus OX=10090 GN=Susd2 PE=1 SV=1	SUSD2_MOUSE	Susd2	91 kDa		0.072	-0.13	0.1	0	0	0.1	-0.1	-0.2	-0.4	0	-0.1	-0.1
Cell growth regulator with RING finger domain protein 1 OS=Mus musculus OX=10090 GN=Cgrrf1 PE=2 SV=1	CGRF1_MOUSE	Cgrrf1	38 kDa		0.072	0.17	-0.1	0	-0.1	0.1	0.1	0.2	0.1	0.1	0.3	0.2
Myosin light polypeptide 6 OS=Mus musculus OX=10090 GN=Myl6 PE=1 SV=3	MYL6_MOUSE	Myl6	17 kDa		0.073	-0.18	0	-0.1	0	0	0.1	-0.1	-0.1	-0.2	-0.3	-0.2
Succinyl-CoA:3-ketoacid coenzyme A transferase 1, mitochondrial OS=Mus musculus OX=10090 GN=Oxct1 PE=1 SV=1	SCOT1_MOUSE	Oxct1	56 kDa		0.073	-0.44	0.5	0	-0.9	-0.2	0.3	-0.4	-0.2	-0.7	-1	-0.1
Claudin-3 OS=Mus musculus OX=10090 GN=Cldn3 PE=1 SV=1	CLD3_MOUSE	Cldn3	23 kDa		0.073	-0.12	-0.1	0.1	-0.1	-0.1	0.2	0.1	-0.3	-0.3	0	-0.2
L-gulonolactone oxidase OS=Mus musculus OX=10090 GN=Gulo PE=1 SV=3	GGLO_MOUSE	Gulo	50 kDa		0.074	-0.05	0	0	0	0.1	-0.1	0	-0.1	0	-0.1	-0.1
Cluster of Signal recognition particle 54 kDa protein OS=Mus musculus OX=10090 GN=Srp54 PE=1 SV=2 (SRP54_MOUSE)	SRP54_MOUSE [2]	Srp54	56 kDa	TRUE	0.074	-0.06	-0.1	0	0.1	0.1	-0.1	-0.1	-0.1	0	0	-0.1
Glutathione S-transferase Mu 2 OS=Mus musculus OX=10090 GN=Gstm2 PE=1 SV=2	GSTM2_MOUSE	Gstm2	26 kDa	TRUE	0.074	-0.1	0	0	0	0.3	-0.2	0	0.2	0	-0.6	-0.4
60 kDa lysophospholipase OS=Mus musculus OX=10090 GN=Aspg PE=1 SV=1	LPP60_MOUSE	Aspg	61 kDa		0.074	0.07	-0.2	-0.1	0	0.3	0.1	-0.1	0	0.1	0.3	0.2
Cluster of Signal recognition particle 19 kDa protein OS=Mus musculus OX=10090 GN=Srp19 PE=1 SV=1 (Q9D104_MOUSE)	Q9D104_MOUSE	Srp19	16 kDa	TRUE	0.074	0.09	-0.1	-0.2	0.1	0.1	0.1	0.1	0	0.1	0.1	0.1
Inactive pancreatic lipase-related protein 1 OS=Mus musculus OX=10090 GN=Pnliprp1 PE=1 SV=2	LIPR1_MOUSE	Pnliprp1	53 kDa		0.074	-2.38	-3.1	1.6	0	-0.3	0.3	-2.4	-2.7	1.6	-2.8	-3.2
Acetyl-coenzyme A transporter 1 OS=Mus musculus OX=10090 GN=Slc33a1 PE=1 SV=1	ACATN_MOUSE	Slc33a1	61 kDa		0.074	-0.01	0.1	0	-0.1	0.2	-0.2	0	-0.2	0	0.1	0
Ganglioside GM2 activator OS=Mus musculus OX=10090 GN=Gm2a PE=1 SV=2	SAP3_MOUSE	Gm2a	21 kDa		0.074	-0.11	-0.1	-0.1	0.2	0.2	-0.2	-0.1	0.2	-0.1	-0.3	-0.2
Peroxisomal membrane protein 11C OS=Mus musculus OX=10090 GN=Pex11g PE=1 SV=2	PX11C_MOUSE	Pex11g	27 kDa		0.074	0.18	0.2	-0.2	0.2	0.1	-0.4	0.2	-0.1	0	0.2	0.4
Cluster of 40S ribosomal protein S4, X isoform OS=Mus musculus OX=10090 GN=Rps4x PE=1 SV=2 (RS4X_MOUSE)	RS4X_MOUSE	Rps4x	30 kDa	TRUE	0.075	0.05	-0.1	-0.1	0	0.2	0	0.2	-0.1	0.2	0	0
Serine hydroxymethyltransferase, mitochondrial OS=Mus musculus OX=10090 GN=Shmt2 PE=1 SV=1	GLYM_MOUSE	Shmt2	56 kDa	TRUE	0.075	0.05	-0.1	0	-0.1	0.1	-0.1	0	0	0.2	0.1	-0.1
Tetratricopeptide repeat protein 36 OS=Mus musculus OX=10090 GN=Ttc36 PE=1 SV=1	TTC36_MOUSE	Ttc36	20 kDa		0.075	0.04	0	-0.1	0.2	0.1	-0.1	0.1	0	0.1	0.1	0
Coagulation factor XII OS=Mus musculus OX=10090 GN=F12 PE=1 SV=2	FA12_MOUSE	F12	66 kDa		0.075	0.16	0.1	-0.7	-0.5	0.2	-0.1	0.2	-0.1	-0.3	0.1	0.1
Cluster of Gamma-glutamylcyclotransferase OS=Mus musculus OX=10090 GN=Ggct PE=1 SV=1 (GGCT_MOUSE)	GGCT_MOUSE	Ggct	21 kDa	TRUE	0.075	0.12	-0.2	0.1	0	-0.2	0.3	0.3	0.2	0	0	0.1
Trafficking protein particle complex subunit 12 OS=Mus musculus OX=10090 GN=Trappc12 PE=1 SV=2	TPC12_MOUSE	Trappc12	88 kDa		0.075	-0.18	0.1	0	0.1	-0.1	0	-0.3	-0.2	-0.1	-0.3	0
Methylmalonyl-CoA mutase, mitochondrial OS=Mus musculus OX=10090 GN=Mut PE=1 SV=2	MUTA_MOUSE	Mut	83 kDa	TRUE	0.076	0.06	0	-0.1	0.1	0	0	0	0.1	0.1	0.2	0
Glucokinase regulatory protein OS=Mus musculus OX=10090 GN=Gckr PE=1 SV=1	A0A0J9YUI8_MOUSE	Gckr	69 kDa		0.076	0.07	-0.1	0	0.2	0.1	-0.1	0.2	0.2	0.1	-0.1	0
60S ribosomal protein L23 OS=Mus musculus OX=10090 GN=Rpl23 PE=1 SV=1	RL23_MOUSE	Rpl23	15 kDa		0.076	0.05	0	-0.1	0	0.1	0.1	0.2	-0.1	0.1	0	0.1
Pyrroline-5-carboxylate reductase 3 OS=Mus musculus OX=10090 GN=Pycr3 PE=1 SV=2	P5CR3_MOUSE	Pycr3	29 kDa		0.076	0.08	-0.2	0	0	0.1	0.1	0.2	-0.1	0	0.1	0.1
FACT complex subunit SSRP1 OS=Mus musculus OX=10090 GN=Ssrp1 PE=1 SV=2	SSRP1_MOUSE	Ssrp1	81 kDa	TRUE	0.076	0.13	0	-0.1	-0.1	-0.1	0.3	0.4	0	0	0	0.2
NADH dehydrogenase [ubiquinone] 1 alpha subcomplex subunit 3 OS=Mus musculus OX=10090 GN=Ndufa3 PE=1 SV=1	NDUA3_MOUSE	Ndufa3	9 kDa		0.076	0.09	0	0.1	-0.1	-0.1	0.1	0	0	0.1	0.2	0.1
Plasmalemma vesicle-associated protein OS=Mus musculus OX=10090 GN=Plvap PE=1 SV=1	PLVAP_MOUSE	Plvap	50 kDa	TRUE	0.076	-0.16	-0.2	0.1	-0.1	0	0.2	0.1	-0.1	-0.1	-0.5	-0.2
Retinol dehydrogenase 13 OS=Mus musculus OX=10090 GN=Rdh13 PE=1 SV=1	A0A0R4J1N8_MOUSE (+1)	Rdh13	32 kDa		0.076	0.1	-0.1	-0.1	0.1	0.1	0	0.1	0	0.1	0.1	0.2
Adenosine deaminase OS=Mus musculus OX=10090 GN=Ada PE=1 SV=3	ADA_MOUSE	Ada	40 kDa		0.077	-0.09	0.1	-0.1	0.1	0.1	-0.1	0	-0.1	-0.2	-0.2	0.1
TP53-regulated inhibitor of apoptosis 1 OS=Mus musculus OX=10090 GN=Triap1 PE=1 SV=1	TRIA1_MOUSE	Triap1	9 kDa		0.077	0.14	-0.1	0.1	0.2	-0.3	0	0.2	0	0.2	0.3	0
40S ribosomal protein S7 OS=Mus musculus OX=10090 GN=Rps7 PE=2 SV=1	RS7_MOUSE	Rps7	22 kDa		0.078	-0.04	0	0	0	0	0	0	-0.1	0	0	-0.1
Cluster of Protein arginine N-methyltransferase 1 OS=Mus musculus OX=10090 GN=Prmt1 PE=1 SV=1 (A0A171KXD3_MOUSE)	A0A171KXD3_MOUSE	Prmt1	37 kDa	TRUE	0.078	-0.06	-0.1	0.1	0	0	0	0.1	-0.1	-0.1	-0.1	-0.1
Reticulon-3 OS=Mus musculus OX=10090 GN=Rtn3 PE=1 SV=2	RTN3_MOUSE	Rtn3	104 kDa		0.078	0.07	-0.1	0.1	0	0	0	0	0	0.2	0.1	0
2-oxoisovalerate dehydrogenase subunit beta, mitochondrial OS=Mus musculus OX=10090 GN=Bckdhb PE=1 SV=2	ODBB_MOUSE	Bckdhb	43 kDa	TRUE	0.079	-0.32	0.2	0.1	0	-0.2	-0.1	-0.6	0.3	-0.6	-0.1	-0.6
7-dehydrocholesterol reductase OS=Mus musculus OX=10090 GN=Dhcr7 PE=1 SV=1	A0A140LIT2_MOUSE	Dhcr7	54 kDa		0.079	0.1	0.3	-0.2	0	0.1	-0.2	0	0.1	0	0.2	0.2
Peroxisomal NADH pyrophosphatase NUDT12 OS=Mus musculus OX=10090 GN=Nudt12 PE=1 SV=1	NUD12_MOUSE	Nudt12	52 kDa		0.079	0.09	-0.1	0.1	0	0	0	0.1	0	0.1	0.1	0.2
Serine--tRNA ligase, cytoplasmic OS=Mus musculus OX=10090 GN=Sars PE=1 SV=1	Q8C483_MOUSE (+1)	Sars	61 kDa		0.079	0.03	-0.1	0.1	0	0	0	0.1	0	-0.1	0.1	0.1
N-acetylglutamate synthase, mitochondrial OS=Mus musculus OX=10090 GN=Nags PE=1 SV=2	NAGS_MOUSE	Nags	57 kDa		0.079	-0.06	0.1	-0.1	0.1	-0.1	-0.1	-0.1	0.1	0	-0.1	-0.1
Actin-related protein 2/3 complex subunit 4 OS=Mus musculus OX=10090 GN=Arpc4 PE=1 SV=3	ARPC4_MOUSE	Arpc4	20 kDa		0.079	-0.08	-0.1	0.1	0	-0.1	0	0.1	0	-0.1	-0.2	-0.2
Apoptosis-inducing factor 2 OS=Mus musculus OX=10090 GN=Aifm2 PE=1 SV=1	AIFM2_MOUSE	Aifm2	41 kDa		0.079	0.12	0	0.1	-0.2	0.2	0	0.2	0	0.3	0	0.1
Cell division cycle and apoptosis regulator protein 1 OS=Mus musculus OX=10090 GN=Ccar1 PE=1 SV=1	CCAR1_MOUSE	Ccar1	132 kDa		0.08	0.16	-0.1	0	0.1	0	-0.2	0.3	0.1	0.1	0.1	0.3
D-glutamate cyclase, mitochondrial OS=Mus musculus OX=10090 GN=Dglucy PE=1 SV=1	GLUCM_MOUSE	Dglucy	66 kDa	TRUE	0.08	0.07	-0.5	0.3	0.2	0.3	-0.4	-0.1	0.6	0.4	-0.3	0
Cathepsin F OS=Mus musculus OX=10090 GN=Ctsf PE=1 SV=1	CATF_MOUSE	Ctsf	52 kDa		0.08	0.43	0.5	0.3	0.1	-1.1	-0.4	0.2	0.7	-0.8	0.6	0.6
E2 ubiquitin-conjugating enzyme UBE2O OS=Mus musculus OX=10090 GN=Ube2o PE=1 SV=3	sp|Q6ZPJ3|UBE2O_MOUSE	Ube2o	141 kDa		0.08	0.12	-0.1	0.1	0	0	0	0.2	0.1	0.1	0.2	0
Cytochrome P450 3A41 OS=Mus musculus OX=10090 GN=Cyp3a41a PE=1 SV=2	CP341_MOUSE	Cyp3a41a	58 kDa	TRUE	0.081	-0.1	0.1	0.1	-0.3	0.6	-0.6	0.2	0.1	0	-1.9	-0.5
Cluster of ATP-dependent RNA helicase DDX19A OS=Mus musculus OX=10090 GN=Ddx19a PE=1 SV=2 (DD19A_MOUSE)	DD19A_MOUSE [3]	Ddx19a	54 kDa	TRUE	0.081	-0.02	0	0	0	0	0	0	-0.1	-0.1	0	0.1
Ribosome-releasing factor 2, mitochondrial OS=Mus musculus OX=10090 GN=Gfm2 PE=1 SV=2	RRF2M_MOUSE	Gfm2	86 kDa		0.081	0.14	-0.2	0	-0.2	0.1	0.2	0.1	0.2	0.1	0.2	0.1
Importin-4 OS=Mus musculus OX=10090 GN=Ipo4 PE=1 SV=1	IPO4_MOUSE	Ipo4	119 kDa		0.081	0.35	-1.2	0.1	0.3	-1.4	0	0.6	-0.1	0.1	0	0.2
24-hydroxycholesterol 7-alpha-hydroxylase OS=Mus musculus OX=10090 GN=Cyp39a1 PE=1 SV=1	CP39A_MOUSE	Cyp39a1	54 kDa		0.081	-0.26	0	0	-0.3	-0.1	0.5	-0.6	-0.3	-0.3	-0.3	0.3
Cluster of Adenylosuccinate lyase OS=Mus musculus OX=10090 GN=Adsl PE=1 SV=2 (PUR8_MOUSE)	PUR8_MOUSE	Adsl	55 kDa	TRUE	0.082	-0.06	-0.1	-0.1	0	0.1	0.1	-0.1	-0.1	-0.1	0	0
Lipase maturation factor 2 OS=Mus musculus OX=10090 GN=Lmf2 PE=1 SV=1	LMF2_MOUSE	Lmf2	80 kDa		0.082	0.13	-0.1	-0.1	0.2	0	0	0.1	0.1	0.1	0.2	0.1
TSC22 domain family protein 1 OS=Mus musculus OX=10090 GN=Tsc22d1 PE=1 SV=1	D3Z0V7_MOUSE (+2)	Tsc22d1	102 kDa	TRUE	0.082	0.21	-0.2	0.3	0.2	0	-0.3	0.6	0.1	0.3	-0.1	0.1
Glycerophosphodiester phosphodiesterase 1 OS=Mus musculus OX=10090 GN=Gde1 PE=1 SV=1	GDE1_MOUSE	Gde1	38 kDa	TRUE	0.082	0.18	0.2	0.2	-0.2	-0.1	-0.1	0.3	0.2	0.2	0.1	0.2
Cluster of Sarcoplasmic/endoplasmic reticulum calcium ATPase 1 OS=Mus musculus OX=10090 GN=Atp2a1 PE=1 SV=1 (AT2A1_MOUSE)	AT2A1_MOUSE [5]	Atp2a1	109 kDa	TRUE	0.083	-0.31	0.5	0.1	-1.1	-0.7	0.5	-0.6	-0.3	-0.6	-0.9	0.1
Lysosome-associated membrane glycoprotein 2 OS=Mus musculus OX=10090 GN=Lamp2 PE=1 SV=2	LAMP2_MOUSE	Lamp2	46 kDa		0.083	0.12	0.2	0	-0.1	0.1	-0.2	0.3	0.2	0.2	-0.1	-0.1
Myozenin-1 OS=Mus musculus OX=10090 GN=Myoz1 PE=1 SV=1	MYOZ1_MOUSE	Myoz1	31 kDa		0.083	-0.86	0.8	0.1	-2.6	-1.3	0.6	-1.1	-0.6	-1	-1.8	-0.2
Synapse-associated protein 1 OS=Mus musculus OX=10090 GN=Syap1 PE=1 SV=1	SYAP1_MOUSE	Syap1	41 kDa		0.083	0.08	-0.2	0	0.2	0	0.1	0.1	0	0.1	0	0.2
BolA-like protein 3 OS=Mus musculus OX=10090 GN=Bola3 PE=1 SV=1	BOLA3_MOUSE (+2)	Bola3	12 kDa		0.083	0.1	-0.1	0.1	0.1	0	-0.2	0.1	0	0.2	0.1	0.1
Immunoglobulin heavy constant alpha (Fragment) OS=Mus musculus OX=10090 GN=Igha PE=1 SV=1	A0A075B6A3_MOUSE (+1)	Igha	37 kDa		0.083	0.17	0.3	0	-0.3	-0.3	0.2	0.1	0	0.2	0.3	0.2
Cluster of High mobility group protein B1 OS=Mus musculus OX=10090 GN=Hmgb1 PE=1 SV=2 (HMGB1_MOUSE)	HMGB1_MOUSE [2]	Hmgb1	25 kDa	TRUE	0.084	0.08	-0.2	0	0.3	-0.2	0.1	0.3	0.1	-0.1	0.1	0
Cluster of FGGY carbohydrate kinase domain-containing protein OS=Mus musculus OX=10090 GN=Fggy PE=1 SV=1 (FGGY_MOUSE)	FGGY_MOUSE	Fggy	60 kDa	TRUE	0.084	0.04	-0.2	0	0.1	0.1	0	0	0.1	0.1	0.1	0
Secretory carrier-associated membrane protein OS=Mus musculus OX=10090 GN=Scamp3 PE=1 SV=1	E9Q855_MOUSE (+2)	Scamp3	35 kDa		0.084	-0.07	0	0	-0.1	0.1	0	0	-0.2	0	0	-0.1
Cluster of Protein S100-A13 OS=Mus musculus OX=10090 GN=S100a13 PE=1 SV=1 (S10AD_MOUSE)	S10AD_MOUSE [2]	S100a13	11 kDa	TRUE	0.084	0.1	-0.2	0	0.2	-0.2	0.2	0.2	0.2	-0.1	0	0.2
Glycogen phosphorylase, liver form OS=Mus musculus OX=10090 GN=Pygl PE=1 SV=4	PYGL_MOUSE	Pygl	97 kDa	TRUE	0.085	-0.03	-0.1	0.1	0.1	0.1	-0.2	-0.1	0.3	-0.1	-0.1	-0.2
Alanine aminotransferase 1 OS=Mus musculus OX=10090 GN=Gpt PE=1 SV=3	ALAT1_MOUSE	Gpt	55 kDa	TRUE	0.085	0.03	0	-0.3	0.1	0.2	0	-0.1	0	0.1	0.1	0.1
Protein S100-A9 OS=Mus musculus OX=10090 GN=S100a9 PE=1 SV=3	S10A9_MOUSE	S100a9	13 kDa		0.085	0.15	0.3	0.1	0.5	-0.7	-0.4	1.9	0.4	-0.1	0.1	-0.5
NADH dehydrogenase [ubiquinone] 1 beta subcomplex subunit 7 OS=Mus musculus OX=10090 GN=Ndufb7 PE=1 SV=3	NDUB7_MOUSE	Ndufb7	16 kDa		0.085	0.07	0	0.1	-0.1	0	0	0.1	0	0.1	0.1	0.1
Zinc finger protein 638 OS=Mus musculus OX=10090 GN=Zfp638 PE=1 SV=1	A0A0N4SV80_MOUSE (+1)	Zfp638	214 kDa	TRUE	0.086	0.07	0	-0.1	0.1	0	0	0.2	-0.1	0	0.1	0.1
Chymopasin OS=Mus musculus OX=10090 GN=Ctrl PE=1 SV=1	Q9ER05_MOUSE	Ctrl	28 kDa		0.086	-1.59	-2.9	1.3	-0.1	-0.3	0.4	-1.6	-2	1.6	-1.9	-2.6
Leucine-rich PPR motif-containing protein, mitochondrial OS=Mus musculus OX=10090 GN=Lrpprc PE=1 SV=2	LPPRC_MOUSE	Lrpprc	157 kDa	TRUE	0.087	-0.04	0	-0.1	-0.1	0.2	-0.1	-0.1	-0.1	0	0.1	-0.1
UDP-glucose:glycoprotein glucosyltransferase 1 OS=Mus musculus OX=10090 GN=Uggt1 PE=1 SV=4	UGGG1_MOUSE	Uggt1	176 kDa		0.087	-0.04	0	0	0	-0.1	0	0	0	-0.1	0	-0.1
AP-1 complex subunit gamma-1 OS=Mus musculus OX=10090 GN=Ap1g1 PE=1 SV=3	AP1G1_MOUSE (+1)	Ap1g1	91 kDa	TRUE	0.087	0.05	-0.1	0	0.1	0.1	0	0.1	0	0	0.1	0.1
RIKEN cDNA 5830416A07, isoform CRA_c OS=Mus musculus OX=10090 GN=Zc3h18 PE=1 SV=1	G3X8T2_MOUSE (+1)	Zc3h18	108 kDa	TRUE	0.087	0.1	-0.2	0.1	0.1	-0.1	0	0.2	0	-0.1	0.2	0.1
Selenoprotein O OS=Mus musculus OX=10090 GN=Selenoo PE=1 SV=4	SELO_MOUSE	Selenoo	74 kDa		0.087	0.06	-0.1	0	0	0.1	0	0	0.1	0.1	0.1	0.1
Biorientation of chromosomes in cell division protein 1-like 1 OS=Mus musculus OX=10090 GN=Bod1l PE=1 SV=1	BD1L1_MOUSE	Bod1l	327 kDa	TRUE	0.087	0.23	0	0	0.1	0.2	-0.3	0.2	0.1	0.1	0.2	0.6
Vitronectin OS=Mus musculus OX=10090 GN=Vtn PE=1 SV=2	VTNC_MOUSE	Vtn	55 kDa	TRUE	0.087	-0.08	0.1	0.1	-0.1	0	0	0.1	-0.2	-0.1	0	-0.1
Cluster of ELKS/Rab6-interacting/CAST family member 1 OS=Mus musculus OX=10090 GN=Erc1 PE=1 SV=1 (F8VPM7_MOUSE)	F8VPM7_MOUSE [2]	Erc1	128 kDa	TRUE	0.088	-0.03	0	0	-0.1	0.1	0.1	0	-0.1	0.1	-0.1	-0.1
Flavin reductase (NADPH) OS=Mus musculus OX=10090 GN=Blvrb PE=1 SV=3	BLVRB_MOUSE	Blvrb	22 kDa		0.088	0.01	0	0.1	0	-0.2	0.1	0.1	0	-0.1	0.1	0
Cluster of Transmembrane emp24 domain-containing protein 2 (Fragment) OS=Mus musculus OX=10090 GN=Tmed2 PE=1 SV=1 (Q8BPI2_MOUSE)	Q8BPI2_MOUSE [3]	Tmed2	13 kDa	TRUE	0.088	-0.02	0	0.1	0	-0.1	0	0	0	0	-0.1	-0.1
Sulfotransferase OS=Mus musculus OX=10090 GN=Sult5a1 PE=1 SV=1	Q91X36_MOUSE	Sult5a1	34 kDa		0.088	-0.17	0.2	-0.2	-0.4	0.5	0	-0.3	0.1	0	-0.2	-0.4
Cluster of NAD kinase OS=Mus musculus OX=10090 GN=Nadk PE=1 SV=2 (NADK_MOUSE)	NADK_MOUSE	Nadk	49 kDa	TRUE	0.088	0.14	0.1	0	0.1	-0.1	-0.3	0.2	0.1	0.1	0.1	0.2
Mitochondrial carrier homolog 1 OS=Mus musculus OX=10090 GN=Mtch1 PE=1 SV=1	MTCH1_MOUSE	Mtch1	42 kDa		0.088	0.08	-0.2	0.2	0	0.1	-0.2	0.1	0.1	0.1	0	0.1
Mitochondrial import receptor subunit TOM22 homolog OS=Mus musculus OX=10090 GN=Tomm22 PE=1 SV=3	TOM22_MOUSE	Tomm22	16 kDa		0.089	0.13	-0.2	-0.1	-0.1	0.2	0.1	0	0	0.1	0.2	0.3
Coiled-coil domain-containing protein 50 OS=Mus musculus OX=10090 GN=Ccdc50 PE=1 SV=1	CCD50_MOUSE	Ccdc50	35 kDa	TRUE	0.089	-0.18	-0.1	0	0.1	0	-0.1	-0.1	-0.2	-0.2	-0.3	-0.1
Cluster of Actin-related protein 2/3 complex subunit 5-like protein OS=Mus musculus OX=10090 GN=Arpc5l PE=1 SV=1 (ARP5L_MOUSE)	ARP5L_MOUSE	Arpc5l	17 kDa	TRUE	0.089	-0.13	0	0.2	0	-0.1	-0.1	-0.1	-0.1	0	-0.1	-0.5
Thioredoxin reductase-like selenoprotein T OS=Mus musculus OX=10090 GN=Selenot PE=1 SV=2	SELT_MOUSE	Selenot	22 kDa		0.089	0.09	-0.1	0	-0.1	0.1	0	0.2	0	0.1	0.1	0.1
Glycine N-acyltransferase-like protein Keg1 OS=Mus musculus OX=10090 GN=Keg1 PE=1 SV=1	KEG1_MOUSE	Keg1	34 kDa		0.09	-0.21	0.1	-0.2	-0.1	-0.1	0.3	-0.9	-0.3	-0.5	0.7	0.1
60S ribosomal protein L38 OS=Mus musculus OX=10090 GN=Rpl38 PE=1 SV=3	RL38_MOUSE	Rpl38	8 kDa		0.09	0.07	0	0.1	0	0	0	0.1	0	0.1	0.2	0
Aminoacyl tRNA synthase complex-interacting multifunctional protein 2 OS=Mus musculus OX=10090 GN=Aimp2 PE=1 SV=2	AIMP2_MOUSE	Aimp2	35 kDa		0.09	0.05	0	-0.1	0.1	0	-0.1	0.2	0	0	0	0.1
Cluster of Spectrin beta chain, non-erythrocytic 1 OS=Mus musculus OX=10090 GN=Sptbn1 PE=1 SV=2 (SPTB2_MOUSE)	SPTB2_MOUSE [6]	Sptbn1	274 kDa	TRUE	0.091	0	0	0	0.1	0	0	0	0	-0.1	0	-0.1
Protein ERGIC-53 OS=Mus musculus OX=10090 GN=Lman1 PE=1 SV=1	LMAN1_MOUSE	Lman1	58 kDa	TRUE	0.091	0.03	0	0	0	0.1	0	0.1	0	0.1	0	0
60S ribosomal protein L8 OS=Mus musculus OX=10090 GN=Rpl8 PE=1 SV=2	RL8_MOUSE	Rpl8	28 kDa		0.091	0.06	0.2	-0.5	0	0.1	0.1	0.1	0	0	0	0.2
Thioredoxin domain-containing protein 5 OS=Mus musculus OX=10090 GN=Txndc5 PE=1 SV=2	TXND5_MOUSE	Txndc5	46 kDa		0.091	0.02	0	-0.1	0.1	0	0	0	0	-0.1	0.1	0.1
ATP-binding cassette, sub-family C (CFTR/MRP), member 8 OS=Mus musculus OX=10090 GN=Abcc8 PE=1 SV=1	B2RUS7_MOUSE	Abcc8	178 kDa	TRUE	0.091	0.13	-0.1	0.1	0.1	0.1	-0.3	0.2	0.2	0.2	0.2	0
Cluster of Fructose-1,6-bisphosphatase 1 OS=Mus musculus OX=10090 GN=Fbp1 PE=1 SV=3 (F16P1_MOUSE)	F16P1_MOUSE	Fbp1	37 kDa	TRUE	0.092	0.04	-0.2	0.1	0	0.3	0	0.1	0	0.1	0.1	-0.1
Cluster of E3 ubiquitin-protein ligase UBR4 OS=Mus musculus OX=10090 GN=Ubr4 PE=1 SV=1 (UBR4_MOUSE)	UBR4_MOUSE	Ubr4	572 kDa	TRUE	0.092	0.04	-0.1	0	0	0	0	0.1	-0.1	0	0.1	0.1
Glycine--tRNA ligase OS=Mus musculus OX=10090 GN=Gars PE=1 SV=1	GARS_MOUSE	Gars	82 kDa		0.092	-0.05	-0.1	0	0.1	0.1	-0.1	-0.1	-0.1	0	0	-0.1
Lysosomal acid lipase/cholesteryl ester hydrolase OS=Mus musculus OX=10090 GN=Lipa PE=1 SV=2	LICH_MOUSE	Lipa	45 kDa		0.092	0.11	0	0	0	-0.1	0	-0.1	0.3	0.2	0.1	0.1
Protein HEXIM1 OS=Mus musculus OX=10090 GN=Hexim1 PE=1 SV=1	HEXI1_MOUSE	Hexim1	40 kDa		0.092	0.07	0	-0.1	0.1	-0.1	0.1	0.3	0	0.1	0.1	0
Integrin-linked protein kinase OS=Mus musculus OX=10090 GN=Ilk PE=1 SV=2	ILK_MOUSE	Ilk	51 kDa		0.093	0.07	-0.1	0	0	-0.1	0.2	0.2	0.1	0.1	0	0
Calcium load-activated calcium channel (Fragment) OS=Mus musculus OX=10090 GN=Tmco1 PE=1 SV=1	A0A0A6YVS2_MOUSE (+1)	Tmco1	22 kDa		0.094	0.12	0.1	0	0	0.1	0	0.3	-0.1	0.3	0.1	0
5'(3')-deoxyribonucleotidase, cytosolic type OS=Mus musculus OX=10090 GN=Nt5c PE=1 SV=1	A2A9X5_MOUSE	Nt5c	22 kDa		0.094	-0.05	0	0	0.2	-0.1	0	0	-0.1	-0.2	0	0
Cell adhesion molecule 1 OS=Mus musculus OX=10090 GN=Cadm1 PE=1 SV=2	CADM1_MOUSE (+1)	Cadm1	50 kDa		0.094	0.12	-0.3	0.2	-0.2	0.1	-0.1	0.3	0.2	-0.1	0.1	0.1
Transmembrane emp24 domain-containing protein 3 OS=Mus musculus OX=10090 GN=Tmed3 PE=1 SV=1	TMED3_MOUSE	Tmed3	25 kDa		0.094	-0.13	-0.2	0.1	-0.2	0	0.2	-0.1	-0.3	-0.1	-0.2	0
RNA-binding protein EWS OS=Mus musculus OX=10090 GN=Ewsr1 PE=1 SV=2	EWS_MOUSE (+1)	Ewsr1	68 kDa	TRUE	0.095	0.05	0.1	-0.1	0	-0.1	0.1	0.2	0	-0.1	0	0
Nuclear protein localization protein 4 homolog OS=Mus musculus OX=10090 GN=Nploc4 PE=1 SV=3	NPL4_MOUSE	Nploc4	68 kDa		0.095	0.04	-0.1	0.1	0	0	0	0	0	0	0	0.1
Cluster of Phospholipase B-like OS=Mus musculus OX=10090 GN=Plbd1 PE=1 SV=1 (A0A0R4J0B2_MOUSE)	A0A0R4J0B2_MOUSE [2]	Plbd1	63 kDa	TRUE	0.095	-0.13	0.1	0.1	-0.1	-0.3	0.1	0	-0.4	-0.4	-0.2	0.3
Actin-related protein 2/3 complex subunit 5 OS=Mus musculus OX=10090 GN=Arpc5 PE=1 SV=3	ARPC5_MOUSE	Arpc5	16 kDa		0.095	-0.09	0	0	0.1	0	-0.1	0.2	-0.1	-0.2	-0.1	-0.2
Mitochondrial intermembrane space import and assembly protein 40 OS=Mus musculus OX=10090 GN=Chchd4 PE=1 SV=1	MIA40_MOUSE	Chchd4	16 kDa		0.095	0.08	-0.1	0	0.2	-0.1	-0.1	0.1	-0.1	0.2	0.2	0.1
Cluster of Peroxisome assembly protein 26 OS=Mus musculus OX=10090 GN=Pex26 PE=1 SV=2 (PEX26_MOUSE)	PEX26_MOUSE	Pex26	34 kDa	TRUE	0.095	0.26	-0.4	0	0	0.2	0	0.6	0.6	0.1	0	0
Cluster of Cytochrome P450, family 2, subfamily c, polypeptide 69 OS=Mus musculus OX=10090 GN=Cyp2c69 PE=1 SV=1 (E9PXC3_MOUSE)	E9PXC3_MOUSE [3]	Cyp2c69	56 kDa	TRUE	0.096	-0.1	0.1	-0.1	-0.1	0	0.2	-0.2	0.1	-0.4	-0.1	0
Protein pelota homolog OS=Mus musculus OX=10090 GN=Pelo PE=1 SV=3	PELO_MOUSE	Pelo	43 kDa		0.097	-0.16	0.1	0	-0.1	0	0	-0.1	-0.2	-0.1	-0.4	0
General transcription factor IIF subunit 1 OS=Mus musculus OX=10090 GN=Gtf2f1 PE=1 SV=2	T2FA_MOUSE	Gtf2f1	57 kDa		0.097	0.13	0	0	0	-0.1	0.1	0.2	0.1	0.1	0.1	0
UDP-glucuronosyltransferase OS=Mus musculus OX=10090 GN=Ugt2b35 PE=1 SV=1	Q8BJL9_MOUSE	Ugt2b35	60 kDa	TRUE	0.097	0.13	0.2	0	-0.1	-0.1	0	0	-0.1	0.1	0.3	0.3
Uncharacterized protein FLJ45252 homolog OS=Mus musculus OX=10090 PE=1 SV=2	YJ005_MOUSE		38 kDa		0.097	0.21	-0.2	0.2	-0.1	0.2	-0.1	0.4	-0.2	-0.1	0.4	0.6
Low-density lipoprotein receptor-related protein 2 OS=Mus musculus OX=10090 GN=Lrp2 PE=1 SV=1	LRP2_MOUSE	Lrp2	519 kDa		0.098	-0.81	No values	Reference missing	No values	No values	No values	No values	No values	No values	No values	No values
Carboxypeptidase B1 (Tissue), isoform CRA_b OS=Mus musculus OX=10090 GN=Cpb1 PE=1 SV=1	B2RS76_MOUSE	Cpb1	48 kDa	TRUE	0.098	-0.97	-1.6	0.9	0	-0.1	0.3	-1.2	-1.4	1.2	-1.3	-1.4
Transthyretin OS=Mus musculus OX=10090 GN=Ttr PE=1 SV=1	TTHY_MOUSE	Ttr	16 kDa		0.098	-0.05	0.5	-0.2	-0.1	0	-0.2	0.1	-0.1	0.2	0	-0.9
Aspartate aminotransferase, cytoplasmic OS=Mus musculus OX=10090 GN=Got1 PE=1 SV=3	AATC_MOUSE	Got1	46 kDa		0.099	-0.12	0	-0.2	0	0.2	-0.1	-0.1	-0.1	-0.1	-0.4	-0.1
Cluster of MCG131371 OS=Mus musculus OX=10090 GN=Ugt2b38 PE=2 SV=1 (Q91WH2_MOUSE)	Q91WH2_MOUSE [2]	Ugt2b38	61 kDa	TRUE	0.099	0.06	0.1	0.1	-0.2	0.1	-0.1	0	0	0	0.1	0.2
Fumarylacetoacetate hydrolase domain-containing 2A OS=Mus musculus OX=10090 GN=Fahd2a PE=1 SV=1	A0A0R4J094_MOUSE	Fahd2a	35 kDa		0.099	0.06	-0.1	0.1	0.1	0	-0.2	0.1	0	0.1	0.1	0.1
Histone H1.5 OS=Mus musculus OX=10090 GN=Hist1h1b PE=1 SV=2	H15_MOUSE	Hist1h1b	23 kDa	TRUE	0.099	-0.22	0.2	-0.8	0.1	-0.1	0.2	0.1	-0.3	-0.6	-0.5	0.1
AP-3 complex subunit sigma-1 OS=Mus musculus OX=10090 GN=Ap3s1 PE=1 SV=1	A0A286YD58_MOUSE (+2)	Ap3s1	6 kDa		0.099	0.08	0	0	0.1	-0.1	0	0.2	0.1	0	0.1	0.1
Asialoglycoprotein receptor 1 OS=Mus musculus OX=10090 GN=Asgr1 PE=1 SV=4	ASGR1_MOUSE	Asgr1	33 kDa		0.1	0.04	0	-0.1	0.1	0.1	0	0.1	0	0	0.2	0
Laminin subunit alpha-5 OS=Mus musculus OX=10090 GN=Lama5 PE=1 SV=4	LAMA5_MOUSE	Lama5	404 kDa	TRUE	0.1	-0.16	-0.1	-0.1	0.3	-0.2	0.1	0.1	-0.2	-0.2	-0.6	0
Heterogeneous nuclear ribonucleoprotein U-like protein 1 OS=Mus musculus OX=10090 GN=Hnrnpul1 PE=1 SV=1	HNRL1_MOUSE	Hnrnpul1	96 kDa	TRUE	0.1	0.05	-0.1	0.1	0.1	-0.1	0.1	0.2	0	0.1	-0.1	0.1
Cluster of Protocadherin 1 (Fragment) OS=Mus musculus OX=10090 GN=Pcdh1 PE=1 SV=1 (F7BJK1_MOUSE)	F7BJK1_MOUSE [2]	Pcdh1	117 kDa	TRUE	0.1	0.01	0.1	0.2	0	-0.2	-0.1	0.1	0.1	-0.1	0	0.1
Aminopeptidase B OS=Mus musculus OX=10090 GN=Rnpep PE=1 SV=2	AMPB_MOUSE	Rnpep	72 kDa		0.1	-0.11	-0.4	-0.1	0.1	0.1	0.3	0	0	-0.1	-0.2	-0.2
Cluster of Family with sequence similarity 184, member A (Fragment) OS=Mus musculus OX=10090 GN=Fam184a PE=1 SV=1 (F6TU77_MOUSE-DECOY)	F6TU77_MOUSE-DECOY		?	TRUE	0.1	0.12	0	-0.1	0	0	0.1	0.1	0.1	0.1	0.1	0.2
39S ribosomal protein L3, mitochondrial OS=Mus musculus OX=10090 GN=Mrpl3 PE=1 SV=1	D3Z456_MOUSE	Mrpl3	34 kDa	TRUE	0.1	-0.08	0	-0.1	-0.2	0.1	0.1	-0.1	-0.1	0	0	-0.1
28S ribosomal protein S18b, mitochondrial OS=Mus musculus OX=10090 GN=Mrps18b PE=1 SV=1	RT18B_MOUSE	Mrps18b	29 kDa		0.1	-0.09	0	0	0	0.1	-0.1	-0.1	0	0	-0.1	-0.2
Solute carrier family 22, member 30 OS=Mus musculus OX=10090 GN=Slc22a30 PE=4 SV=1	E9PVA5_MOUSE (+2)	Slc22a30	55 kDa	TRUE	0.1	-0.09	0	0	-0.3	0.3	-0.1	-0.3	-0.2	0.1	0.1	-0.1
Cluster of 60S ribosomal protein L6 OS=Mus musculus OX=10090 GN=Rpl6 PE=1 SV=3 (RL6_MOUSE)	RL6_MOUSE	Rpl6	34 kDa	TRUE	0.1	0.03	0.2	-0.7	-0.1	0.2	0	0	-0.1	0	0	0.2
Cluster of RIKEN cDNA 2900026A02 gene OS=Mus musculus OX=10090 GN=2900026A02Rik PE=1 SV=1 (A0A1B0GR85_MOUSE)	A0A1B0GR85_MOUSE	2900026A02Rik	193 kDa	TRUE	0.1	0.11	-0.1	-0.1	0.2	0.1	-0.1	0	0.1	-0.1	0.5	0.2
SEC23-interacting protein OS=Mus musculus OX=10090 GN=Sec23ip PE=1 SV=1	G3X928_MOUSE	Sec23ip	111 kDa		0.1	-0.05	0	0.1	0.1	0	-0.1	0.1	0	-0.1	-0.1	-0.2
Solute carrier organic anion transporter family member OS=Mus musculus OX=10090 GN=Slco2b1 PE=1 SV=1	Q3V1K7_MOUSE	Slco2b1	76 kDa		0.1	0.06	-0.1	0	-0.1	0.1	0	-0.1	0.1	0	0.3	0.1
Protein AMBP OS=Mus musculus OX=10090 GN=Ambp PE=1 SV=2	AMBP_MOUSE	Ambp	39 kDa		0.1	-0.08	0.1	-0.1	0	-0.1	0	0	-0.2	-0.1	0	0
Diacylglycerol O-acyltransferase 1 OS=Mus musculus OX=10090 GN=Dgat1 PE=1 SV=1	DGAT1_MOUSE	Dgat1	57 kDa		0.1	0.12	0	-0.2	0	0.1	0	0.3	-0.1	0.1	0.1	0.1
Transmembrane protein 131 OS=Mus musculus OX=10090 GN=Tmem131 PE=2 SV=2	TM131_MOUSE	Tmem131	205 kDa		0.1	0.09	0	0	0	-0.1	0	0.1	0	0.1	0.1	0.1
Myomesin 2 OS=Mus musculus OX=10090 GN=Myom2 PE=1 SV=1	Q14BI5_MOUSE	Myom2	165 kDa		0.1	-0.62	0.7	0.2	-1.7	-0.8	0.8	-0.8	-0.4	-0.8	-1.3	0.2
Wiskott-Aldrich syndrome protein family member 2 OS=Mus musculus OX=10090 GN=Wasf2 PE=1 SV=1	WASF2_MOUSE	Wasf2	54 kDa		0.1	-0.08	0	0.1	0	-0.1	-0.1	0	0	-0.2	-0.1	-0.2
Glycerol-3-phosphate acyltransferase 3 OS=Mus musculus OX=10090 GN=Gpat3 PE=1 SV=1	GPAT3_MOUSE	Gpat3	49 kDa	TRUE	0.1	0.14	0	0.2	-0.1	0.1	-0.2	0.4	0.1	0	0.1	0.1
Ferritin heavy chain OS=Mus musculus OX=10090 GN=Fth1 PE=1 SV=2	FRIH_MOUSE	Fth1	21 kDa		0.1	-0.07	0	0.1	0.3	-0.1	-0.3	0.1	0.2	-0.4	-0.7	0.1
Cluster of Translocon-associated protein subunit alpha OS=Mus musculus OX=10090 GN=Ssr1 PE=1 SV=1 (SSRA_MOUSE)	SSRA_MOUSE	Ssr1	32 kDa	TRUE	0.1	-0.06	-0.1	0.1	0.1	-0.1	-0.1	0	-0.1	0	-0.1	-0.1
Cluster of Cyclin-G-associated kinase OS=Mus musculus OX=10090 GN=Gak PE=1 SV=1 (A0A0R4J0F6_MOUSE)	A0A0R4J0F6_MOUSE [2]	Gak	144 kDa	TRUE	0.1	0.09	-0.1	0.1	0	0.1	-0.1	0.2	-0.1	0.1	0	0.2
NmrA-like family domain-containing protein 1 OS=Mus musculus OX=10090 GN=Nmral1 PE=1 SV=1	D3YU12_MOUSE (+1)	Nmral1	33 kDa		0.1	-0.19	0.1	0	-0.3	-0.1	0.2	-0.1	-0.2	-0.7	-0.1	0
Prefoldin subunit 1 OS=Mus musculus OX=10090 GN=Pfdn1 PE=1 SV=1	PFD1_MOUSE (+1)	Pfdn1	14 kDa		0.1	-0.12	0	-0.1	0	0	0.2	-0.2	-0.1	0	-0.1	-0.3
Elongation factor 1-gamma OS=Mus musculus OX=10090 GN=Eef1g PE=1 SV=3	EF1G_MOUSE	Eef1g	50 kDa		0.1	-0.05	0	0	0	0	0	0	-0.2	0	0	-0.1
Cluster of Phosphatidylinositol-binding clathrin assembly protein OS=Mus musculus OX=10090 GN=Picalm PE=1 SV=1 (PICAL_MOUSE)	PICAL_MOUSE	Picalm	72 kDa	TRUE	0.1	0.04	-0.1	0.1	0	0	0	0.2	0	0	0	0
Cluster of Protein transport protein Sec16B OS=Mus musculus OX=10090 GN=Sec16b PE=1 SV=3 (SC16B_MOUSE)	SC16B_MOUSE	Sec16b	116 kDa	TRUE	0.1	0.06	-0.2	0.1	0	0	0	0.1	0	0.1	0.1	0
COP9 signalosome complex subunit 8 OS=Mus musculus OX=10090 GN=Cops8 PE=1 SV=1	CSN8_MOUSE	Cops8	23 kDa		0.1	-0.07	0	-0.2	0.1	0.1	0	0	0	0	-0.2	-0.1
PDZ domain-containing protein 11 OS=Mus musculus OX=10090 GN=Pdzd11 PE=1 SV=1	PDZ11_MOUSE	Pdzd11	16 kDa	TRUE	0.1	0.09	0	0.1	0.1	0	-0.1	0.1	0.1	0.1	0	0.1
Cluster of Alpha-aminoadipic semialdehyde dehydrogenase OS=Mus musculus OX=10090 GN=Aldh7a1 PE=1 SV=4 (AL7A1_MOUSE)	AL7A1_MOUSE	Aldh7a1	59 kDa	TRUE	0.1	-0.04	0.2	0	0	0	-0.1	-0.1	0	0	0	0
Dimethylaniline monooxygenase [N-oxide-forming] 4 OS=Mus musculus OX=10090 GN=Fmo4 PE=1 SV=3	FMO4_MOUSE	Fmo4	64 kDa	TRUE	0.11	0.12	-0.4	0	0.1	0.2	0	0.1	0	0.2	-0.1	0.3
Gbp6 protein OS=Mus musculus OX=10090 GN=Gbp7 PE=1 SV=2	Q91Z40_MOUSE	Gbp7	73 kDa	TRUE	0.11	-0.09	-0.1	-0.1	0	0.1	0	0.3	-0.1	-0.3	-0.1	-0.2
UDP-glucuronosyltransferase 2A3 OS=Mus musculus OX=10090 GN=Ugt2a3 PE=1 SV=1	UD2A3_MOUSE	Ugt2a3	61 kDa	TRUE	0.11	-0.03	0	0.1	0	0	0	-0.1	-0.1	-0.1	0.1	0
Non-histone chromosomal protein HMG-14 OS=Mus musculus OX=10090 GN=Hmgn1 PE=1 SV=2	HMGN1_MOUSE	Hmgn1	10 kDa		0.11	0.26	0	-0.3	0.1	0.3	-0.1	0.3	0.2	0.5	0.3	0.1
Vitamin K-dependent protein Z OS=Mus musculus OX=10090 GN=Proz PE=1 SV=1	PROZ_MOUSE	Proz	44 kDa		0.11	0.08	-0.2	0.2	-0.1	0	0.1	0.2	0	0.3	0.1	0.1
Inactive hydroxysteroid dehydrogenase-like protein 1 OS=Mus musculus OX=10090 GN=Hsdl1 PE=1 SV=1	HSDL1_MOUSE	Hsdl1	37 kDa	TRUE	0.11	0.11	0.1	-0.2	0.2	-0.1	0	0.2	0.2	0.1	-0.1	0.2
Immunoglobulin kappa variable 1-135 (Fragment) OS=Mus musculus OX=10090 GN=Igkv1-135 PE=4 SV=1	A0A0B4J1H7_MOUSE	Igkv1-135	13 kDa		0.11	0.63	-0.2	1.5	0.1	-0.1	-0.3	0	0.4	0.7	1	0.9
Mitochondrial antiviral-signaling protein OS=Mus musculus OX=10090 GN=Mavs PE=1 SV=1	MAVS_MOUSE	Mavs	53 kDa		0.11	0.06	0	0	0	0	-0.1	0.1	0	0.1	0	0.1
ATP synthase subunit g, mitochondrial OS=Mus musculus OX=10090 GN=Atp5l PE=1 SV=1	ATP5L_MOUSE	Atp5l	11 kDa		0.11	0.12	-0.2	-0.1	0.1	0.1	0.1	0	0	0.4	0.1	0.1
Cell cycle control protein 50A OS=Mus musculus OX=10090 GN=Tmem30a PE=1 SV=1	CC50A_MOUSE	Tmem30a	41 kDa	TRUE	0.11	-0.06	0.1	0	0	-0.2	0.1	-0.1	-0.2	-0.1	0.1	0
Protein FAM162A OS=Mus musculus OX=10090 GN=Fam162a PE=1 SV=1	F162A_MOUSE	Fam162a	18 kDa	TRUE	0.11	0.06	0	0	0.1	-0.1	-0.1	0	0	0.1	0.1	0
Histone deacetylase OS=Mus musculus OX=10090 GN=Hdac2 PE=1 SV=1	A0A0R4J008_MOUSE (+1)	Hdac2	55 kDa	TRUE	0.11	0.09	0	0	0.1	-0.1	0	0.2	0	-0.1	0.1	0.2
Uroporphyrinogen-III synthase OS=Mus musculus OX=10090 GN=Uros PE=1 SV=1	HEM4_MOUSE	Uros	29 kDa		0.11	-0.11	0	0	-0.2	0.1	0.1	0	-0.2	-0.2	0	-0.2
Mitochondrial dicarboxylate carrier OS=Mus musculus OX=10090 GN=Slc25a10 PE=1 SV=2	DIC_MOUSE	Slc25a10	32 kDa		0.11	0.16	-0.1	0.1	-0.1	0.3	-0.2	0.1	0	0.5	0.1	0.1
Methionine--tRNA ligase, cytoplasmic OS=Mus musculus OX=10090 GN=Mars PE=1 SV=1	SYMC_MOUSE	Mars	101 kDa		0.11	0.03	-0.1	0	0	0	0	0.2	-0.1	0.1	0	0
Arf-GAP domain and FG repeat-containing protein 1 OS=Mus musculus OX=10090 GN=Agfg1 PE=1 SV=1	A0A087WNV1_MOUSE (+2)	Agfg1	54 kDa	TRUE	0.11	0.05	-0.1	-0.1	0.2	-0.1	0.1	0.1	0.2	0	0.1	-0.1
HCLS1-binding protein 3 OS=Mus musculus OX=10090 GN=Hs1bp3 PE=1 SV=2	H1BP3_MOUSE	Hs1bp3	44 kDa		0.11	-0.09	-0.1	-0.1	0.1	-0.1	0.1	0	-0.2	0	-0.2	-0.2
Iron-sulfur cluster assembly 2 homolog, mitochondrial (Fragment) OS=Mus musculus OX=10090 GN=Isca2 PE=1 SV=1	A0A1Y7VK19_MOUSE (+1)	Isca2	16 kDa		0.11	0.05	0.1	-0.2	0	0	0	0.1	0	0	0.2	0
Vacuolar protein sorting-associated protein 28 homolog OS=Mus musculus OX=10090 GN=Vps28 PE=1 SV=1	VPS28_MOUSE	Vps28	25 kDa		0.11	0.05	-0.1	0	-0.1	-0.1	0.2	0.3	0.2	-0.1	0	0.2
Protein disulfide-isomerase A6 OS=Mus musculus OX=10090 GN=Pdia6 PE=1 SV=1	Q3TML0_MOUSE	Pdia6	49 kDa		0.11	-0.07	0	0.1	-0.1	-0.1	0.1	0	-0.2	-0.1	0.1	-0.1
GDH/6PGL endoplasmic bifunctional protein OS=Mus musculus OX=10090 GN=H6pd PE=1 SV=1	A2A7A7_MOUSE (+1)	H6pd	90 kDa		0.11	0.11	-0.1	0.1	0.1	-0.3	0.1	0.2	0.1	-0.1	0.1	0.1
Cluster of Extended synaptotagmin-1 OS=Mus musculus OX=10090 GN=Esyt1 PE=1 SV=2 (ESYT1_MOUSE)	ESYT1_MOUSE	Esyt1	122 kDa	TRUE	0.11	0.1	-0.1	0	0.1	-0.2	0.1	0.1	0	0	0.2	0.1
Protein OS-9 OS=Mus musculus OX=10090 GN=Os9 PE=1 SV=2	OS9_MOUSE	Os9	76 kDa	TRUE	0.11	-0.05	-0.1	0	0	0	0.1	0.1	-0.4	-0.3	0.3	0
Jupiter microtubule associated homolog 2 OS=Mus musculus OX=10090 GN=Jpt2 PE=1 SV=1	JUPI2_MOUSE	Jpt2	20 kDa		0.11	-0.13	-0.2	-0.3	0.2	0.1	0.1	0	-0.3	-0.3	0	-0.1
Cluster of Protein phosphatase inhibitor 2 OS=Mus musculus OX=10090 GN=Ppp1r2 PE=1 SV=3 (IPP2_MOUSE)	IPP2_MOUSE	Ppp1r2	23 kDa	TRUE	0.11	-0.13	-0.1	0.1	0.3	-0.3	-0.1	0.1	-0.1	-0.2	-0.2	-0.2
Hamartin OS=Mus musculus OX=10090 GN=Tsc1 PE=1 SV=1	TSC1_MOUSE	Tsc1	129 kDa		0.11	0.12	0	0.1	-0.4	0	0.2	0.3	0.2	0	0.1	0
Cluster of PITH domain-containing protein 1 OS=Mus musculus OX=10090 GN=Pithd1 PE=1 SV=1 (PITH1_MOUSE)	PITH1_MOUSE	Pithd1	24 kDa	TRUE	0.11	0.12	0	0.1	-0.2	0	0	0.2	-0.1	0	0.1	0.3
Dolichyl-diphosphooligosaccharide--protein glycosyltransferase subunit DAD1 OS=Mus musculus OX=10090 GN=Dad1 PE=1 SV=3	DAD1_MOUSE	Dad1	12 kDa		0.11	-0.06	-0.1	0.2	-0.1	-0.1	0	0	0	-0.1	-0.1	-0.1
Heat shock protein 105 kDa OS=Mus musculus OX=10090 GN=Hsph1 PE=1 SV=2	HS105_MOUSE	Hsph1	96 kDa	TRUE	0.11	-0.01	0	0	0	0.1	0	0	-0.2	-0.1	0	0.1
Cluster of 60S ribosomal protein L21 OS=Mus musculus OX=10090 GN=Rpl21 PE=1 SV=1 (Q9CQM8_MOUSE)	Q9CQM8_MOUSE	Rpl21	19 kDa	TRUE	0.11	0.06	0	-0.2	0	0.1	0.1	0.1	0	0.1	0	0.1
Acylamino-acid-releasing enzyme (Fragment) OS=Mus musculus OX=10090 GN=Apeh PE=1 SV=1	A0A0R4J107_MOUSE (+1)	Apeh	80 kDa		0.11	-0.03	-0.1	0	0	0.1	0	0	-0.2	-0.1	0.1	0
E3 ubiquitin-protein ligase MIB1 OS=Mus musculus OX=10090 GN=Mib1 PE=1 SV=1	MIB1_MOUSE	Mib1	110 kDa		0.11	0.07	-0.1	-0.1	0.1	0	0	0.1	0	0	0.1	0.2
Zinc-alpha-2-glycoprotein OS=Mus musculus OX=10090 GN=Azgp1 PE=1 SV=2	ZA2G_MOUSE	Azgp1	35 kDa		0.11	-0.07	0	0	-0.1	0	0.1	-0.1	-0.2	0	0	0
Myogenesis-regulating glycosidase OS=Mus musculus OX=10090 GN=Myorg PE=1 SV=2	MYORG_MOUSE	Myorg	81 kDa		0.11	0.2	-0.4	0.4	-0.5	0.3	-0.2	0.1	0.2	0.3	0.2	0
Cluster of Rab GDP dissociation inhibitor alpha OS=Mus musculus OX=10090 GN=Gdi1 PE=1 SV=3 (GDIA_MOUSE)	GDIA_MOUSE	Gdi1	51 kDa	TRUE	0.11	-0.03	-0.1	-0.1	0.1	0.1	0	0	-0.1	-0.1	0	0.1
Cluster of Peripherin OS=Mus musculus OX=10090 GN=Prph PE=1 SV=1 (G3X981_MOUSE)	G3X981_MOUSE	Prph	58 kDa	TRUE	0.11	-0.16	-0.1	-0.1	0	-0.1	0.2	0.1	-0.4	-0.1	-0.2	-0.2
Repressor of yield of DENV protein homolog OS=Mus musculus OX=10090 GN=Ryden PE=2 SV=1	RYDEN_MOUSE	Ryden	33 kDa		0.11	-0.13	-0.2	0.1	0.1	-0.1	0.1	-0.1	-0.1	0.1	-0.2	-0.3
O-acetyl-ADP-ribose deacetylase 1 OS=Mus musculus OX=10090 GN=Oard1 PE=1 SV=2	OARD1_MOUSE	Oard1	17 kDa		0.11	0.11	-0.1	0.1	-0.1	-0.1	0.2	0.3	-0.1	0.1	0.1	0.2
Cluster of Protein transport protein Sec31A OS=Mus musculus OX=10090 GN=Sec31a PE=1 SV=2 (SC31A_MOUSE)	SC31A_MOUSE	Sec31a	134 kDa	TRUE	0.12	0.01	-0.1	0	0	0	0	0.1	0	0	0	0
Histidine--tRNA ligase, cytoplasmic OS=Mus musculus OX=10090 GN=Hars PE=1 SV=2	SYHC_MOUSE	Hars	57 kDa	TRUE	0.12	-0.05	0	-0.1	0	0	0.1	-0.1	-0.1	0	0	-0.1
Galectin-3-binding protein OS=Mus musculus OX=10090 GN=Lgals3bp PE=1 SV=1	LG3BP_MOUSE	Lgals3bp	64 kDa	TRUE	0.12	-0.12	-0.1	-0.1	0.1	-0.1	0	0.2	-0.4	-0.2	-0.2	-0.1
Cluster of YLP motif-containing protein 1 OS=Mus musculus OX=10090 GN=Ylpm1 PE=1 SV=2 (D3YWX2_MOUSE)	D3YWX2_MOUSE	Ylpm1	241 kDa	TRUE	0.12	0.09	0	-0.1	0	-0.1	0.1	0.4	0.1	0	0	0
Cluster of C-type lectin domain family 4 member F OS=Mus musculus OX=10090 GN=Clec4f PE=1 SV=1 (A0A0R4IZZ5_MOUSE)	A0A0R4IZZ5_MOUSE [2]	Clec4f	61 kDa	TRUE	0.12	-0.08	0	0	0	0	-0.1	0.3	-0.1	-0.1	-0.4	-0.1
Isochorismatase domain-containing protein 1 OS=Mus musculus OX=10090 GN=Isoc1 PE=1 SV=1	ISOC1_MOUSE	Isoc1	32 kDa		0.12	0.07	-0.1	0	0.2	0	-0.1	0.2	0.1	0.1	-0.1	0
Translation initiation factor eIF-2B subunit beta OS=Mus musculus OX=10090 GN=Eif2b2 PE=1 SV=1	EI2BB_MOUSE	Eif2b2	39 kDa	TRUE	0.12	-0.06	-0.1	-0.1	-0.1	0.1	0.1	0	-0.2	-0.1	0.1	-0.1
E3 ubiquitin-protein ligase MARCH5 OS=Mus musculus OX=10090 GN=March5 PE=1 SV=1	MARH5_MOUSE	2019-03-05	31 kDa		0.12	0.09	0	0	-0.1	0.1	0	-0.2	0.2	0.1	0.1	0.1
Clathrin heavy chain 1 OS=Mus musculus OX=10090 GN=Cltc PE=1 SV=3	CLH1_MOUSE (+1)	Cltc	192 kDa		0.12	0.01	-0.1	0	0	0	0	0.1	0	0	0	0
Cluster of Uncharacterized protein OS=Mus musculus OX=10090 GN=Tpm3-rs7 PE=3 SV=1 (D3Z2H9_MOUSE)	D3Z2H9_MOUSE [2]	Tpm3-rs7	29 kDa	TRUE	0.12	-0.08	0.1	0	0	-0.1	0.1	-0.1	0.1	-0.2	-0.2	-0.1
Cluster of Uncharacterized protein OS=Mus musculus OX=10090 GN=Gm20547 PE=3 SV=1 (B8JJN0_MOUSE)	B8JJN0_MOUSE	Gm20547	142 kDa	TRUE	0.12	0.02	-0.1	0.1	-0.1	0.1	0.1	0.2	-0.1	0	0.1	0
Solute carrier family 22 member 1 OS=Mus musculus OX=10090 GN=Slc22a1 PE=1 SV=2	S22A1_MOUSE	Slc22a1	62 kDa		0.12	-0.07	-0.1	0.2	0.1	-0.1	0	0.1	-0.2	0	-0.1	-0.1
Fructose-bisphosphate aldolase C OS=Mus musculus OX=10090 GN=Aldoc PE=1 SV=4	ALDOC_MOUSE	Aldoc	39 kDa	TRUE	0.12	-0.1	0.5	0	0	-0.3	0	-0.3	0	-0.3	0	0.3
RNA polymerase II subunit A C-terminal domain phosphatase OS=Mus musculus OX=10090 GN=Ctdp1 PE=1 SV=1	CTDP1_MOUSE	Ctdp1	105 kDa		0.12	0.2	-0.7	0	0.4	-0.1	-0.1	0.4	0.4	0	0	0.2
Telomerase RNA component interacting RNase OS=Mus musculus OX=10090 GN=Trir PE=1 SV=1	TRIR_MOUSE	Trir	18 kDa		0.12	-0.1	0	0	0	-0.1	0	0.2	0	-0.5	-0.1	-0.1
Nuclear cap-binding protein subunit 3 OS=Mus musculus OX=10090 GN=Ncbp3 PE=1 SV=1	NCBP3_MOUSE	Ncbp3	70 kDa		0.12	-0.09	-0.2	0.1	0.5	0	-0.1	0.1	-0.1	-0.1	-0.1	-0.1
Tapasin-related protein OS=Mus musculus OX=10090 GN=Tapbpl PE=1 SV=2	TPSNR_MOUSE	Tapbpl	49 kDa		0.12	0.08	0	0	-0.1	-0.1	0	0	0.1	0	0.1	0.2
Myosin light chain 3 OS=Mus musculus OX=10090 GN=Myl3 PE=1 SV=4	MYL3_MOUSE	Myl3	22 kDa	TRUE	0.12	-0.55	1	0.2	-2	-0.5	0.3	-0.5	0	-0.9	-1.8	-0.2
Transmembrane protein 106B (Fragment) OS=Mus musculus OX=10090 GN=Tmem106b PE=1 SV=8	D3Z191_MOUSE (+1)	Tmem106b	21 kDa		0.12	-0.15	0	-0.1	-0.2	0	0.2	0.1	-0.3	-0.3	-0.5	0
Integrator complex subunit 12 OS=Mus musculus OX=10090 GN=Ints12 PE=1 SV=1	INT12_MOUSE	Ints12	49 kDa		0.12	-0.13	0.1	-0.1	-0.1	0	0.1	0.1	-0.1	-0.1	0	-0.5
Cluster of Actin, cytoplasmic 2 OS=Mus musculus OX=10090 GN=Actg1 PE=1 SV=1 (ACTG_MOUSE)	ACTG_MOUSE [4]	Actg1	42 kDa	TRUE	0.12	-0.18	0.2	0	-0.3	-0.2	0.3	-0.2	-0.1	-0.4	-0.4	-0.1
Cluster of Fibronectin (Fragment) OS=Mus musculus OX=10090 GN=Fn1 PE=1 SV=1 (A0A087WQE0_MOUSE)	A0A087WQE0_MOUSE [5]	Fn1	8 kDa	TRUE	0.12	-0.04	0	0	-0.1	0	0.1	0	-0.1	0.1	0	-0.2
Glucose-6-phosphate isomerase OS=Mus musculus OX=10090 GN=Gpi PE=1 SV=4	G6PI_MOUSE	Gpi	63 kDa		0.12	-0.03	-0.1	0.1	-0.1	-0.1	0	0	0	-0.1	-0.2	0
DnaJ homolog subfamily A member 2 OS=Mus musculus OX=10090 GN=Dnaja2 PE=1 SV=1	DNJA2_MOUSE	Dnaja2	46 kDa		0.12	0.05	0	-0.1	-0.1	0.1	0	0	0	0	0.1	0.1
Phosphatidylinositide phosphatase SAC1 OS=Mus musculus OX=10090 GN=Sacm1l PE=1 SV=1	SAC1_MOUSE	Sacm1l	67 kDa		0.12	0.03	0	0.1	0	0	-0.1	0	0	0.1	0	0.1
Cluster of Protein PML OS=Mus musculus OX=10090 GN=Pml PE=1 SV=3 (PML_MOUSE)	PML_MOUSE	Pml	98 kDa	TRUE	0.12	-0.09	0	0.1	0	-0.1	0	0.1	0.1	-0.2	-0.3	-0.3
Cluster of Serine/arginine-rich splicing factor 10 OS=Mus musculus OX=10090 GN=Srsf10 PE=1 SV=2 (SRS10_MOUSE)	SRS10_MOUSE	Srsf10	31 kDa	TRUE	0.12	-0.12	-0.1	0	0.1	-0.1	0	0.1	-0.1	-0.2	-0.2	-0.2
Glycolipid transfer protein domain-containing protein 2 OS=Mus musculus OX=10090 GN=Gltpd2 PE=1 SV=1	GLTD2_MOUSE	Gltpd2	34 kDa		0.12	0.14	-0.3	0.2	0	0	0	0.2	-0.1	0.4	0.1	0.1
Cluster of Syntaxin-18 OS=Mus musculus OX=10090 GN=Stx18 PE=1 SV=2 (STX18_MOUSE)	STX18_MOUSE	Stx18	38 kDa	TRUE	0.12	-0.12	0.1	-0.2	0.1	0.1	-0.1	-0.1	-0.1	-0.3	0.1	-0.3
Nucleolin OS=Mus musculus OX=10090 GN=Ncl PE=1 SV=2	NUCL_MOUSE	Ncl	77 kDa	TRUE	0.12	0.03	0	-0.1	0.1	-0.1	0.1	0.1	0	-0.1	0.1	-0.1
Cluster of Carbonic anhydrase 2 OS=Mus musculus OX=10090 GN=Ca2 PE=1 SV=4 (CAH2_MOUSE)	CAH2_MOUSE	Ca2	29 kDa	TRUE	0.12	-0.17	-0.3	0	0	0.3	0.1	-0.3	-0.1	0	-0.1	-0.4
Cluster of 60S ribosomal protein L23a OS=Mus musculus OX=10090 GN=Rpl23a PE=1 SV=1 (RL23A_MOUSE)	RL23A_MOUSE	Rpl23a	18 kDa	TRUE	0.12	-0.07	0	-0.1	0.1	0.1	0	-0.1	-0.1	0	-0.1	-0.1
tRNA (cytosine(34)-C(5))-methyltransferase OS=Mus musculus OX=10090 GN=Nsun2 PE=1 SV=2	NSUN2_MOUSE	Nsun2	85 kDa		0.12	-0.05	0	0	0	0	0.1	0	-0.1	-0.2	0	0
Cluster of 60S ribosomal protein L29 OS=Mus musculus OX=10090 GN=Rpl29 PE=1 SV=2 (RL29_MOUSE)	RL29_MOUSE	Rpl29	18 kDa	TRUE	0.12	-0.09	0.3	-0.8	0	0.3	0	-0.1	-0.2	0	0	0
Cluster of Antithrombin-III OS=Mus musculus OX=10090 GN=Serpinc1 PE=1 SV=1 (ANT3_MOUSE)	ANT3_MOUSE [2]	Serpinc1	52 kDa	TRUE	0.12	0.11	0.3	-0.2	0	0.2	-0.3	0.1	0	0	0.4	0.1
PHD finger protein 3 OS=Mus musculus OX=10090 GN=Phf3 PE=1 SV=1	B2RQG2_MOUSE	Phf3	226 kDa	TRUE	0.12	0.09	-0.1	0.1	0.2	-0.2	-0.1	0.4	0.1	0.1	-0.1	0.2
NADH dehydrogenase [ubiquinone] iron-sulfur protein 5 OS=Mus musculus OX=10090 GN=Ndufs5 PE=1 SV=3	NDUS5_MOUSE	Ndufs5	13 kDa		0.12	0.03	0	0.1	-0.1	0	0	0	-0.1	0.2	0	0.1
Valine--tRNA ligase OS=Mus musculus OX=10090 GN=Vars PE=1 SV=1	SYVC_MOUSE	Vars	140 kDa		0.12	-0.01	0	0	0	-0.1	0	0.1	-0.1	0	0	-0.1
Tetratricopeptide repeat domain 37 OS=Mus musculus OX=10090 GN=Ttc37 PE=1 SV=1	F8VPK0_MOUSE	Ttc37	174 kDa		0.12	-0.1	-0.1	0	0	0.2	0	-0.2	-0.1	-0.2	-0.1	0
Malignant T-cell-amplified sequence 1 OS=Mus musculus OX=10090 GN=Mcts1 PE=1 SV=1	MCTS1_MOUSE	Mcts1	21 kDa		0.12	0.07	-0.1	0	0	-0.1	0.1	0.2	-0.1	0.1	0	0.1
Nucleoside diphosphate kinase 3 OS=Mus musculus OX=10090 GN=Nme3 PE=1 SV=3	NDK3_MOUSE	Nme3	19 kDa		0.12	0.06	-0.1	0.1	0	0	-0.1	0	0	0.1	0.1	0.1
Peroxisomal membrane protein PEX13 OS=Mus musculus OX=10090 GN=Pex13 PE=1 SV=1	PEX13_MOUSE	Pex13	45 kDa		0.12	0.21	-0.4	-0.1	0	0.3	0.1	0.3	0	0.3	0.1	0.2
Protoporphyrinogen oxidase OS=Mus musculus OX=10090 GN=Ppox PE=1 SV=1	PPOX_MOUSE	Ppox	51 kDa		0.12	0.14	-0.1	0	0	0	0.1	-0.2	0.2	0.2	0.3	0.2
Cluster of Calcium/calmodulin-dependent protein kinase type II subunit beta OS=Mus musculus OX=10090 GN=Camk2b PE=1 SV=1 (Q5SVI9_MOUSE)	Q5SVI9_MOUSE [5]	Camk2b	54 kDa	TRUE	0.12	-0.07	0.1	0	0	-0.1	0	0.1	-0.1	-0.1	-0.1	0
Complement factor I OS=Mus musculus OX=10090 GN=Cfi PE=1 SV=3	CFAI_MOUSE	Cfi	67 kDa		0.12	-0.06	0	-0.1	-0.1	0.1	0.1	0.1	-0.1	-0.1	0	-0.1
Acyl-protein thioesterase 2 OS=Mus musculus OX=10090 GN=Lypla2 PE=1 SV=1	LYPA2_MOUSE	Lypla2	25 kDa		0.12	0.1	-0.1	-0.1	0.1	-0.1	0.1	0.3	0	0	0.1	0.1
Thymocyte nuclear protein 1 OS=Mus musculus OX=10090 GN=Thyn1 PE=1 SV=1	THYN1_MOUSE	Thyn1	26 kDa		0.12	-0.12	-0.1	0.1	0.1	-0.2	0	-0.1	-0.2	-0.1	0	-0.2
Protein NipSnap homolog 3B OS=Mus musculus OX=10090 GN=Nipsnap3b PE=1 SV=1	NPS3B_MOUSE	Nipsnap3b	28 kDa	TRUE	0.13	0.05	0	0.1	0.1	0	-0.1	0.1	0	0	0.1	0.1
Protein SCO2 homolog, mitochondrial OS=Mus musculus OX=10090 GN=Sco2 PE=1 SV=1	SCO2_MOUSE	Sco2	29 kDa		0.13	0.07	0.1	-0.2	0.1	-0.1	0.2	0.1	-0.2	0.2	0	0.3
Integrin beta-1 OS=Mus musculus OX=10090 GN=Itgb1 PE=1 SV=1	ITB1_MOUSE	Itgb1	88 kDa		0.13	-0.03	0	0	0.1	-0.1	0	0.1	0	-0.1	0	-0.1
NADH dehydrogenase [ubiquinone] iron-sulfur protein 8, mitochondrial OS=Mus musculus OX=10090 GN=Ndufs8 PE=1 SV=1	NDUS8_MOUSE	Ndufs8	24 kDa		0.13	-0.05	0	0.1	-0.1	0	0	0	-0.1	0	-0.1	0
Prefoldin subunit 4 OS=Mus musculus OX=10090 GN=Pfdn4 PE=1 SV=1	E9Q6U4_MOUSE (+1)	Pfdn4	15 kDa	TRUE	0.13	-0.12	-0.2	0.1	0	0.1	0.1	-0.3	-0.3	0.1	0	-0.1
Short/branched chain specific acyl-CoA dehydrogenase, mitochondrial OS=Mus musculus OX=10090 GN=Acadsb PE=1 SV=1	ACDSB_MOUSE	Acadsb	48 kDa		0.13	-0.04	0	-0.1	-0.1	0.1	0	-0.2	-0.1	0	0.1	0
Translocation protein SEC63 homolog OS=Mus musculus OX=10090 GN=Sec63 PE=1 SV=4	SEC63_MOUSE	Sec63	88 kDa		0.13	-0.03	0	0	0	-0.1	0	0	0	0	0	-0.1
E3 UFM1-protein ligase 1 OS=Mus musculus OX=10090 GN=Ufl1 PE=1 SV=2	UFL1_MOUSE	Ufl1	90 kDa	TRUE	0.13	-0.08	0	0	0	0	0	0	0	-0.1	0	-0.2
WD and tetratricopeptide repeats protein 1 OS=Mus musculus OX=10090 GN=Wdtc1 PE=1 SV=1	A2AE98_MOUSE	Wdtc1	69 kDa	TRUE	0.13	0.09	0	0.1	0	0	0	0.1	0.1	0.2	0	0.1
Coatomer subunit beta OS=Mus musculus OX=10090 GN=Copb1 PE=1 SV=1	COPB_MOUSE	Copb1	107 kDa		0.13	0	-0.1	0	0	0	0	0.1	0	0	0	0
Cluster of Nucleolar protein 56 OS=Mus musculus OX=10090 GN=Nop56 PE=1 SV=2 (NOP56_MOUSE)	NOP56_MOUSE	Nop56	64 kDa	TRUE	0.13	0.05	0	0	0.1	-0.1	0.1	0.2	-0.1	-0.1	0.1	0.1
Developmentally-regulated GTP-binding protein 1 OS=Mus musculus OX=10090 GN=Drg1 PE=1 SV=1	DRG1_MOUSE	Drg1	41 kDa		0.13	-0.08	0.2	0	-0.1	0	-0.1	0	-0.2	-0.1	0	0
Phosphoglycerate mutase 1 OS=Mus musculus OX=10090 GN=Pgam1 PE=1 SV=3	PGAM1_MOUSE	Pgam1	29 kDa	TRUE	0.13	0.05	-0.1	-0.1	0	0.1	0	0.1	-0.1	0.1	0.1	0.1
Stabilin-2 OS=Mus musculus OX=10090 GN=Stab2 PE=1 SV=1	STAB2_MOUSE	Stab2	278 kDa		0.13	0.1	-0.1	0	0.3	-0.2	0	0.2	0.1	0	0.4	0.1
Phosphatidylinositol transfer protein beta isoform OS=Mus musculus OX=10090 GN=Pitpnb PE=1 SV=1	Q8JZZ5_MOUSE	Pitpnb	32 kDa	TRUE	0.13	0.04	0	-0.1	0	0	0	0	0	0	0.1	0.1
Polyadenylate-binding protein OS=Mus musculus OX=10090 GN=Pabpc4 PE=1 SV=1	Q6PHQ9_MOUSE	Pabpc4	72 kDa	TRUE	0.13	0.02	-0.1	0	0	0	0	0.1	0	0	0	0
Cluster of Coiled-coil-helix-coiled-coil-helix domain-containing protein 2 OS=Mus musculus OX=10090 GN=Chchd2 PE=2 SV=1 (CHCH2_MOUSE)	CHCH2_MOUSE	Chchd2	16 kDa	TRUE	0.13	0.11	-0.4	0.1	0.1	0.2	0	0	-0.1	0.2	0.4	0
Iodotyrosine deiodinase 1 OS=Mus musculus OX=10090 GN=Iyd PE=1 SV=1	IYD1_MOUSE	Iyd	33 kDa		0.13	0.05	0	-0.1	0.1	0.2	-0.2	0	0	0.2	0.1	0
SR-related CTD-associated factor 11 OS=Mus musculus OX=10090 GN=Scaf11 PE=1 SV=1	E9PZM7_MOUSE	Scaf11	162 kDa		0.13	0.28	0.3	-0.2	0.1	-0.3	-0.1	0.5	0.4	0.2	0.3	-0.2
Probable RNA-binding protein 19 OS=Mus musculus OX=10090 GN=Rbm19 PE=1 SV=1	A0A0J9YUT8_MOUSE (+1)	Rbm19	97 kDa		0.13	0.14	0	0.1	0	0	-0.1	0.4	0	-0.1	0.3	0.2
Tartrate-resistant acid phosphatase type 5 OS=Mus musculus OX=10090 GN=Acp5 PE=1 SV=2	PPA5_MOUSE	Acp5	37 kDa	TRUE	0.13	0.16	0.1	0	0	-0.1	0.1	0.3	0.4	-0.2	-0.1	0.3
Cluster of Serine/threonine-protein kinase TAO3 OS=Mus musculus OX=10090 GN=Taok3 PE=1 SV=2 (TAOK3_MOUSE)	TAOK3_MOUSE	Taok3	105 kDa	TRUE	0.13	0.07	-0.1	0	0.2	0	0	0.2	0	0	0.1	0
Oxidation resistance protein 1 OS=Mus musculus OX=10090 GN=Oxr1 PE=1 SV=3	OXR1_MOUSE	Oxr1	96 kDa	TRUE	0.13	0.04	0	0	-0.1	0	0.1	0.1	0	0	-0.1	0.1
Cluster of Staphylococcal nuclease domain-containing protein 1 OS=Mus musculus OX=10090 GN=Snd1 PE=1 SV=1 (SND1_MOUSE)	SND1_MOUSE	Snd1	102 kDa	TRUE	0.13	-0.06	0.1	0	0	0	0	0	-0.1	0	-0.1	-0.1
Cluster of Capping protein (Actin filament) muscle Z-line, beta, isoform CRA_a OS=Mus musculus OX=10090 GN=Capzb PE=1 SV=1 (A2AMW0_MOUSE)	A2AMW0_MOUSE	Capzb	29 kDa	TRUE	0.13	-0.04	-0.1	0	0.1	-0.1	0.1	0.1	0	-0.1	-0.1	-0.1
Brain acid soluble protein 1 OS=Mus musculus OX=10090 GN=Basp1 PE=1 SV=3	BASP1_MOUSE	Basp1	22 kDa		0.13	-0.26	0	0	-0.3	0	0.3	0.5	-0.4	-0.5	-1	0
V-type proton ATPase subunit H OS=Mus musculus OX=10090 GN=Atp6v1h PE=1 SV=1	VATH_MOUSE	Atp6v1h	56 kDa	TRUE	0.13	0.14	0	0.4	-0.1	-0.2	-0.2	0.3	0.2	0.1	0	0
Hemopexin OS=Mus musculus OX=10090 GN=Hpx PE=1 SV=2	HEMO_MOUSE	Hpx	51 kDa		0.14	0.03	-0.1	-0.2	0.1	0.2	0	0.1	0	0	0.1	0
DnaJ homolog subfamily A member 1 OS=Mus musculus OX=10090 GN=Dnaja1 PE=1 SV=1	DNJA1_MOUSE	Dnaja1	45 kDa	TRUE	0.14	0.01	0	-0.1	-0.1	0.2	-0.1	0	-0.2	0.1	0	0.1
Plexin-B2 OS=Mus musculus OX=10090 GN=Plxnb2 PE=1 SV=1	PLXB2_MOUSE	Plxnb2	206 kDa	TRUE	0.14	-0.02	0	0	-0.1	0	0	0	-0.1	0	0	0
Cluster of Golgi-associated PDZ and coiled-coil motif-containing protein OS=Mus musculus OX=10090 GN=Gopc PE=1 SV=1 (K3W4Q9_MOUSE)	K3W4Q9_MOUSE	Gopc	51 kDa	TRUE	0.14	-0.1	0.2	-0.1	0	0	-0.1	0	0.1	-0.1	-0.2	-0.3
Cluster of Thioredoxin, mitochondrial OS=Mus musculus OX=10090 GN=Txn2 PE=1 SV=1 (THIOM_MOUSE)	THIOM_MOUSE	Txn2	18 kDa	TRUE	0.14	0.08	-0.2	0.1	0	0.1	0	0.1	0	0.2	0.2	0
Cluster of RNA-binding protein with multiple splicing OS=Mus musculus OX=10090 GN=Rbpms PE=1 SV=2 (RBPMS_MOUSE)	RBPMS_MOUSE [2]	Rbpms	22 kDa	TRUE	0.14	0.09	0	0.1	0.1	-0.2	0.1	0	0	0.1	0.2	0.1
Cluster of Nuclear pore membrane glycoprotein 210 OS=Mus musculus OX=10090 GN=Nup210 PE=1 SV=1 (A0A0R4J1I6_MOUSE)	A0A0R4J1I6_MOUSE [2]	Nup210	199 kDa	TRUE	0.14	0.08	-0.3	0	0.3	0	0	0.2	0.1	0	0.2	0
CCAAT/enhancer-binding protein beta OS=Mus musculus OX=10090 GN=Cebpb PE=1 SV=1	CEBPB_MOUSE	Cebpb	31 kDa		0.14	0.15	0.3	-0.2	-0.1	-0.2	0.1	0	0.5	0.2	-0.1	0.2
Nucleoside diphosphate-linked moiety X motif 19 OS=Mus musculus OX=10090 GN=Nudt19 PE=1 SV=2	NUD19_MOUSE	Nudt19	40 kDa		0.14	0.1	-0.1	0	-0.1	0.1	0.1	0.2	0.1	-0.2	0.1	0.2
Cluster of Hsp70-binding protein 1 OS=Mus musculus OX=10090 GN=Hspbp1 PE=1 SV=1 (HPBP1_MOUSE)	HPBP1_MOUSE	Hspbp1	39 kDa	TRUE	0.14	0.17	-0.1	0	-0.1	0	0.3	0.2	0.2	0.1	0	0.3
Actin-binding LIM protein 1 OS=Mus musculus OX=10090 GN=Ablim1 PE=1 SV=1	E9QK41_MOUSE	Ablim1	97 kDa	TRUE	0.14	0.09	-0.3	-0.1	0.1	0.1	0.1	0.3	0	-0.2	0.1	0.2
Sec24-related gene family, member D (S. cerevisiae) OS=Mus musculus OX=10090 GN=Sec24d PE=1 SV=1	Q6NXL1_MOUSE	Sec24d	113 kDa		0.14	0.04	-0.1	0.1	0	0.1	0	0.1	0	0	0	0.1
Cluster of Alpha-soluble NSF attachment protein OS=Mus musculus OX=10090 GN=Napa PE=1 SV=1 (SNAA_MOUSE)	SNAA_MOUSE	Napa	33 kDa	TRUE	0.14	0.01	-0.1	-0.1	0	0.2	0	-0.1	0	-0.1	0.1	0.1
Cluster of Disabled homolog 2 OS=Mus musculus OX=10090 GN=Dab2 PE=1 SV=1 (A0A0R4J104_MOUSE)	A0A0R4J104_MOUSE [3]	Dab2	82 kDa	TRUE	0.14	-0.13	0	0	0.1	-0.1	0	0	-0.2	-0.2	-0.2	-0.2
Lys-63-specific deubiquitinase BRCC36 OS=Mus musculus OX=10090 GN=Brcc3 PE=1 SV=1	BRCC3_MOUSE	Brcc3	33 kDa		0.14	0.06	-0.1	0	0	0	0	0.2	0	0	0	0.2
Prefoldin subunit 5 OS=Mus musculus OX=10090 GN=Pfdn5 PE=1 SV=1	PFD5_MOUSE	Pfdn5	17 kDa		0.14	0.07	-0.2	0.1	0.2	-0.1	0.1	0.1	0.2	-0.2	0	0.3
60S ribosomal protein L28 OS=Mus musculus OX=10090 GN=Rpl28 PE=1 SV=2	RL28_MOUSE	Rpl28	16 kDa		0.14	0.07	0.3	-0.6	-0.1	0.2	0.1	0.1	-0.1	0.1	-0.1	0.3
tRNA pseudouridine synthase A OS=Mus musculus OX=10090 GN=Pus1 PE=1 SV=2	TRUA_MOUSE	Pus1	48 kDa		0.14	0.25	-0.2	-0.5	0	0.4	-0.2	0	0.3	-0.3	0.6	0.2
NADH dehydrogenase [ubiquinone] 1 alpha subcomplex subunit 8 OS=Mus musculus OX=10090 GN=Ndufa8 PE=1 SV=3	NDUA8_MOUSE	Ndufa8	20 kDa		0.14	0.05	0	0.1	-0.1	0	0	0	0	0.2	0	0
Cluster of Prothymosin alpha OS=Mus musculus OX=10090 GN=Ptma PE=1 SV=2 (PTMA_MOUSE)	PTMA_MOUSE	Ptma	12 kDa	TRUE	0.14	-0.15	0	0.4	0.1	-0.4	0	0.2	-0.1	-0.4	-0.3	-0.1
Transmembrane protein 56 OS=Mus musculus OX=10090 GN=Tmem56 PE=2 SV=1	TMM56_MOUSE	Tmem56	31 kDa		0.14	0.11	-0.1	0.3	0	-0.2	0	0.2	0.1	0.2	0	0
Cluster of A-kinase anchor protein 9 OS=Mus musculus OX=10090 GN=Akap9 PE=1 SV=1 (E9QQ10_MOUSE)	E9QQ10_MOUSE [2]	Akap9	434 kDa	TRUE	0.14	0.06	-0.1	0	0	0.1	0	0.1	0	0.1	0.1	0
DnaJ homolog subfamily A member 3, mitochondrial OS=Mus musculus OX=10090 GN=Dnaja3 PE=1 SV=1	DNJA3_MOUSE	Dnaja3	52 kDa		0.14	0.04	0.1	0	-0.1	0	-0.1	0	0.1	0.2	-0.1	0
Beta-glucuronidase OS=Mus musculus OX=10090 GN=Gusb PE=1 SV=2	BGLR_MOUSE	Gusb	74 kDa		0.14	0.06	0	0.1	-0.1	-0.2	0.1	0.2	-0.1	0.2	0	0
Nuclear pore complex protein Nup155 OS=Mus musculus OX=10090 GN=Nup155 PE=1 SV=1	NU155_MOUSE	Nup155	155 kDa	TRUE	0.14	0.07	-0.4	0.1	0.1	-0.1	0.1	0.2	0	-0.1	0.1	0.1
Minor histocompatibility antigen H13 OS=Mus musculus OX=10090 GN=Hm13 PE=1 SV=1	HM13_MOUSE	Hm13	42 kDa		0.14	-0.14	0	0.3	-0.2	0	-0.1	0	-0.4	0	-0.1	-0.4
Biogenesis of lysosome-related organelles complex 1 subunit 1 OS=Mus musculus OX=10090 GN=Bloc1s1 PE=1 SV=2	BL1S1_MOUSE (+1)	Bloc1s1	14 kDa		0.14	-0.16	0.1	-0.1	-0.2	0.2	0.1	0.2	-0.1	-0.1	-0.1	-0.6
Cluster of Acyl-coenzyme A synthetase ACSM5, mitochondrial OS=Mus musculus OX=10090 GN=Acsm5 PE=1 SV=1 (ACSM5_MOUSE)	ACSM5_MOUSE	Acsm5	64 kDa	TRUE	0.14	0.04	0	0.1	0.1	-0.1	-0.1	-0.1	0.1	0.1	0.1	0
Eukaryotic translation initiation factor 5 OS=Mus musculus OX=10090 GN=Eif5 PE=1 SV=1	IF5_MOUSE	Eif5	49 kDa	TRUE	0.14	0.03	0	0.1	0	0	-0.1	0	0	0	0.1	0
Cluster of Vacuolar protein sorting-associated protein 4B OS=Mus musculus OX=10090 GN=Vps4b PE=1 SV=2 (VPS4B_MOUSE)	VPS4B_MOUSE [2]	Vps4b	49 kDa	TRUE	0.14	0.09	-0.2	0	0.1	0	0	0.2	0	0	0.1	0
Dolichyl-diphosphooligosaccharide--protein glycosyltransferase subunit STT3B OS=Mus musculus OX=10090 GN=Stt3b PE=1 SV=1	A0A0R4J0D3_MOUSE (+1)	Stt3b	93 kDa	TRUE	0.14	0.07	-0.1	0.3	-0.3	0	0.1	0.2	0.1	0	0.1	0
Interferon regulatory factor 3 OS=Mus musculus OX=10090 GN=Irf3 PE=1 SV=1	IRF3_MOUSE	Irf3	47 kDa		0.14	0.05	-0.1	-0.1	0	0.1	0	0.1	0	0	0.2	0
Small EDRK-rich factor 2 OS=Mus musculus OX=10090 GN=Serf2 PE=1 SV=1	D6RIP7_MOUSE	Serf2	7 kDa		0.14	0.1	-0.3	0.1	0.1	0	0.1	0.2	0.2	0	0	0.1
Cluster of Alpha-1-antitrypsin 1-2 OS=Mus musculus OX=10090 GN=Serpina1b PE=1 SV=2 (A1AT2_MOUSE)	A1AT2_MOUSE [4]	Serpina1b	46 kDa	TRUE	0.14	-0.27	-0.1	0.2	0.1	0.2	-0.3	-0.6	0.2	0.2	-0.3	-0.5
Alsin OS=Mus musculus OX=10090 GN=Als2 PE=1 SV=3	ALS2_MOUSE	Als2	183 kDa		0.14	-0.09	-0.2	0.1	-0.2	0.2	0.1	-0.1	-0.2	-0.3	-0.1	0.2
NADH dehydrogenase [ubiquinone] 1 alpha subcomplex subunit 2 OS=Mus musculus OX=10090 GN=Ndufa2 PE=1 SV=3	NDUA2_MOUSE	Ndufa2	11 kDa		0.14	-0.06	0	0.1	0	0	-0.1	0.1	-0.1	0.1	-0.1	-0.5
Cytochrome P450 4V2 OS=Mus musculus OX=10090 GN=Cyp4v2 PE=1 SV=1	CP4V2_MOUSE	Cyp4v2	61 kDa		0.14	-0.07	0.1	0	-0.2	0.2	-0.1	-0.1	0	0.2	0	-0.3
Geranylgeranyl transferase type-2 subunit alpha OS=Mus musculus OX=10090 GN=Rabggta PE=1 SV=1	PGTA_MOUSE	Rabggta	65 kDa		0.14	0.01	0	0	-0.1	0.1	-0.1	0	-0.1	0	0.1	0.1
Acidic leucine-rich nuclear phosphoprotein 32 family member B OS=Mus musculus OX=10090 GN=Anp32b PE=1 SV=1	AN32B_MOUSE	Anp32b	31 kDa	TRUE	0.14	-0.05	0	0.1	-0.1	-0.1	0.1	0	-0.1	-0.1	0	-0.2
Retinoic acid receptor responder protein 2 OS=Mus musculus OX=10090 GN=Rarres2 PE=1 SV=1	RARR2_MOUSE	Rarres2	18 kDa		0.14	0.09	0	0.1	0	-0.2	0.2	0.2	0	0.2	0	0
Cluster of Thyroid hormone receptor-associated protein 3 OS=Mus musculus OX=10090 GN=Thrap3 PE=1 SV=1 (TR150_MOUSE)	TR150_MOUSE	Thrap3	108 kDa	TRUE	0.14	0.04	-0.1	0	0.1	-0.1	0.1	0.1	0	-0.1	0.1	0
Cluster of Bcl-2-associated transcription factor 1 OS=Mus musculus OX=10090 GN=Bclaf1 PE=1 SV=2 (BCLF1_MOUSE)	BCLF1_MOUSE	Bclaf1	106 kDa	TRUE	0.14	0.08	0	0	0	-0.1	0.1	0.2	0.1	0.1	0.1	0
Hypoxanthine-guanine phosphoribosyltransferase OS=Mus musculus OX=10090 GN=Hprt1 PE=1 SV=3	HPRT_MOUSE	Hprt1	25 kDa		0.14	0.05	0	0	0	0	0	0.1	-0.1	0.1	0	0.1
Putative phospholipase B-like 2 OS=Mus musculus OX=10090 GN=Plbd2 PE=1 SV=2	PLBL2_MOUSE	Plbd2	66 kDa		0.14	0.15	0.1	0	-0.1	-0.6	0.3	0.4	0.1	0.1	-0.1	0.1
Cluster of [F-actin]-monooxygenase MICAL3 OS=Mus musculus OX=10090 GN=Mical3 PE=1 SV=2 (MICA3_MOUSE)	MICA3_MOUSE	Mical3	224 kDa	TRUE	0.14	0.17	0	0	0	0.1	-0.1	0.6	0.3	-0.1	0.3	-0.1
Cluster of N-alpha-acetyltransferase 15, NatA auxiliary subunit OS=Mus musculus OX=10090 GN=Naa15 PE=1 SV=1 (G3X8Y3_MOUSE)	G3X8Y3_MOUSE	Naa15	101 kDa	TRUE	0.15	0.05	-0.1	-0.1	0	0.1	0.1	0.2	0	0.1	0	0
Serine/threonine-protein kinase WNK1 OS=Mus musculus OX=10090 GN=Wnk1 PE=1 SV=2	WNK1_MOUSE	Wnk1	251 kDa	TRUE	0.15	0.09	0.1	-0.2	0	0.1	-0.1	0.1	0	0.1	0.2	0
Cluster of Phytanoyl-CoA dioxygenase domain-containing protein 1 OS=Mus musculus OX=10090 GN=Phyhd1 PE=1 SV=1 (A0A0R4J137_MOUSE)	A0A0R4J137_MOUSE [2]	Phyhd1	35 kDa	TRUE	0.15	-0.04	-0.1	0.1	0.1	0	-0.1	-0.1	0	-0.1	-0.1	0
Lamina-associated polypeptide 2, isoforms alpha/zeta OS=Mus musculus OX=10090 GN=Tmpo PE=1 SV=4	LAP2A_MOUSE	Tmpo	75 kDa	TRUE	0.15	0.06	0	-0.1	0.1	-0.1	0	0.2	0.1	0	0	0
cAMP-regulated phosphoprotein 19 OS=Mus musculus OX=10090 GN=Arpp19 PE=1 SV=1	E9Q827_MOUSE	Arpp19	16 kDa	TRUE	0.15	-0.07	0.1	-0.1	0	0	0	-0.1	-0.2	-0.3	0.2	0
Cluster of Carboxylesterase 3A OS=Mus musculus OX=10090 GN=Ces3a PE=1 SV=2 (EST3A_MOUSE)	EST3A_MOUSE [2]	Ces3a	63 kDa	TRUE	0.15	-0.24	0.4	-0.1	-0.3	-0.1	0.1	-0.9	-0.3	-0.4	0.2	0.1
Cluster of Carboxylesterase 1C OS=Mus musculus OX=10090 GN=Ces1c PE=1 SV=4 (EST1C_MOUSE)	EST1C_MOUSE [2]	Ces1c	61 kDa	TRUE	0.15	-0.18	0	0	-0.1	0	0.1	-0.1	-0.2	-0.1	-0.2	-0.2
Cluster of Myosin regulatory light chain 2, ventricular/cardiac muscle isoform OS=Mus musculus OX=10090 GN=Myl2 PE=1 SV=3 (MLRV_MOUSE)	MLRV_MOUSE	Myl2	19 kDa	TRUE	0.15	-0.55	1.5	0.3	-1.4	-1.6	0.2	-0.2	0	-0.9	-1.7	-0.3
Mitochondrial import inner membrane translocase subunit Tim8 B OS=Mus musculus OX=10090 GN=Timm8b PE=1 SV=1	TIM8B_MOUSE	Timm8b	9 kDa		0.15	0.05	0	0.1	0	-0.1	-0.1	0	0	0.2	0.1	0
Serine dehydratase-like OS=Mus musculus OX=10090 GN=Sdsl PE=1 SV=1	SDSL_MOUSE	Sdsl	35 kDa		0.15	0.08	-0.1	0.1	0.1	-0.1	0	0.1	0	-0.1	0.1	0.1
Protein canopy homolog 3 OS=Mus musculus OX=10090 GN=Cnpy3 PE=1 SV=1	CNPY3_MOUSE	Cnpy3	31 kDa		0.15	0.07	0	0.1	0.2	-0.1	-0.1	0.3	0	0.1	0	-0.1
Cluster of Protein phosphatase 1 regulatory subunit 12A OS=Mus musculus OX=10090 GN=Ppp1r12a PE=1 SV=2 (MYPT1_MOUSE)	MYPT1_MOUSE	Ppp1r12a	115 kDa	TRUE	0.15	-0.08	-0.1	0.1	0.1	0.1	-0.1	0	-0.2	0	-0.3	0
Intersectin-2 OS=Mus musculus OX=10090 GN=Itsn2 PE=1 SV=1	B2RR82_MOUSE (+2)	Itsn2	192 kDa	TRUE	0.15	0.08	0	0.1	-0.1	-0.1	0	0.2	0	0.1	0.1	-0.1
Cluster of Probable asparagine--tRNA ligase, mitochondrial OS=Mus musculus OX=10090 GN=Nars2 PE=1 SV=1 (D3YV21_MOUSE)	D3YV21_MOUSE	Nars2	44 kDa	TRUE	0.15	-0.08	-0.1	0	0	0.1	-0.1	-0.1	-0.2	0.1	-0.1	-0.1
Uridine phosphorylase OS=Mus musculus OX=10090 GN=Upp2 PE=1 SV=1	A2APN2_MOUSE	Upp2	36 kDa		0.15	0.21	0.2	-0.3	-0.2	0.5	-0.1	-0.4	0.2	0.1	0.6	0.3
MCG21719 OS=Mus musculus OX=10090 GN=Lamtor5 PE=1 SV=1	G3UW70_MOUSE	Lamtor5	15 kDa		0.15	0.05	0	0	0.1	0	0	0.2	0	0	0.1	0
Amylo-1,6-glucosidase, 4-alpha-glucanotransferase OS=Mus musculus OX=10090 GN=Agl PE=1 SV=1	F8VPN4_MOUSE	Agl	174 kDa	TRUE	0.15	0.05	-0.1	0	0.1	-0.1	0.1	0.1	0.1	-0.1	0	0.1
Cluster of Acyl-Coenzyme A dehydrogenase family, member 8 OS=Mus musculus OX=10090 GN=Acad8 PE=1 SV=1 (A0A0R4J0P1_MOUSE)	A0A0R4J0P1_MOUSE [2]	Acad8	45 kDa	TRUE	0.15	-0.03	-0.1	0.1	0.2	-0.1	0	-0.1	-0.1	0.1	0.1	-0.1
Glycerol-3-phosphate phosphatase OS=Mus musculus OX=10090 GN=Pgp PE=1 SV=1	PGP_MOUSE	Pgp	35 kDa		0.15	-0.05	0	0	0	-0.1	0	-0.1	-0.2	0	0.1	-0.1
NudC domain-containing protein 2 OS=Mus musculus OX=10090 GN=Nudcd2 PE=1 SV=1	NUDC2_MOUSE	Nudcd2	18 kDa		0.15	-0.05	0	0	0	0	-0.1	0	-0.2	-0.1	0	0
Thioredoxin reductase 3 OS=Mus musculus OX=10090 GN=Txnrd3 PE=1 SV=2	D3Z0H7_MOUSE (+2)	Txnrd3	55 kDa		0.15	0.19	0.2	-0.1	-0.5	0.4	0.2	0.3	0.4	0.2	-0.1	0.2
Cluster of Scaffold attachment factor B2 OS=Mus musculus OX=10090 GN=Safb2 PE=1 SV=2 (SAFB2_MOUSE)	SAFB2_MOUSE	Safb2	112 kDa	TRUE	0.15	0.04	-0.1	0.1	0	-0.2	0.1	0.1	0	0	0	0.1
Protein MEMO1 OS=Mus musculus OX=10090 GN=Memo1 PE=1 SV=1	MEMO1_MOUSE	Memo1	34 kDa	TRUE	0.15	0.15	-0.3	-0.1	0	0.2	0.1	0.3	-0.3	0	0.3	0.4
Nucleoporin SEH1 OS=Mus musculus OX=10090 GN=Seh1l PE=2 SV=1	SEH1_MOUSE	Seh1l	40 kDa		0.15	0.07	-0.2	0	0	0.1	0.1	0.4	0.1	0.1	-0.1	0
Zinc fingers and homeoboxes protein 3 OS=Mus musculus OX=10090 GN=Zhx3 PE=1 SV=2	ZHX3_MOUSE	Zhx3	104 kDa		0.15	0.09	0	-0.1	-0.1	0.1	0.1	0	0.1	0.1	0.1	0.1
Cluster of DnaJ homolog subfamily C member 11 OS=Mus musculus OX=10090 GN=Dnajc11 PE=1 SV=2 (DJC11_MOUSE)	DJC11_MOUSE	Dnajc11	63 kDa	TRUE	0.15	-0.05	0	0	0	0	0	-0.1	0	0	0	-0.2
Cluster of Putative ATP-dependent RNA helicase DHX30 OS=Mus musculus OX=10090 GN=Dhx30 PE=1 SV=1 (DHX30_MOUSE)	DHX30_MOUSE	Dhx30	137 kDa	TRUE	0.15	-0.1	0.2	-0.1	-0.1	0	-0.1	-0.1	-0.3	0	0	0
Cluster of AN1-type zinc finger protein 6 (Fragment) OS=Mus musculus OX=10090 GN=Zfand6 PE=1 SV=1 (A0A140LIM2_MOUSE)	A0A140LIM2_MOUSE	Zfand6	23 kDa	TRUE	0.15	0.1	0	-0.1	0.2	-0.2	-0.2	0.1	0.1	0	0.1	0.1
Cluster of Prolactin receptor OS=Mus musculus OX=10090 GN=Prlr PE=1 SV=1 (PRLR_MOUSE)	PRLR_MOUSE	Prlr	68 kDa	TRUE	0.15	0.06	-0.3	0	0.2	0	0	0.1	-0.1	0	0.1	0.1
Cluster of Malate dehydrogenase, cytoplasmic OS=Mus musculus OX=10090 GN=Mdh1 PE=1 SV=3 (MDHC_MOUSE)	MDHC_MOUSE	Mdh1	37 kDa	TRUE	0.15	-0.02	0	-0.1	0	0.1	-0.1	0	0.1	0.1	0	0
Deubiquitinating protein VCIP135 OS=Mus musculus OX=10090 GN=Vcpip1 PE=1 SV=1	A0A0R4J0M9_MOUSE (+1)	Vcpip1	134 kDa		0.15	-0.04	0	0	0	0.1	0	0	-0.1	0	-0.1	0
Cluster of Protein lin-7 homolog C OS=Mus musculus OX=10090 GN=Lin7c PE=1 SV=2 (LIN7C_MOUSE)	LIN7C_MOUSE [2]	Lin7c	22 kDa	TRUE	0.15	-0.06	0	0	0	0	-0.1	0	-0.1	-0.1	0.1	-0.1
Protein sel-1 homolog 1 OS=Mus musculus OX=10090 GN=Sel1l PE=1 SV=2	SE1L1_MOUSE	Sel1l	88 kDa		0.15	0.08	0	0	0	0	0	0.1	0	0	0.2	0.1
Cluster of Gamma-taxilin OS=Mus musculus OX=10090 GN=Txlng PE=1 SV=1 (TXLNG_MOUSE)	TXLNG_MOUSE	Txlng	60 kDa	TRUE	0.15	-0.08	0	-0.1	0	0.1	0	0	-0.1	0	0	-0.2
Cluster of CD82 antigen OS=Mus musculus OX=10090 GN=Cd82 PE=1 SV=1 (CD82_MOUSE)	CD82_MOUSE	Cd82	30 kDa	TRUE	0.15	0.09	-0.2	0.1	0.1	-0.2	0.1	0.3	0	0.1	0.1	0
Adenine phosphoribosyltransferase OS=Mus musculus OX=10090 GN=Aprt PE=1 SV=2	APT_MOUSE	Aprt	20 kDa		0.15	-0.31	0.2	0	-0.6	0.2	-0.2	-0.3	-0.3	-0.6	-0.3	-0.3
Translation initiation factor eIF-2B subunit alpha OS=Mus musculus OX=10090 GN=Eif2b1 PE=1 SV=1	EI2BA_MOUSE	Eif2b1	34 kDa		0.15	0.07	0.1	-0.1	0	0	-0.1	0.2	-0.1	0.2	0.1	0.1
Glia maturation factor gamma OS=Mus musculus OX=10090 GN=Gmfg PE=1 SV=1	GMFG_MOUSE	Gmfg	17 kDa	TRUE	0.15	-0.13	0	-0.1	0.1	0	0.1	0.1	-0.2	-0.2	-0.1	-0.3
DEAD (Asp-Glu-Ala-Asp) box polypeptide 17, isoform CRA_a OS=Mus musculus OX=10090 GN=Ddx17 PE=1 SV=1	Q3U741_MOUSE	Ddx17	73 kDa	TRUE	0.15	0.05	-0.1	0.1	0.1	-0.1	0	0.3	0	-0.1	0	0
Cluster of MCG20149, isoform CRA_a OS=Mus musculus OX=10090 GN=Mettl7a1 PE=1 SV=1 (Q8C6B0_MOUSE)	Q8C6B0_MOUSE	Mettl7a1	28 kDa	TRUE	0.15	0.04	0.1	-0.1	0	0	0	0	0.1	0.2	0	0
Armadillo repeat-containing protein 1 OS=Mus musculus OX=10090 GN=Armc1 PE=1 SV=1	ARMC1_MOUSE	Armc1	31 kDa		0.15	0.08	0	0.1	-0.1	0.1	-0.1	0	0.1	0.3	-0.1	0.1
Pro-interleukin-16 OS=Mus musculus OX=10090 GN=Il16 PE=1 SV=3	IL16_MOUSE	Il16	141 kDa	TRUE	0.15	0.16	-0.1	-0.2	0.3	0.1	-0.1	0.3	0	0.1	0.3	0.1
Succinate--hydroxymethylglutarate CoA-transferase OS=Mus musculus OX=10090 GN=Sugct PE=1 SV=2	SUCHY_MOUSE	Sugct	48 kDa		0.16	0.22	0.2	0.2	0.3	-0.4	-0.5	0.3	0.3	0.4	0	0
Cluster of MCG15829, isoform CRA_a OS=Mus musculus OX=10090 GN=Mup3 PE=1 SV=1 (Q3KQQ2_MOUSE)	Q3KQQ2_MOUSE	Mup3	21 kDa	TRUE	0.16	-0.48	0.5	-0.4	0	0.2	-0.3	-1.4	-1	-0.3	0.4	-0.2
MCG15083 OS=Mus musculus OX=10090 GN=Try5 PE=1 SV=1	Q9QUK9_MOUSE (+1)	Try5	26 kDa	TRUE	0.16	-0.8	-1	0.7	-0.4	-0.1	2.2	-0.6	-1.2	3.1	-1	-1
Endophilin-A2 OS=Mus musculus OX=10090 GN=Sh3gl1 PE=1 SV=1	SH3G1_MOUSE	Sh3gl1	42 kDa	TRUE	0.16	-0.3	-0.1	0.1	0	-0.4	0.4	0	-1.2	0.3	-0.8	-1.3
Eukaryotic translation initiation factor 3 subunit E OS=Mus musculus OX=10090 GN=Eif3e PE=1 SV=1	EIF3E_MOUSE	Eif3e	52 kDa	TRUE	0.16	0	0	0	0	0	0	0	-0.1	-0.1	0	0
Acyl-CoA synthetase family member 3, mitochondrial OS=Mus musculus OX=10090 GN=Acsf3 PE=1 SV=2	ACSF3_MOUSE	Acsf3	65 kDa		0.16	0.09	0	0	0	0.1	0	0	0	0.2	0.2	0.1
Enoyl-CoA delta isomerase 1, mitochondrial OS=Mus musculus OX=10090 GN=Eci1 PE=1 SV=2	ECI1_MOUSE	Eci1	32 kDa		0.16	0.16	-0.1	0	0	0	0.1	0.1	-0.1	0.3	0.2	0.3
Dolichyl-diphosphooligosaccharide--protein glycosyltransferase subunit 1 OS=Mus musculus OX=10090 GN=Rpn1 PE=1 SV=1	RPN1_MOUSE	Rpn1	69 kDa		0.16	-0.03	0	0.1	0	-0.1	0	0.1	0	0	-0.1	-0.1
RNA transcription, translation and transport factor protein OS=Mus musculus OX=10090 GN=RTRAF PE=1 SV=1	RTRAF_MOUSE	RTRAF	28 kDa		0.16	-0.03	-0.1	0	0	0	0	0.1	-0.2	0	0	-0.1
Peroxisome biogenesis factor 1 OS=Mus musculus OX=10090 GN=Pex1 PE=1 SV=2	PEX1_MOUSE	Pex1	141 kDa	TRUE	0.16	0.09	-0.1	0.1	-0.1	0	0	0.1	-0.1	-0.1	0.2	0.2
1-phosphatidylinositol 3-phosphate 5-kinase OS=Mus musculus OX=10090 GN=Pikfyve PE=1 SV=3	FYV1_MOUSE	Pikfyve	237 kDa		0.16	0.14	0.2	-0.4	0.1	0.1	0	0.2	0	0.3	0	0.1
Uncharacterized protein KIAA1522 OS=Mus musculus OX=10090 GN=Kiaa1522 PE=1 SV=1	K1522_MOUSE	Kiaa1522	105 kDa		0.16	-0.15	0.1	0	0	0.2	-0.3	-0.3	-0.2	-0.1	0	-0.2
Cluster of Serine/threonine-protein phosphatase 2B catalytic subunit alpha isoform OS=Mus musculus OX=10090 GN=Ppp3ca PE=1 SV=1 (PP2BA_MOUSE)	PP2BA_MOUSE	Ppp3ca	59 kDa	TRUE	0.16	-0.1	0	0	-0.1	0.1	-0.1	-0.1	0	-0.2	-0.2	0
Complex I intermediate-associated protein 30, mitochondrial OS=Mus musculus OX=10090 GN=Ndufaf1 PE=1 SV=1	A0A0R4J081_MOUSE (+2)	Ndufaf1	38 kDa		0.16	-0.07	0	0	0	0	0	-0.3	-0.2	0	0.1	0
Elongation of very long chain fatty acids protein 5 OS=Mus musculus OX=10090 GN=Elovl5 PE=1 SV=1	ELOV5_MOUSE	Elovl5	35 kDa		0.16	0.17	-0.2	0	0	0.2	-0.1	-0.2	0.2	0	0.7	0.2
Endoribonuclease LACTB2 OS=Mus musculus OX=10090 GN=Lactb2 PE=1 SV=1	LACB2_MOUSE	Lactb2	33 kDa		0.16	0.04	-0.1	-0.1	0.1	0.3	-0.1	-0.3	0	0	0.2	0.2
39S ribosomal protein L38, mitochondrial OS=Mus musculus OX=10090 GN=Mrpl38 PE=1 SV=2	RM38_MOUSE	Mrpl38	45 kDa		0.16	-0.13	-0.1	0.3	-0.1	0.5	-0.1	-0.3	0	-0.2	0	-0.1
Heat shock protein beta-6 OS=Mus musculus OX=10090 GN=Hspb6 PE=1 SV=1	HSPB6_MOUSE	Hspb6	18 kDa		0.16	-0.93	1	0.1	-3.3	-1.1	0.7	-1.2	-0.2	-1.3	-2.6	0
ADP-ribosylation factor GTPase-activating protein 2 OS=Mus musculus OX=10090 GN=Arfgap2 PE=1 SV=1	ARFG2_MOUSE	Arfgap2	57 kDa	TRUE	0.16	-0.04	-0.1	0	0	0.1	0	0	-0.1	-0.1	0	0
CD81 antigen OS=Mus musculus OX=10090 GN=Cd81 PE=1 SV=2	CD81_MOUSE	Cd81	26 kDa		0.16	0.25	-0.2	0.2	0	-0.1	0.1	0.6	0.1	0.5	-0.2	0.1
Programmed cell death 6-interacting protein OS=Mus musculus OX=10090 GN=Pdcd6ip PE=1 SV=3	PDC6I_MOUSE	Pdcd6ip	96 kDa		0.16	-0.01	0	0	0	0.1	0	0	0	-0.1	0	-0.1
Enoyl-[acyl-carrier-protein] reductase, mitochondrial OS=Mus musculus OX=10090 GN=Mecr PE=1 SV=2	MECR_MOUSE	Mecr	40 kDa	TRUE	0.16	-0.03	0	0.1	0.1	0	-0.1	-0.1	0	0	0	-0.2
Exosome RNA helicase MTR4 OS=Mus musculus OX=10090 GN=Mtrex PE=1 SV=1	MTREX_MOUSE	Mtrex	118 kDa	TRUE	0.16	0.06	0	0.1	0	-0.1	0	0.1	0.1	0	0.2	0
Histidine triad nucleotide-binding protein 1 OS=Mus musculus OX=10090 GN=Hint1 PE=1 SV=3	HINT1_MOUSE	Hint1	14 kDa		0.16	0.04	0	0	0	0	-0.1	0	0	-0.1	0.1	0.2
Profilin-1 OS=Mus musculus OX=10090 GN=Pfn1 PE=1 SV=2	PROF1_MOUSE	Pfn1	15 kDa		0.16	-0.02	0	0	0.1	0	0	0.1	-0.1	-0.1	0	0
Cluster of Lupus La protein homolog OS=Mus musculus OX=10090 GN=Ssb PE=1 SV=1 (LA_MOUSE)	LA_MOUSE	Ssb	48 kDa	TRUE	0.16	0.03	0	-0.1	0	0	0.1	0.2	0	-0.1	0.1	0
Ankycorbin OS=Mus musculus OX=10090 GN=Rai14 PE=1 SV=1	RAI14_MOUSE	Rai14	109 kDa	TRUE	0.16	0.02	-0.2	0.1	0	0	0	0.1	-0.1	0.1	-0.1	0
Cluster of Stomatin-like protein 2, mitochondrial OS=Mus musculus OX=10090 GN=Stoml2 PE=1 SV=1 (STML2_MOUSE)	STML2_MOUSE	Stoml2	38 kDa	TRUE	0.16	0.04	0	-0.1	0	0.1	0	0	-0.1	0.1	0.1	0
Poly [ADP-ribose] polymerase 12 OS=Mus musculus OX=10090 GN=Parp12 PE=1 SV=3	PAR12_MOUSE	Parp12	80 kDa		0.16	-0.07	-0.1	0	0.1	0.2	-0.2	-0.1	-0.1	0	-0.1	-0.1
MCG11180, isoform CRA_a OS=Mus musculus OX=10090 GN=Cars2 PE=1 SV=1	G3X975_MOUSE (+1)	Cars2	61 kDa		0.16	-0.2	0.2	0.2	-0.3	0	-0.2	-0.1	-0.5	-0.1	-0.4	0
Low-density lipoprotein receptor-related protein 1B OS=Mus musculus OX=10090 GN=Lrp1b PE=1 SV=2	A2API5_MOUSE (+1)	Lrp1b	514 kDa		0.16	-0.09	0	0.1	0	-0.2	0	0	0	-0.3	0	-0.2
Laminin subunit beta-2 OS=Mus musculus OX=10090 GN=Lamb2 PE=1 SV=2	LAMB2_MOUSE	Lamb2	197 kDa	TRUE	0.16	-0.1	0	-0.1	0	-0.2	0.3	0	-0.1	-0.1	-0.3	-0.1
Syntaxin-12 OS=Mus musculus OX=10090 GN=Stx12 PE=1 SV=1	STX12_MOUSE	Stx12	31 kDa		0.16	0.12	-0.3	-0.2	0.4	0.1	0.1	0.3	0.2	0	0	0.2
Delta-1-pyrroline-5-carboxylate dehydrogenase, mitochondrial OS=Mus musculus OX=10090 GN=Aldh4a1 PE=1 SV=3	AL4A1_MOUSE	Aldh4a1	62 kDa		0.16	0.15	-0.2	0.2	0.2	-0.2	0	0.4	0.2	-0.1	0.1	0
Eukaryotic translation initiation factor 5A (Fragment) OS=Mus musculus OX=10090 GN=Eif5a PE=1 SV=1	A0A0A0MQM0_MOUSE (+1)	Eif5a	16 kDa		0.16	-0.07	0	-0.1	0	0.1	0	-0.1	-0.1	0	0	-0.1
MICOS complex subunit OS=Mus musculus OX=10090 GN=Chchd6 PE=1 SV=1	E9Q4M4_MOUSE (+1)	Chchd6	26 kDa		0.16	0.18	-0.3	0.1	0.3	-0.1	0	0.2	-0.1	0.4	0.3	0.1
Multifunctional protein ADE2 OS=Mus musculus OX=10090 GN=Paics PE=1 SV=4	PUR6_MOUSE	Paics	47 kDa		0.17	-0.08	-0.1	-0.2	0.1	0.1	0.1	-0.4	-0.1	-0.1	0.1	0.1
Beta-1-syntrophin OS=Mus musculus OX=10090 GN=Sntb1 PE=1 SV=4	SNTB1_MOUSE	Sntb1	58 kDa	TRUE	0.17	0.04	0	0	0.1	0	-0.1	0.1	0.1	0	0	0
Transcriptional repressor p66 alpha OS=Mus musculus OX=10090 GN=Gatad2a PE=1 SV=1	E9QMN5_MOUSE	Gatad2a	67 kDa		0.17	0.09	0	0	0.1	0.1	-0.2	0.7	0	0.2	0.1	-0.3
Elongation of very long chain fatty acids protein 2 OS=Mus musculus OX=10090 GN=Elovl2 PE=1 SV=1	ELOV2_MOUSE	Elovl2	34 kDa		0.17	0.12	-0.1	-0.3	0	0.2	0.1	0	0	0	0.2	0.4
Vacuolar protein sorting 16 (Yeast) OS=Mus musculus OX=10090 GN=Vps16 PE=1 SV=1	G3X8X7_MOUSE (+1)	Vps16	95 kDa		0.17	0.11	0.1	-0.5	0.1	-0.1	0	0.3	0	0.1	0	0.2
Cluster of Deoxyguanosine kinase, mitochondrial OS=Mus musculus OX=10090 GN=Dguok PE=1 SV=3 (DGUOK_MOUSE)	DGUOK_MOUSE [2]	Dguok	32 kDa	TRUE	0.17	0.18	-0.1	0.4	0.1	-0.2	-0.1	0.4	0.4	0.3	0	0
Protein numb homolog OS=Mus musculus OX=10090 GN=Numb PE=1 SV=1	NUMB_MOUSE	Numb	71 kDa		0.17	0.06	-0.1	0.2	0.1	-0.1	0	0.1	0	0.1	0.1	0.1
Cluster of Heat shock cognate 71 kDa protein OS=Mus musculus OX=10090 GN=Hspa8 PE=1 SV=1 (HSP7C_MOUSE)	HSP7C_MOUSE [2]	Hspa8	71 kDa	TRUE	0.17	-0.03	0	0	0	0.1	0	0	-0.2	0	0	0
Cluster of Glutathione S-transferase omega-1 OS=Mus musculus OX=10090 GN=Gsto1 PE=1 SV=2 (GSTO1_MOUSE)	GSTO1_MOUSE	Gsto1	27 kDa	TRUE	0.17	0.09	-0.2	0.1	0.3	0	-0.2	0.2	0.1	-0.1	0	0
Serine/arginine-rich splicing factor 7 OS=Mus musculus OX=10090 GN=Srsf7 PE=1 SV=1	SRSF7_MOUSE	Srsf7	31 kDa	TRUE	0.17	-0.08	0	0.1	0	-0.2	0.1	0	-0.1	-0.2	0	-0.2
Heparin cofactor 2 OS=Mus musculus OX=10090 GN=Serpind1 PE=1 SV=1	HEP2_MOUSE	Serpind1	54 kDa		0.17	-0.1	0.1	0.2	-0.2	0	0	0	-0.2	-0.2	0	-0.1
Plasma membrane calcium-transporting ATPase 1 OS=Mus musculus OX=10090 GN=Atp2b1 PE=1 SV=1	AT2B1_MOUSE	Atp2b1	135 kDa	TRUE	0.17	0.06	-0.1	0	0	0	0.1	0.2	0	-0.1	0.2	0
Phosphoenolpyruvate carboxykinase [GTP], mitochondrial OS=Mus musculus OX=10090 GN=Pck2 PE=1 SV=1	A0A0R4J0G0_MOUSE (+2)	Pck2	73 kDa		0.17	-0.11	0	-0.2	0.3	-0.2	0.1	-0.1	-0.2	-0.1	-0.1	0
CD302 antigen OS=Mus musculus OX=10090 GN=Cd302 PE=1 SV=2	CD302_MOUSE	Cd302	25 kDa		0.17	0.1	-0.2	0.1	0.1	-0.3	0.1	0.2	0.1	0	0.1	0.1
Cluster of DNA-(apurinic or apyrimidinic site) lyase OS=Mus musculus OX=10090 GN=Apex1 PE=1 SV=2 (APEX1_MOUSE)	APEX1_MOUSE [2]	Apex1	35 kDa	TRUE	0.17	0.08	-0.2	0	0	0.1	0.2	0.2	0	-0.1	0.1	0.2
Cluster of SPI6 OS=Mus musculus OX=10090 GN=Serpinb9 PE=1 SV=1 (O08797_MOUSE)	O08797_MOUSE	Serpinb9	42 kDa	TRUE	0.17	-0.07	-0.1	0	0.2	-0.3	0.2	0.1	-0.1	-0.2	-0.2	0.1
UDP-N-acetylhexosamine pyrophosphorylase-like protein 1 OS=Mus musculus OX=10090 GN=Uap1l1 PE=1 SV=1	UAP1L_MOUSE	Uap1l1	57 kDa		0.17	0.2	-0.4	0.1	0	0.1	0.2	0.3	0.3	0	0	0.2
Cyclin-dependent kinase inhibitor 1B OS=Mus musculus OX=10090 GN=Cdkn1b PE=1 SV=2	CDN1B_MOUSE	Cdkn1b	22 kDa		0.17	-0.16	0.2	0.2	-0.2	-0.3	0.1	-0.2	0	-0.1	-0.2	-0.3
Annexin A11 OS=Mus musculus OX=10090 GN=Anxa11 PE=1 SV=2	ANX11_MOUSE	Anxa11	54 kDa		0.17	0.03	-0.1	0	0	-0.1	0.1	0.1	0	0	0.1	0.1
Eukaryotic translation initiation factor 3 subunit L OS=Mus musculus OX=10090 GN=Eif3l PE=1 SV=1	EIF3L_MOUSE	Eif3l	67 kDa		0.17	-0.04	-0.1	0	0	0.1	0	0	-0.1	-0.1	0	-0.1
Ragulator complex protein LAMTOR3 OS=Mus musculus OX=10090 GN=Lamtor3 PE=1 SV=1	LTOR3_MOUSE	Lamtor3	14 kDa		0.17	0.09	0	0	0	-0.1	0	0.3	0.1	0.1	-0.1	0
Sulfotransferase OS=Mus musculus OX=10090 GN=Sult3a2 PE=3 SV=1	G5E904_MOUSE	Sult3a2	35 kDa	TRUE	0.17	-0.54	0.4	-0.6	-2	0.2	1	-0.9	-0.8	-0.3	-1.8	0.6
Cluster of Heterogeneous nuclear ribonucleoprotein K OS=Mus musculus OX=10090 GN=Hnrnpk PE=1 SV=1 (B2M1R6_MOUSE)	B2M1R6_MOUSE [2]	Hnrnpk	49 kDa	TRUE	0.17	0.03	0	0	0.1	-0.1	0	0.2	0	0	0	0
Cluster of Heme-binding protein 1 OS=Mus musculus OX=10090 GN=Hebp1 PE=1 SV=1 (A0A140T8J4_MOUSE)	A0A140T8J4_MOUSE [2]	Hebp1	21 kDa	TRUE	0.17	-0.21	-0.1	0.3	0	0.1	-0.2	-0.9	-0.8	-0.8	0.1	-0.1
Nucleolar RNA helicase 2 OS=Mus musculus OX=10090 GN=Ddx21 PE=1 SV=3	DDX21_MOUSE	Ddx21	94 kDa	TRUE	0.17	-0.04	-0.1	-0.2	0.1	0	0.1	0	-0.1	-0.2	0.1	0
Carbonyl reductase [NADPH] 3 OS=Mus musculus OX=10090 GN=Cbr3 PE=1 SV=1	CBR3_MOUSE	Cbr3	31 kDa	TRUE	0.17	-0.11	0	-0.2	0	0.2	0	0.1	-0.2	-0.1	-0.1	-0.3
Alpha-actinin-4 OS=Mus musculus OX=10090 GN=Actn4 PE=1 SV=1	ACTN4_MOUSE	Actn4	105 kDa	TRUE	0.17	0.01	0	0	-0.1	-0.1	0	0.1	0	-0.1	0	0
Cluster of C-Jun-amino-terminal kinase-interacting protein 4 OS=Mus musculus OX=10090 GN=Spag9 PE=1 SV=2 (JIP4_MOUSE)	JIP4_MOUSE [4]	Spag9	146 kDa	TRUE	0.17	0.04	-0.1	-0.1	0	0.1	0.1	0.1	-0.2	-0.1	0.2	0.2
Gatad2b protein OS=Mus musculus OX=10090 GN=Gatad2b PE=1 SV=1	A1L3S7_MOUSE (+1)	Gatad2b	64 kDa		0.17	0.15	0.3	-0.3	-0.2	-0.4	0.1	0	0.5	0.1	0	0.1
Cluster of ADP-ribosylation factor-like protein 8B OS=Mus musculus OX=10090 GN=Arl8b PE=1 SV=1 (A0A0N4SVB8_MOUSE)	A0A0N4SVB8_MOUSE [2]	Arl8b	16 kDa	TRUE	0.17	0.07	0.1	0	0	0	0	0.1	0	0.1	0	0.1
Lysine--tRNA ligase OS=Mus musculus OX=10090 GN=Kars PE=1 SV=1	Q8R2P8_MOUSE	Kars	71 kDa	TRUE	0.17	-0.04	0	0	0.1	0	0	0	0	-0.1	0	-0.1
A-kinase anchor protein 8 OS=Mus musculus OX=10090 GN=Akap8 PE=1 SV=1	AKAP8_MOUSE	Akap8	76 kDa		0.17	0.09	-0.2	-0.1	0.1	0	0	0.2	0.1	0	0.1	-0.1
Complement component C8 gamma chain OS=Mus musculus OX=10090 GN=C8g PE=1 SV=1	CO8G_MOUSE	C8g	23 kDa		0.17	-0.07	0.1	0	-0.3	0	0.2	-0.1	-0.1	-0.3	0.2	-0.1
CDKN2A-interacting protein OS=Mus musculus OX=10090 GN=Cdkn2aip PE=1 SV=1	CARF_MOUSE	Cdkn2aip	60 kDa		0.17	0.04	-0.1	0.1	0.1	-0.1	0	0.3	0	0	0	-0.1
39S ribosomal protein L2, mitochondrial OS=Mus musculus OX=10090 GN=Mrpl2 PE=1 SV=1	B1B1D8_MOUSE (+1)	Mrpl2	33 kDa		0.17	-0.07	0	-0.2	-0.1	0.2	0	-0.1	-0.1	0	0	0
Cluster of Syntaxin-binding protein 3 OS=Mus musculus OX=10090 GN=Stxbp3 PE=1 SV=1 (STXB3_MOUSE)	STXB3_MOUSE	Stxbp3	68 kDa	TRUE	0.17	0.05	-0.1	0	0	0	0.1	0.2	-0.1	0	0	0.1
RIKEN cDNA 2210010C04 gene OS=Mus musculus OX=10090 GN=2210010C04Rik PE=1 SV=1	Q9CPN9_MOUSE	2210010C04Rik	26 kDa		0.17	-0.49	-0.7	0.5	-0.1	0	0.3	-0.7	-0.8	1	-0.6	-0.5
Cytochrome P450, CYP3A OS=Mus musculus OX=10090 GN=Cyp3a44 PE=2 SV=1	Q9EQW4_MOUSE	Cyp3a44	58 kDa	TRUE	0.17	0	-0.4	0.1	-0.2	0.5	-0.2	0.2	0.2	0.1	-0.6	-0.4
Ras-related protein Rab-24 OS=Mus musculus OX=10090 GN=Rab24 PE=1 SV=2	RAB24_MOUSE	Rab24	23 kDa		0.17	0.09	-0.1	0.1	0	0.1	-0.1	0	-0.1	0.1	0.2	0.2
Cluster of Glyceraldehyde-3-phosphate dehydrogenase OS=Mus musculus OX=10090 GN=Gapdh PE=1 SV=1 (A0A0A0MQF6_MOUSE)	A0A0A0MQF6_MOUSE [3]	Gapdh	39 kDa	TRUE	0.18	0.05	0	0	0	0.2	-0.2	0.2	0.2	0.2	-0.1	-0.1
Core histone macro-H2A.1 OS=Mus musculus OX=10090 GN=H2afy PE=1 SV=3	H2AY_MOUSE	H2afy	40 kDa	TRUE	0.18	0.04	0	-0.1	0	-0.1	0.2	0.2	-0.1	0	-0.1	0.1
Proteasome activator complex subunit 4 OS=Mus musculus OX=10090 GN=Psme4 PE=1 SV=1	PSME4_MOUSE	Psme4	211 kDa	TRUE	0.18	-0.12	-0.1	0	-0.1	0	0.1	-0.1	-0.4	-0.1	0.2	-0.1
Phospholipid phosphatase 3 OS=Mus musculus OX=10090 GN=Plpp3 PE=1 SV=1	PLPP3_MOUSE	Plpp3	35 kDa		0.18	0.12	-0.1	0.3	-0.2	-0.1	0	0.3	0	0	0	0.2
Vesicle-associated membrane protein 8 OS=Mus musculus OX=10090 GN=Vamp8 PE=1 SV=1	VAMP8_MOUSE	Vamp8	11 kDa		0.18	0.05	0	0	0.1	0	0	0.1	0	0	0	0.2
Transmembrane protein 14C OS=Mus musculus OX=10090 GN=Tmem14c PE=1 SV=1	TM14C_MOUSE	Tmem14c	12 kDa		0.18	0.23	-0.5	0.3	-0.1	0.3	-0.1	0.1	0.1	0.2	0.4	0.3
Zinc finger protein 22 OS=Mus musculus OX=10090 GN=Znf22 PE=1 SV=2	ZNF22_MOUSE	Znf22	27 kDa		0.18	0.1	-0.1	-0.6	0.2	0.1	0.1	0.2	0	0	0	0.2
Parathymosin OS=Mus musculus OX=10090 GN=Ptms PE=1 SV=3	PTMS_MOUSE	Ptms	11 kDa		0.18	0.08	-0.2	-0.2	0.2	0	0.1	0.2	-0.1	0.2	0.1	0
Syntaxin-binding protein 1 OS=Mus musculus OX=10090 GN=Stxbp1 PE=1 SV=2	STXB1_MOUSE	Stxbp1	68 kDa	TRUE	0.18	-0.13	-0.1	-0.3	0	0.1	0.2	-0.2	-0.1	-0.4	0.1	-0.1
Bifunctional 3'-phosphoadenosine 5'-phosphosulfate synthase 1 OS=Mus musculus OX=10090 GN=Papss1 PE=1 SV=1	PAPS1_MOUSE (+1)	Papss1	71 kDa	TRUE	0.18	0.05	-0.1	-0.1	-0.1	0.2	0.1	0	0.1	0	0.1	0
Glutathione synthetase OS=Mus musculus OX=10090 GN=Gss PE=1 SV=1	GSHB_MOUSE (+1)	Gss	52 kDa		0.18	-0.07	0.1	0.1	0.1	-0.2	0	-0.1	0	-0.2	0.1	-0.2
Methionine aminopeptidase 1 OS=Mus musculus OX=10090 GN=Metap1 PE=1 SV=1	MAP11_MOUSE	Metap1	43 kDa		0.18	-0.07	0.1	0	-0.2	-0.1	0.1	-0.1	-0.1	-0.1	-0.1	0
Immunoglobulin heavy constant gamma 3 (Fragment) OS=Mus musculus OX=10090 GN=Ighg3 PE=4 SV=1	A0A075B5P5_MOUSE (+2)	Ighg3	36 kDa	TRUE	0.18	0.11	0	0	-0.2	0.2	0	0.3	0.5	-0.3	0.2	-0.2
Mitochondrial ubiquitin ligase activator of NFKB 1 OS=Mus musculus OX=10090 GN=Mul1 PE=1 SV=2	MUL1_MOUSE	Mul1	40 kDa		0.18	0.06	-0.1	0	0	0.1	0	0	-0.1	0.1	0.2	0.1
Cytochrome c oxidase subunit 6B1 OS=Mus musculus OX=10090 GN=Cox6b1 PE=1 SV=2	CX6B1_MOUSE	Cox6b1	10 kDa		0.18	0.04	0	0	0	0	0	0	0	0.1	0.1	-0.1
Cluster of Eukaryotic peptide chain release factor GTP-binding subunit ERF3A OS=Mus musculus OX=10090 GN=Gspt1 PE=1 SV=2 (ERF3A_MOUSE)	ERF3A_MOUSE	Gspt1	69 kDa	TRUE	0.18	-0.03	0.1	-0.1	0	0	0.1	0	-0.2	-0.1	0	0.1
E3 ubiquitin-protein ligase RING1 OS=Mus musculus OX=10090 GN=Ring1 PE=1 SV=2	RING1_MOUSE	Ring1	43 kDa		0.18	0.21	0	-0.1	0.1	-0.2	0.2	0.1	0.5	0.9	0	-0.1
Protein farnesyltransferase/geranylgeranyltransferase type-1 subunit alpha OS=Mus musculus OX=10090 GN=Fnta PE=1 SV=1	FNTA_MOUSE	Fnta	44 kDa		0.18	-0.11	0.3	-0.1	-0.3	0.3	0.2	-0.1	-0.4	0	-0.1	0.1
Tuftelin-interacting protein 11 OS=Mus musculus OX=10090 GN=Tfip11 PE=1 SV=1	TFP11_MOUSE	Tfip11	96 kDa		0.18	0.1	0	0	0.2	0	-0.2	0.2	0	0.1	0.2	0
CCR4-NOT transcription complex subunit 10 OS=Mus musculus OX=10090 GN=Cnot10 PE=1 SV=1	CNO10_MOUSE	Cnot10	82 kDa		0.18	0.06	0	0	0	0.1	-0.1	0.2	-0.1	0	0.1	0
Cluster of MICOS complex subunit Mic60 OS=Mus musculus OX=10090 GN=Immt PE=1 SV=1 (MIC60_MOUSE)	MIC60_MOUSE [3]	Immt	84 kDa	TRUE	0.18	0.01	0	0.1	0	0	0	0	0	0.1	0	0
Monoacylglycerol lipase ABHD6 OS=Mus musculus OX=10090 GN=Abhd6 PE=1 SV=1	ABHD6_MOUSE	Abhd6	38 kDa		0.18	0.13	-0.1	0.3	-0.2	0	0	0.4	-0.1	0.3	0.1	0
60S acidic ribosomal protein P2 OS=Mus musculus OX=10090 GN=Rplp2 PE=1 SV=3	RLA2_MOUSE	Rplp2	12 kDa		0.18	-0.04	0	0	0.1	0	0	0	-0.1	-0.1	0	-0.1
NPC intracellular cholesterol transporter 2 OS=Mus musculus OX=10090 GN=Npc2 PE=1 SV=1	NPC2_MOUSE	Npc2	16 kDa		0.18	0.04	0	0	0.1	0	-0.1	0.2	-0.1	0.1	0	0.1
Cluster of Coiled-coil domain-containing protein 58 OS=Mus musculus OX=10090 GN=Ccdc58 PE=1 SV=1 (F8WJI3_MOUSE)	F8WJI3_MOUSE	Ccdc58	16 kDa	TRUE	0.18	0.04	-0.1	0.1	0.1	0	-0.1	0	0	0	0.1	0
GH3 domain-containing protein OS=Mus musculus OX=10090 GN=Ghdc PE=2 SV=2	GHDC_MOUSE	Ghdc	59 kDa		0.18	0.08	0	0.1	-0.3	0.2	-0.3	0	0	0	0.1	0.2
S-phase kinase-associated protein 1 OS=Mus musculus OX=10090 GN=Skp1 PE=1 SV=3	SKP1_MOUSE	Skp1	19 kDa	TRUE	0.19	0.05	-0.2	0.1	-0.1	0.1	0	0.1	0	0	0.1	0
Mitochondrial import receptor subunit TOM40 homolog OS=Mus musculus OX=10090 GN=Tomm40 PE=1 SV=3	TOM40_MOUSE	Tomm40	38 kDa		0.19	0.21	-0.2	0	0.1	0.1	0	0.2	0.3	0.3	0.2	0.2
Cluster of Histone H2B type 1-C/E/G OS=Mus musculus OX=10090 GN=Hist1h2bc PE=1 SV=3 (H2B1C_MOUSE)	H2B1C_MOUSE [5]	Hist1h2bc	14 kDa	TRUE	0.19	0.06	-0.1	0.1	0.1	-0.2	0	0.3	0.1	-0.1	0	-0.1
Threonine--tRNA ligase, cytoplasmic OS=Mus musculus OX=10090 GN=Tars PE=1 SV=2	SYTC_MOUSE	Tars	83 kDa	TRUE	0.19	0.02	-0.1	0	-0.1	0.2	0	0	0	0	0.1	0
Caprin-1 OS=Mus musculus OX=10090 GN=Caprin1 PE=1 SV=2	CAPR1_MOUSE	Caprin1	78 kDa		0.19	0.02	0	0	-0.1	0.1	0	0	-0.1	0	0.2	0.1
Nuclear pore complex protein Nup98-Nup96 OS=Mus musculus OX=10090 GN=Nup98 PE=1 SV=1	A0A1B0GSX7_MOUSE	Nup98	197 kDa		0.19	-0.04	0	0	0.1	-0.1	0.1	0	0	-0.1	0	-0.1
Neurabin-2 OS=Mus musculus OX=10090 GN=Ppp1r9b PE=1 SV=1	NEB2_MOUSE	Ppp1r9b	90 kDa	TRUE	0.19	-0.17	0	0.2	-0.2	0	0.1	0	-0.5	-0.2	-0.1	0
Cluster of Propionyl-CoA carboxylase beta chain, mitochondrial OS=Mus musculus OX=10090 GN=Pccb PE=1 SV=2 (PCCB_MOUSE)	PCCB_MOUSE	Pccb	58 kDa	TRUE	0.19	0.05	-0.1	0.1	0	0	-0.1	0.2	0	0.2	-0.1	-0.1
Putative helicase MOV-10 OS=Mus musculus OX=10090 GN=Mov10 PE=1 SV=2	D3YVL0_MOUSE (+1)	Mov10	121 kDa	TRUE	0.19	0.05	-0.1	0	0	0.1	0.1	0.1	0	0	-0.1	0.1
Tubulin--tyrosine ligase-like protein 12 OS=Mus musculus OX=10090 GN=Ttll12 PE=1 SV=1	TTL12_MOUSE	Ttll12	74 kDa		0.19	-0.04	-0.1	0.1	0	0.2	-0.1	0	0	-0.1	-0.1	-0.1
Heat shock 70 kDa protein 13 OS=Mus musculus OX=10090 GN=Hspa13 PE=1 SV=1	HSP13_MOUSE	Hspa13	52 kDa		0.19	-0.09	-0.1	0.1	0.2	-0.2	0	-0.2	-0.1	-0.1	0	-0.1
Protein TSSC4 (Fragment) OS=Mus musculus OX=10090 GN=Tssc4 PE=1 SV=1	D3YZR1_MOUSE (+1)	Tssc4	23 kDa		0.19	0.12	-0.1	0	0.2	0.1	-0.2	0.3	0.2	0.1	-0.1	0.2
Cysteine and glycine-rich protein 2 OS=Mus musculus OX=10090 GN=Csrp2 PE=1 SV=1	A0A1W2P845_MOUSE (+1)	Csrp2	22 kDa		0.19	0.09	-0.2	0	0	0	0.2	0.1	0	0	0.1	0.2
Ribonucleoside-diphosphate reductase large subunit OS=Mus musculus OX=10090 GN=Rrm1 PE=1 SV=2	RIR1_MOUSE	Rrm1	90 kDa		0.19	-0.15	-0.1	-0.2	0	0.3	0	-0.4	-0.2	0.1	-0.1	-0.1
Sec24-related gene family, member B (S. cerevisiae) OS=Mus musculus OX=10090 GN=Sec24b PE=1 SV=1	Q80ZX0_MOUSE	Sec24b	136 kDa	TRUE	0.19	0.1	-0.1	0.3	0	-0.1	0	0.1	0	0.1	0.2	0.1
Cluster of N-alpha-acetyltransferase 16, NatA auxiliary subunit OS=Mus musculus OX=10090 GN=Naa16 PE=2 SV=1 (NAA16_MOUSE)	NAA16_MOUSE	Naa16	101 kDa	TRUE	0.19	0.09	-0.1	0	0.1	-0.1	0.1	0.1	-0.1	0.2	0.1	0.2
Mitochondrial import receptor subunit TOM70 OS=Mus musculus OX=10090 GN=Tomm70 PE=1 SV=2	TOM70_MOUSE	Tomm70	68 kDa		0.19	0.01	0	0.1	0	-0.1	0	0	0	0.2	-0.1	0
Pyridoxine-5'-phosphate oxidase OS=Mus musculus OX=10090 GN=Pnpo PE=1 SV=1	PNPO_MOUSE	Pnpo	30 kDa		0.19	0.09	0	0	0.1	0.1	-0.2	0.3	0.1	0.1	0	-0.1
Cytochrome c oxidase subunit NDUFA4 OS=Mus musculus OX=10090 GN=Ndufa4 PE=1 SV=2	NDUA4_MOUSE	Ndufa4	9 kDa		0.19	0.07	-0.4	0.2	0	0.1	0	0.1	-0.1	0.3	0.1	-0.1
Cluster of RAC-gamma serine/threonine-protein kinase OS=Mus musculus OX=10090 GN=Akt3 PE=1 SV=1 (AKT3_MOUSE)	AKT3_MOUSE	Akt3	56 kDa	TRUE	0.19	0.04	-0.2	-0.2	0.2	0.2	0.1	0.2	0	0	0.1	0
Cluster of Bis(5'-adenosyl)-triphosphatase OS=Mus musculus OX=10090 GN=Fhit PE=1 SV=1 (E9PZ91_MOUSE)	E9PZ91_MOUSE	Fhit	25 kDa	TRUE	0.19	0.54	0.9	-0.4	-0.2	1.1	-0.4	0.6	0.6	1	-0.1	0.4
Phospholipid hydroperoxide glutathione peroxidase OS=Mus musculus OX=10090 GN=Gpx4 PE=1 SV=4	GPX4_MOUSE	Gpx4	22 kDa		0.19	0.04	0	0	0	0	0	0.1	0	0	0	0.1
Deoxyribose-phosphate aldolase OS=Mus musculus OX=10090 GN=Dera PE=1 SV=1	DEOC_MOUSE	Dera	35 kDa		0.19	-0.09	-0.1	0.1	0.1	-0.2	0	0	-0.1	-0.2	0	0
Lysophospholipid acyltransferase 7 OS=Mus musculus OX=10090 GN=Mboat7 PE=1 SV=1	MBOA7_MOUSE	Mboat7	53 kDa		0.19	0.08	-0.1	0.1	0	-0.1	0.1	0.1	0.1	0.1	-0.1	0.1
Palladin OS=Mus musculus OX=10090 GN=Palld PE=1 SV=2	PALLD_MOUSE	Palld	152 kDa	TRUE	0.19	-0.06	0	-0.1	0	0.1	0	-0.1	0	-0.1	-0.1	0
Protein PRRC1 OS=Mus musculus OX=10090 GN=Prrc1 PE=1 SV=1	PRRC1_MOUSE	Prrc1	46 kDa		0.19	0.06	-0.1	0.1	-0.2	0	0.1	0.2	0	0.1	0	-0.2
Endoplasmic reticulum metallopeptidase 1 OS=Mus musculus OX=10090 GN=Ermp1 PE=1 SV=2	ERMP1_MOUSE	Ermp1	100 kDa		0.19	0.23	-0.6	0	-0.1	0.1	-0.3	0.3	-0.3	0.1	0.4	0.2
Mitochondrial import inner membrane translocase subunit Tim9 OS=Mus musculus OX=10090 GN=Timm9 PE=1 SV=1	TIM9_MOUSE	Timm9	10 kDa		0.19	0.1	0.1	0	0.1	-0.2	0	-0.2	0.1	0.1	0.2	0.2
SH3 domain-binding glutamic acid-rich-like protein 3 OS=Mus musculus OX=10090 GN=Sh3bgrl3 PE=1 SV=1	SH3L3_MOUSE	Sh3bgrl3	10 kDa		0.19	-0.15	-0.3	0.1	0.3	-0.2	0.2	0.2	-0.1	-0.3	-0.3	-0.3
Nicotinate-nucleotide pyrophosphorylase [carboxylating] OS=Mus musculus OX=10090 GN=Qprt PE=1 SV=1	NADC_MOUSE	Qprt	32 kDa		0.19	-0.01	0	-0.3	0.2	0	0.1	-0.2	-0.1	-0.1	0	0.2
NADH dehydrogenase [ubiquinone] 1 alpha subcomplex subunit 13 OS=Mus musculus OX=10090 GN=Ndufa13 PE=1 SV=3	NDUAD_MOUSE	Ndufa13	17 kDa		0.19	0.03	0	0	0	0.1	0	0	0	0.1	0	0
Proteasome subunit alpha type-4 OS=Mus musculus OX=10090 GN=Psma4 PE=1 SV=1	PSA4_MOUSE	Psma4	29 kDa	TRUE	0.19	-0.04	0	0	0	0	0	0	-0.1	-0.1	0	0.1
Acylglycerol kinase, mitochondrial OS=Mus musculus OX=10090 GN=Agk PE=1 SV=1	AGK_MOUSE	Agk	47 kDa		0.19	0.06	-0.1	0	0	0	0.1	0	0.1	0.1	0	0.1
U1 small nuclear ribonucleoprotein C OS=Mus musculus OX=10090 GN=Snrpc PE=1 SV=1	RU1C_MOUSE	Snrpc	17 kDa		0.19	0.08	-0.1	0.1	0.1	-0.2	0.1	0.2	0.1	0	0.2	0
Cluster of Annexin A4 OS=Mus musculus OX=10090 GN=Anxa4 PE=1 SV=4 (ANXA4_MOUSE)	ANXA4_MOUSE	Anxa4	36 kDa	TRUE	0.19	0.04	-0.2	-0.1	0.1	0	0.1	0.1	-0.1	0	0.1	0.1
39S ribosomal protein L43, mitochondrial OS=Mus musculus OX=10090 GN=Mrpl43 PE=1 SV=1	RM43_MOUSE	Mrpl43	20 kDa		0.19	-0.11	0	0	-0.3	0.1	0.2	-0.1	-0.1	0	-0.1	-0.3
Vesicle-associated membrane protein-associated protein A OS=Mus musculus OX=10090 GN=Vapa PE=1 SV=2	VAPA_MOUSE	Vapa	28 kDa	TRUE	0.19	0.04	-0.1	0.1	0.1	0	-0.1	0.1	0.1	0	0	0
Adapter molecule crk OS=Mus musculus OX=10090 GN=Crk PE=1 SV=1	CRK_MOUSE	Crk	34 kDa		0.19	-0.04	0	0	0	-0.1	0.1	0.1	-0.1	-0.1	0	0
Cluster of HBS1-like protein OS=Mus musculus OX=10090 GN=Hbs1l PE=1 SV=2 (HBS1L_MOUSE)	HBS1L_MOUSE	Hbs1l	75 kDa	TRUE	0.19	0.08	0.1	-0.1	0	0	0.1	0.1	-0.1	0.1	0.1	0.2
130kDa Protein 4.1B MEF cell isoform OS=Mus musculus OX=10090 GN=Epb41l3 PE=1 SV=1	A7YY80_MOUSE	Epb41l3	98 kDa	TRUE	0.19	0.09	-0.1	0	0	-0.1	0.1	0.3	0	0	0.1	0.1
Peroxiredoxin-5, mitochondrial OS=Mus musculus OX=10090 GN=Prdx5 PE=1 SV=2	PRDX5_MOUSE	Prdx5	22 kDa		0.2	-0.03	0	0	0.1	0	-0.1	0	0	0	0	-0.1
Trifunctional purine biosynthetic protein adenosine-3 OS=Mus musculus OX=10090 GN=Gart PE=1 SV=3	PUR2_MOUSE	Gart	108 kDa		0.2	-0.06	0	-0.1	0.1	0.1	0	-0.1	-0.1	-0.1	0.1	0
Gamma-soluble NSF attachment protein (Fragment) OS=Mus musculus OX=10090 GN=Napg PE=1 SV=1	D3Z4B2_MOUSE (+1)	Napg	39 kDa		0.2	-0.04	0	0	0.1	0	-0.1	0	-0.1	0	0.1	-0.1
Protein O-GlcNAcase OS=Mus musculus OX=10090 GN=Mgea5 PE=1 SV=2	OGA_MOUSE	Mgea5	103 kDa		0.2	0.12	-0.1	0	0.1	0.1	-0.1	-0.1	0.2	0.1	0.3	0.2
Transmembrane emp24 domain-containing protein 9 OS=Mus musculus OX=10090 GN=Tmed9 PE=1 SV=2	TMED9_MOUSE	Tmed9	27 kDa	TRUE	0.2	0.04	0.1	0	0	-0.1	0	0.2	0	0.1	0.1	-0.1
Protein NDRG2 OS=Mus musculus OX=10090 GN=Ndrg2 PE=1 SV=1	NDRG2_MOUSE	Ndrg2	41 kDa		0.2	0.06	-0.1	0	0.1	-0.1	0.1	-0.1	0	0.1	0.2	0.1
E3 ubiquitin-protein ligase UBR1 OS=Mus musculus OX=10090 GN=Ubr1 PE=1 SV=2	UBR1_MOUSE	Ubr1	200 kDa		0.2	-0.1	0	0.1	0	0	-0.2	-0.2	-0.1	0	-0.1	-0.1
Cluster of Septin-9 OS=Mus musculus OX=10090 GN=Sept9 PE=1 SV=1 (SEPT9_MOUSE)	SEPT9_MOUSE	2019-09-09	66 kDa	TRUE	0.2	0.05	0.1	-0.2	-0.2	0.2	0	0.3	-0.1	0	0	-0.1
Threonine--tRNA ligase, mitochondrial OS=Mus musculus OX=10090 GN=Tars2 PE=1 SV=1	E9Q7H6_MOUSE (+1)	Tars2	73 kDa		0.2	0.06	0.1	-0.1	0	0	0	0	0	0.1	0.1	0
Inosine-5'-monophosphate dehydrogenase 2 OS=Mus musculus OX=10090 GN=Impdh2 PE=1 SV=2	IMDH2_MOUSE	Impdh2	56 kDa	TRUE	0.2	0.05	0	0	0.1	-0.1	0	0.1	-0.1	-0.1	0.3	0.1
Neogenin OS=Mus musculus OX=10090 GN=Neo1 PE=1 SV=1	E9QK04_MOUSE	Neo1	163 kDa		0.2	0.07	-0.2	0.1	-0.3	0.1	0.1	-0.1	-0.2	0.3	0.3	0
Cluster of Deoxynucleoside triphosphate triphosphohydrolase SAMHD1 (Fragment) OS=Mus musculus OX=10090 GN=Samhd1 PE=1 SV=1 (F6TVP2_MOUSE)	F6TVP2_MOUSE [3]	Samhd1	73 kDa	TRUE	0.2	-0.06	0	0	0.2	-0.2	-0.1	0.3	-0.1	-0.2	-0.1	-0.1
Cluster of U2 snRNP auxiliary factor large subunit OS=Mus musculus OX=10090 GN=U2af2 PE=1 SV=1 (Q80XR5_MOUSE)	Q80XR5_MOUSE [2]	U2af2	53 kDa	TRUE	0.2	0.03	-0.2	0.1	0	-0.1	0.2	0.2	0	0	0.1	0
Kinesin light chain 4 OS=Mus musculus OX=10090 GN=Klc4 PE=1 SV=1	KLC4_MOUSE	Klc4	69 kDa	TRUE	0.2	-0.05	-0.1	-0.1	0	0.1	0.1	-0.1	-0.1	0	-0.1	0
Rho GTPase-activating protein 12 OS=Mus musculus OX=10090 GN=Arhgap12 PE=1 SV=2	RHG12_MOUSE (+1)	Arhgap12	95 kDa		0.2	-0.23	0	-0.3	0.2	-0.1	0.2	0.2	-0.6	-0.2	-0.3	-0.1
Cluster of 39S ribosomal protein L41, mitochondrial OS=Mus musculus OX=10090 GN=Mrpl41 PE=1 SV=1 (RM41_MOUSE)	RM41_MOUSE	Mrpl41	15 kDa	TRUE	0.2	-0.05	-0.1	0	-0.1	0.1	0	-0.2	-0.1	0	0.1	0
Histamine N-methyltransferase OS=Mus musculus OX=10090 GN=Hnmt PE=1 SV=1	HNMT_MOUSE	Hnmt	34 kDa		0.2	0.06	-0.3	-0.1	0.1	0.2	0	0	0.1	0	0.1	0.1
Secretory carrier-associated membrane protein 1 OS=Mus musculus OX=10090 GN=Scamp1 PE=1 SV=1	SCAM1_MOUSE	Scamp1	38 kDa		0.2	-0.25	-0.1	-0.2	0.2	0.2	-0.1	-0.1	-0.2	-0.2	-0.2	-0.6
Vesicular integral-membrane protein VIP36 OS=Mus musculus OX=10090 GN=Lman2 PE=1 SV=2	LMAN2_MOUSE	Lman2	40 kDa		0.2	0.04	-0.1	0	0	0.1	-0.1	0.1	0	0.1	0	0
Cluster of Alpha-adducin OS=Mus musculus OX=10090 GN=Add1 PE=1 SV=2 (ADDA_MOUSE)	ADDA_MOUSE	Add1	81 kDa	TRUE	0.2	-0.06	-0.1	0	0	-0.1	0.1	0.1	-0.1	-0.1	0	-0.1
Neural Wiskott-Aldrich syndrome protein OS=Mus musculus OX=10090 GN=Wasl PE=1 SV=1	WASL_MOUSE	Wasl	54 kDa	TRUE	0.2	-0.11	0	0	0	0.1	-0.2	0	-0.1	-0.1	-0.1	-0.2
Chymotrypsin-like elastase family member 1 OS=Mus musculus OX=10090 GN=Cela1 PE=1 SV=1	CELA1_MOUSE	Cela1	29 kDa	TRUE	0.2	-1.53	-2.3	1.2	-0.1	0	0.2	-2	-1.8	1.5	-1.8	-1.6
1-phosphatidylinositol 4,5-bisphosphate phosphodiesterase beta-1 OS=Mus musculus OX=10090 GN=Plcb1 PE=1 SV=2	PLCB1_MOUSE	Plcb1	138 kDa		0.2	-0.14	0	0	0.2	-0.2	0.1	-0.1	-0.2	-0.1	0	-0.2
Cluster of Protein RUFY3 OS=Mus musculus OX=10090 GN=Rufy3 PE=1 SV=1 (A0A0G2JFT8_MOUSE)	A0A0G2JFT8_MOUSE	Rufy3	75 kDa	TRUE	0.2	-0.05	0	0.1	-0.1	0	0.1	0.1	-0.1	-0.1	0	-0.2
Spartin OS=Mus musculus OX=10090 GN=Spart PE=1 SV=1	SPART_MOUSE	Spart	73 kDa		0.2	-0.03	0.1	0	0	0	0	-0.1	0	0	-0.1	-0.1
Cytoskeleton-associated protein 4 OS=Mus musculus OX=10090 GN=Ckap4 PE=1 SV=2	CKAP4_MOUSE	Ckap4	64 kDa		0.2	-0.08	-0.1	0	0	-0.1	0.2	0.2	-0.1	-0.1	-0.2	-0.1
Cluster of Uncharacterized protein OS=Mus musculus OX=10090 GN=Gm8994 PE=3 SV=2 (E9PV04_MOUSE)	E9PV04_MOUSE [2]	Gm8994	47 kDa	TRUE	0.2	0.04	-0.1	0.1	0	0	0	0.1	0.1	-0.1	0.1	0
MICOS complex subunit Mic26 OS=Mus musculus OX=10090 GN=Apoo PE=1 SV=2	MIC26_MOUSE	Apoo	23 kDa		0.2	0.07	-0.1	0.2	-0.1	-0.1	0.1	0.1	0	0.2	0	0.1
Cluster of Thioredoxin OS=Mus musculus OX=10090 GN=Txn PE=1 SV=3 (THIO_MOUSE)	THIO_MOUSE	Txn	12 kDa	TRUE	0.2	-0.07	0.1	-0.1	0.2	0	-0.2	0	-0.3	0	-0.1	0
Cluster of Mitochondrial import inner membrane translocase subunit Tim8 A OS=Mus musculus OX=10090 GN=Timm8a1 PE=1 SV=1 (TIM8A_MOUSE)	TIM8A_MOUSE	Timm8a1	11 kDa	TRUE	0.2	0.05	0	0.1	0.2	-0.2	-0.1	0	0	0.2	0	-0.1
Cluster of Paxillin OS=Mus musculus OX=10090 GN=Pxn PE=1 SV=1 (F8VQ28_MOUSE)	F8VQ28_MOUSE [2]	Pxn	65 kDa	TRUE	0.21	0.03	-0.1	0	0.1	-0.2	0.1	0.2	-0.1	-0.1	0.1	0.1
RNA-binding protein 10 OS=Mus musculus OX=10090 GN=Rbm10 PE=1 SV=1	RBM10_MOUSE	Rbm10	103 kDa		0.21	0.06	-0.1	0	0.2	-0.1	0	0.2	0	0	0.1	0
Cluster of CAD protein OS=Mus musculus OX=10090 GN=Cad PE=1 SV=1 (G3UWN2_MOUSE)	G3UWN2_MOUSE	Cad	237 kDa	TRUE	0.21	-0.06	0	0	0.1	0	0	-0.1	-0.2	-0.2	0.2	0
Pre-mRNA 3'-end-processing factor FIP1 (Fragment) OS=Mus musculus OX=10090 GN=Fip1l1 PE=1 SV=2	D3Z3F1_MOUSE	Fip1l1	46 kDa		0.21	0.09	-0.1	0.1	0	-0.2	0.1	0.2	0.1	-0.1	0.3	-0.1
Voltage-dependent anion-selective channel protein 1 OS=Mus musculus OX=10090 GN=Vdac1 PE=1 SV=3	VDAC1_MOUSE	Vdac1	32 kDa	TRUE	0.21	0.04	0.1	0	-0.1	0	-0.1	0	0.1	0.2	0	0
V-type proton ATPase subunit C 1 OS=Mus musculus OX=10090 GN=Atp6v1c1 PE=1 SV=4	VATC1_MOUSE	Atp6v1c1	44 kDa		0.21	0.05	-0.1	0	0	0	0.1	0.2	0	0	0	0.1
Cytosolic Fe-S cluster assembly factor NUBP1 OS=Mus musculus OX=10090 GN=Nubp1 PE=1 SV=1	NUBP1_MOUSE	Nubp1	34 kDa		0.21	-0.1	0	0	0.1	-0.1	-0.1	0	-0.1	-0.1	-0.1	-0.2
Cluster of Fumarylacetoacetase OS=Mus musculus OX=10090 GN=Fah PE=1 SV=2 (FAAA_MOUSE)	FAAA_MOUSE	Fah	46 kDa	TRUE	0.21	0.01	-0.1	-0.1	0.1	0.1	0	0.1	0.1	0	0	0
Nuclear cap-binding protein subunit 1 OS=Mus musculus OX=10090 GN=Ncbp1 PE=1 SV=2	NCBP1_MOUSE	Ncbp1	92 kDa		0.21	-0.21	0	0.2	-0.2	-0.2	0.2	0	-0.2	0	-0.3	-0.7
Cluster of Polyglutamine-binding protein 1 (Fragment) OS=Mus musculus OX=10090 GN=Pqbp1 PE=1 SV=1 (A2AER8_MOUSE)	A2AER8_MOUSE	Pqbp1	28 kDa	TRUE	0.21	-0.2	-0.3	-0.1	-0.1	0	0.3	0	-0.3	-0.5	-0.3	-0.1
Argininosuccinate synthase OS=Mus musculus OX=10090 GN=Ass1 PE=1 SV=1	ASSY_MOUSE	Ass1	47 kDa		0.21	0.01	0.1	-0.3	0.1	0.4	-0.2	-0.1	0.1	0.2	0	-0.1
ATP-binding cassette sub-family A member 6 OS=Mus musculus OX=10090 GN=Abca6 PE=1 SV=2	ABCA6_MOUSE	Abca6	183 kDa	TRUE	0.21	0.05	0.1	0.1	0	-0.1	-0.1	0.2	0.1	0	-0.1	0
Twinfilin-1 OS=Mus musculus OX=10090 GN=Twf1 PE=1 SV=2	TWF1_MOUSE	Twf1	40 kDa	TRUE	0.21	-0.05	0	0	0	-0.2	0.1	0.1	-0.2	-0.1	-0.1	0
ADP-ribosyl cyclase/cyclic ADP-ribose hydrolase 1 OS=Mus musculus OX=10090 GN=Cd38 PE=1 SV=2	CD38_MOUSE	Cd38	34 kDa		0.21	0.1	-0.2	0.2	0.1	0	0	0.2	-0.1	0	0.1	0.2
Phosphatidylserine synthase 1 OS=Mus musculus OX=10090 GN=Ptdss1 PE=1 SV=1	PTSS1_MOUSE	Ptdss1	56 kDa		0.21	0.12	0	0.1	0	0	0	0.2	-0.1	0.1	0.2	0.3
2-iminobutanoate/2-iminopropanoate deaminase OS=Mus musculus OX=10090 GN=Rida PE=1 SV=3	RIDA_MOUSE	Rida	14 kDa		0.21	0.06	-0.1	0.1	0	0	-0.1	0.2	0.1	0	0	-0.1
Cluster of Probable ubiquitin carboxyl-terminal hydrolase FAF-X OS=Mus musculus OX=10090 GN=Usp9x PE=1 SV=1 (Q4FE56_MOUSE)	Q4FE56_MOUSE [3]	Usp9x	290 kDa	TRUE	0.21	-0.02	-0.1	0	0	0.1	0	0	0	-0.1	0	0
Cytochrome b-c1 complex subunit Rieske, mitochondrial OS=Mus musculus OX=10090 GN=Uqcrfs1 PE=1 SV=1	UCRI_MOUSE	Uqcrfs1	29 kDa		0.21	0.05	0	0.1	0	-0.1	-0.1	0.1	0	0.2	0.1	-0.1
ATP synthase protein 8 OS=Mus musculus OX=10090 GN=Mtatp8 PE=1 SV=1	ATP8_MOUSE	Mtatp8	8 kDa		0.21	0.09	0	-0.1	-0.1	0.1	0.1	0.1	0	0.3	0.1	0
Serine/threonine-protein phosphatase 1 regulatory subunit 10 OS=Mus musculus OX=10090 GN=Ppp1r10 PE=1 SV=1	PP1RA_MOUSE	Ppp1r10	94 kDa		0.21	0.07	-0.1	0	0.1	0.1	-0.1	0.3	-0.1	0.1	0.2	-0.1
Cytochrome c oxidase assembly factor 6 homolog OS=Mus musculus OX=10090 GN=Coa6 PE=1 SV=1	COA6_MOUSE	Coa6	9 kDa		0.21	0.09	0.1	0	0.1	0	-0.3	0.1	0.1	0.2	0	0
Cluster of Transforming protein RhoA OS=Mus musculus OX=10090 GN=Rhoa PE=1 SV=1 (RHOA_MOUSE)	RHOA_MOUSE [2]	Rhoa	22 kDa	TRUE	0.21	0.05	0	0	0	0	0	0.2	-0.1	0	0	0.1
Probable ergosterol biosynthetic protein 28 OS=Mus musculus OX=10090 GN=Erg28 PE=2 SV=1	ERG28_MOUSE	Erg28	16 kDa		0.21	0.11	0	0.2	0.2	-0.2	-0.3	0.2	0.1	0	0.1	0.1
Cluster of Mitochondrial import inner membrane translocase subunit TIM14 OS=Mus musculus OX=10090 GN=Dnajc19 PE=1 SV=1 (D3Z5K6_MOUSE)	D3Z5K6_MOUSE [2]	Dnajc19	12 kDa	TRUE	0.21	0.12	0	-0.1	0.1	0.1	-0.1	0	-0.1	0.4	0.4	-0.2
Serine hydroxymethyltransferase (Fragment) OS=Mus musculus OX=10090 GN=Shmt1 PE=1 SV=1	G3UZ26_MOUSE (+1)	Shmt1	48 kDa	TRUE	0.22	0.03	-0.2	0.1	0.1	0.1	-0.2	0.1	0.1	0	-0.1	0
T-complex protein 1 subunit alpha OS=Mus musculus OX=10090 GN=Tcp1 PE=1 SV=3	TCPA_MOUSE	Tcp1	60 kDa		0.22	-0.03	-0.1	0	0	0.1	0	0	-0.1	0	0	0
Heterochromatin protein 1-binding protein 3 OS=Mus musculus OX=10090 GN=Hp1bp3 PE=1 SV=1	HP1B3_MOUSE (+2)	Hp1bp3	61 kDa		0.22	0.06	0.1	-0.4	-0.1	0.1	0.3	0.3	0	-0.1	-0.1	0.3
Cluster of THO complex subunit 7 homolog OS=Mus musculus OX=10090 GN=Thoc7 PE=1 SV=1 (A0A286YCS0_MOUSE)	A0A286YCS0_MOUSE	Thoc7	23 kDa	TRUE	0.22	-0.1	-0.1	0	0.1	0.1	0	0.1	-0.2	-0.3	0.2	-0.3
Granulins OS=Mus musculus OX=10090 GN=Grn PE=1 SV=1	Q3U9N4_MOUSE	Grn	65 kDa		0.22	0.05	-0.1	0.2	0	-0.4	0.2	0.2	0.1	0	-0.1	0.1
Presequence protease, mitochondrial OS=Mus musculus OX=10090 GN=Pitrm1 PE=1 SV=1	PREP_MOUSE	Pitrm1	117 kDa		0.22	0.11	-0.2	0	0.2	0.1	0	0.2	0.1	0.2	0	0
Tropomodulin-3 OS=Mus musculus OX=10090 GN=Tmod3 PE=1 SV=1	TMOD3_MOUSE	Tmod3	40 kDa	TRUE	0.22	-0.04	-0.1	0	0.1	-0.1	0.1	0.1	0	-0.2	0	-0.2
Nuclear RNA export factor 1 OS=Mus musculus OX=10090 GN=Nxf1 PE=1 SV=3	NXF1_MOUSE (+1)	Nxf1	70 kDa		0.22	0.05	0	-0.1	0.1	-0.1	0	0.3	-0.1	0	0.1	0
Rabankyrin-5 OS=Mus musculus OX=10090 GN=Ankfy1 PE=1 SV=2	ANFY1_MOUSE	Ankfy1	129 kDa		0.22	-0.02	-0.1	0	0	0.1	0.1	0	-0.1	0	-0.1	0
V-type proton ATPase subunit F OS=Mus musculus OX=10090 GN=Atp6v1f PE=1 SV=2	VATF_MOUSE	Atp6v1f	13 kDa		0.22	-0.06	0	0.1	0.1	-0.1	0	0.1	0	-0.2	-0.1	-0.1
Z-DNA-binding protein 1 OS=Mus musculus OX=10090 GN=Zbp1 PE=1 SV=1	A2APF7_MOUSE (+1)	Zbp1	44 kDa		0.22	-0.13	0.1	-0.3	0.2	0.1	-0.1	0.2	-0.2	-0.6	0	-0.1
Nectin-2 OS=Mus musculus OX=10090 GN=Nectin2 PE=1 SV=2	NECT2_MOUSE	Nectin2	57 kDa		0.22	-0.1	0.2	0	-0.3	-0.1	0.2	0	-0.2	-0.1	-0.2	0
Betaine--homocysteine S-methyltransferase 1 OS=Mus musculus OX=10090 GN=Bhmt PE=1 SV=1	BHMT1_MOUSE	Bhmt	45 kDa	TRUE	0.22	-0.02	0	-0.1	-0.1	0.5	-0.2	0	0.2	0.2	-0.2	-0.2
Cluster of Nucleophosmin OS=Mus musculus OX=10090 GN=Npm1 PE=1 SV=1 (NPM_MOUSE)	NPM_MOUSE	Npm1	33 kDa	TRUE	0.22	0.04	-0.1	0	0.2	-0.1	-0.1	0.1	0.2	-0.1	0.1	0
L-xylulose reductase OS=Mus musculus OX=10090 GN=Dcxr PE=1 SV=2	DCXR_MOUSE	Dcxr	26 kDa	TRUE	0.22	0.07	-0.4	0	0.4	0	0	0.1	0.3	0.1	0	0.1
Dihydrofolate reductase OS=Mus musculus OX=10090 GN=Dhfr PE=1 SV=3	DYR_MOUSE	Dhfr	22 kDa		0.22	0.03	-0.1	0.2	0	0	-0.1	0.2	0	0.1	0	-0.1
Protein SEC13 homolog OS=Mus musculus OX=10090 GN=Sec13 PE=1 SV=3	SEC13_MOUSE	Sec13	36 kDa		0.22	0.02	0	0	0	0	0	0.1	0	0	0	0
Activating signal cointegrator 1 OS=Mus musculus OX=10090 GN=Trip4 PE=1 SV=2	TRIP4_MOUSE	Trip4	66 kDa		0.22	0.07	0	-0.2	0	0.1	0	0	-0.1	0.2	0	0.2
Tensin-3 OS=Mus musculus OX=10090 GN=Tns3 PE=1 SV=1	TENS3_MOUSE	Tns3	156 kDa	TRUE	0.22	0.05	0	-0.2	0.1	0	0	0.2	0	0	0.1	0
Emerin OS=Mus musculus OX=10090 GN=Emd PE=1 SV=1	EMD_MOUSE	Emd	29 kDa		0.22	0.11	-0.1	-0.1	0.2	0.1	0	0.1	0.2	-0.2	0.2	0.2
Cluster of Tryptophan 2,3-dioxygenase OS=Mus musculus OX=10090 GN=Tdo2 PE=1 SV=2 (T23O_MOUSE)	T23O_MOUSE [2]	Tdo2	48 kDa	TRUE	0.22	-0.03	0.3	-0.1	0	0	-0.1	-0.4	0.3	0.2	0.1	-0.4
Cluster of COP9 signalosome complex subunit 5 OS=Mus musculus OX=10090 GN=Cops5 PE=1 SV=3 (CSN5_MOUSE)	CSN5_MOUSE	Cops5	38 kDa	TRUE	0.22	0.04	-0.1	0	0	0.1	0	0	-0.1	0.1	0.1	0.1
Myelin basic protein (Fragment) OS=Mus musculus OX=10090 GN=Mbp PE=1 SV=1	F6RT34_MOUSE (+3)	Mbp	23 kDa		0.22	-0.28	0.6	-0.4	0.3	-0.3	0.2	-0.4	-0.4	-0.3	-0.5	0.5
Beta-hexosaminidase subunit beta OS=Mus musculus OX=10090 GN=Hexb PE=1 SV=2	HEXB_MOUSE	Hexb	61 kDa		0.22	0.07	-0.1	0.1	0.1	-0.1	0.1	0.4	0.1	0	-0.2	0
ER membrane protein complex subunit 7 OS=Mus musculus OX=10090 GN=Emc7 PE=1 SV=1	EMC7_MOUSE	Emc7	26 kDa		0.22	0.08	-0.1	0	-0.1	0.1	0.1	0.1	0	0.1	0.1	0.2
Dedicator of cytokinesis protein 7 OS=Mus musculus OX=10090 GN=Dock7 PE=1 SV=2	A2A9M4_MOUSE (+2)	Dock7	241 kDa	TRUE	0.22	0.06	-0.2	-0.1	0.1	0.1	0	0.2	0	-0.1	0.1	0.1
Lymphocyte-specific protein 1 OS=Mus musculus OX=10090 GN=Lsp1 PE=1 SV=1	A2A6J4_MOUSE	Lsp1	36 kDa		0.22	-0.09	-0.1	0.1	0.2	-0.3	0.2	0.1	-0.1	-0.1	0	-0.3
E3 ubiquitin-protein ligase ZNF598 OS=Mus musculus OX=10090 GN=Znf598 PE=1 SV=1	ZN598_MOUSE	Znf598	99 kDa		0.22	0.12	0.3	-0.7	-0.1	0	-0.2	0.4	-0.2	-0.1	0.1	0
Cluster of Phosphatidylinositol 3-kinase regulatory subunit alpha OS=Mus musculus OX=10090 GN=Pik3r1 PE=1 SV=2 (P85A_MOUSE)	P85A_MOUSE	Pik3r1	84 kDa	TRUE	0.22	-0.19	-0.1	0	0	0.4	0	0	-0.2	-0.3	-0.1	-0.3
60S ribosomal protein L4 OS=Mus musculus OX=10090 GN=Rpl4 PE=1 SV=3	RL4_MOUSE	Rpl4	47 kDa		0.22	0.02	0.3	-0.5	-0.2	0.1	0.2	0	-0.1	-0.1	-0.1	0.4
Cluster of Aspartyl/asparaginyl beta-hydroxylase OS=Mus musculus OX=10090 GN=Asph PE=1 SV=1 (A2AL85_MOUSE)	A2AL85_MOUSE [3]	Asph	81 kDa	TRUE	0.22	0.02	0	0.1	0	-0.1	0	0.1	0	0	0	-0.1
DNA topoisomerase 2-beta OS=Mus musculus OX=10090 GN=Top2b PE=1 SV=2	TOP2B_MOUSE	Top2b	182 kDa	TRUE	0.22	0.06	-0.1	0.1	0.1	-0.1	0	0.2	0.1	0	-0.1	0
Arginine--tRNA ligase, cytoplasmic OS=Mus musculus OX=10090 GN=Rars PE=1 SV=2	SYRC_MOUSE	Rars	76 kDa		0.22	-0.03	0	0	0	0	0	0.1	-0.1	0	0	-0.1
Dipeptidyl peptidase 3 OS=Mus musculus OX=10090 GN=Dpp3 PE=1 SV=2	DPP3_MOUSE	Dpp3	83 kDa	TRUE	0.22	-0.03	-0.2	-0.1	0.1	0.2	0.1	0	-0.2	0	0	-0.1
40S ribosomal protein S2 OS=Mus musculus OX=10090 GN=Rps2 PE=1 SV=3	RS2_MOUSE	Rps2	31 kDa	TRUE	0.22	0.03	0.1	-0.2	0	0	0.1	0.1	-0.1	0	0	0.2
DNA topoisomerase 1 OS=Mus musculus OX=10090 GN=Top1 PE=1 SV=2	TOP1_MOUSE	Top1	91 kDa	TRUE	0.22	0.05	0	-0.2	0.1	0	0.1	0.2	0	-0.1	0.1	0.1
Cluster of Intersectin-1 OS=Mus musculus OX=10090 GN=Itsn1 PE=1 SV=1 (E9Q0N0_MOUSE)	E9Q0N0_MOUSE [4]	Itsn1	195 kDa	TRUE	0.22	0.05	-0.1	0.1	0	-0.1	0	0.2	0	0	0	0
Ras-related protein Rab-7a OS=Mus musculus OX=10090 GN=Rab7a PE=1 SV=2	RAB7A_MOUSE	Rab7a	23 kDa	TRUE	0.22	-0.03	0	0	0	-0.1	0	0	-0.2	-0.1	0.1	0
Neuroblastoma-amplified sequence OS=Mus musculus OX=10090 GN=Nbas PE=1 SV=1	E9Q411_MOUSE	Nbas	266 kDa	TRUE	0.22	-0.09	0	0	-0.1	-0.1	0.1	0	-0.1	-0.2	0	-0.2
Cold-inducible RNA-binding protein OS=Mus musculus OX=10090 GN=Cirbp PE=1 SV=1	CIRBP_MOUSE	Cirbp	19 kDa		0.22	-0.24	0.5	0	0	-0.5	0	0.4	0.1	-0.6	-0.4	-0.6
Aquaporin-1 OS=Mus musculus OX=10090 GN=Aqp1 PE=1 SV=3	AQP1_MOUSE	Aqp1	29 kDa		0.23	-0.06	-0.1	0.1	-0.1	-0.2	0.3	0	-0.2	-0.1	0	-0.1
Ubiquitin-conjugating enzyme E2 G2 OS=Mus musculus OX=10090 GN=Ube2g2 PE=1 SV=1	UB2G2_MOUSE	Ube2g2	19 kDa		0.23	0.06	0	0.1	-0.1	0.1	-0.1	0.1	0.1	0.1	0.1	0
Vacuolar protein sorting-associated protein 45 OS=Mus musculus OX=10090 GN=Vps45 PE=1 SV=1	VPS45_MOUSE	Vps45	65 kDa		0.23	-0.07	-0.1	0	0	-0.1	0.1	0.1	-0.2	0	-0.1	-0.2
Cluster of Serine/threonine-protein kinase MRCK beta OS=Mus musculus OX=10090 GN=Cdc42bpb PE=1 SV=2 (MRCKB_MOUSE)	MRCKB_MOUSE	Cdc42bpb	195 kDa	TRUE	0.23	0	-0.1	0.2	0.1	0	0	0.1	0.1	0.1	-0.1	0
Eukaryotic peptide chain release factor subunit 1 OS=Mus musculus OX=10090 GN=Etf1 PE=1 SV=4	ERF1_MOUSE	Etf1	49 kDa		0.23	-0.03	0	0	0	0	0	0	-0.1	-0.1	0.1	-0.1
Glutaredoxin-1 OS=Mus musculus OX=10090 GN=Glrx PE=1 SV=3	GLRX1_MOUSE	Glrx	12 kDa		0.23	-0.13	-0.3	0	0	0.2	0	-0.2	0	-0.3	-0.4	0.3
Caspase-7 OS=Mus musculus OX=10090 GN=Casp7 PE=1 SV=2	CASP7_MOUSE	Casp7	34 kDa		0.23	0.04	0	-0.1	0.1	0	0	-0.2	0.5	-0.2	0.2	0
Oxysterol-binding protein OS=Mus musculus OX=10090 GN=Osbpl8 PE=1 SV=1	A0A0R4J150_MOUSE (+1)	Osbpl8	97 kDa	TRUE	0.23	-0.07	0.2	-0.1	-0.2	0	0	0	0	-0.2	-0.1	0
Protein phosphatase methylesterase 1 OS=Mus musculus OX=10090 GN=Ppme1 PE=1 SV=5	PPME1_MOUSE	Ppme1	42 kDa		0.23	0.08	0.3	-0.1	-0.1	0	0	0.2	0.1	0.1	-0.2	0.2
Protein DDI1 homolog 2 OS=Mus musculus OX=10090 GN=Ddi2 PE=1 SV=1	DDI2_MOUSE	Ddi2	45 kDa	TRUE	0.23	0.03	-0.1	0	0.1	0	0	0.2	0	-0.1	0	0.1
Peptidyl-prolyl cis-trans isomerase D OS=Mus musculus OX=10090 GN=Ppid PE=1 SV=3	PPID_MOUSE	Ppid	41 kDa	TRUE	0.23	0.02	-0.1	0	0	0.1	0.1	0.1	-0.1	0	0.1	0.1
Phosphoglycerate mutase 2 OS=Mus musculus OX=10090 GN=Pgam2 PE=1 SV=3	PGAM2_MOUSE	Pgam2	29 kDa	TRUE	0.23	-0.49	0.9	0.1	-2.9	-1.2	0.8	-1	-0.3	-0.8	-2	0.3
Cluster of Probable leucine--tRNA ligase, mitochondrial OS=Mus musculus OX=10090 GN=Lars2 PE=1 SV=1 (SYLM_MOUSE)	SYLM_MOUSE	Lars2	101 kDa	TRUE	0.23	0.05	0.1	0	-0.1	0	0	0.1	0	0.2	0.1	-0.1
U2 small nuclear ribonucleoprotein B'' OS=Mus musculus OX=10090 GN=Snrpb2 PE=1 SV=1	RU2B_MOUSE	Snrpb2	25 kDa	TRUE	0.23	0.04	-0.1	0	0.1	-0.1	0.1	0.2	0.1	0	0	-0.1
Rho GTPase-activating protein 17 OS=Mus musculus OX=10090 GN=Arhgap17 PE=1 SV=1	RHG17_MOUSE	Arhgap17	92 kDa		0.23	-0.04	-0.1	0	-0.1	0.1	0.5	0.1	-0.1	0	0	0.1
1,4-alpha-glucan-branching enzyme OS=Mus musculus OX=10090 GN=Gbe1 PE=1 SV=1	GLGB_MOUSE	Gbe1	80 kDa		0.23	0	-0.2	0.1	0	0.3	-0.2	0	0.1	0	0	0
Cluster of ATP synthase subunit O, mitochondrial OS=Mus musculus OX=10090 GN=Atp5o PE=1 SV=1 (ATPO_MOUSE)	ATPO_MOUSE	Atp5o	23 kDa	TRUE	0.23	0.08	-0.3	0.1	0.1	0.1	0	0.3	0	0.4	0	-0.4
S-methyl-5'-thioadenosine phosphorylase OS=Mus musculus OX=10090 GN=Mtap PE=1 SV=1	MTAP_MOUSE	Mtap	31 kDa		0.23	-0.08	0.1	-0.1	-0.4	0.3	0.1	-0.4	0.2	-0.1	-0.1	0
Sialate O-acetylesterase OS=Mus musculus OX=10090 GN=Siae PE=1 SV=1	A0A1L1SU77_MOUSE (+2)	Siae	57 kDa		0.23	0.22	-0.4	0.2	0.1	-0.4	0.5	0.4	-0.3	0.4	-0.2	0.7
Hyaluronidase-2 OS=Mus musculus OX=10090 GN=Hyal2 PE=1 SV=2	HYAL2_MOUSE	Hyal2	54 kDa		0.23	0.09	-0.3	0.2	0	0.1	-0.1	0.2	0.1	0	0	0.1
3-beta-hydroxysteroid-Delta(8),Delta(7)-isomerase OS=Mus musculus OX=10090 GN=Ebp PE=1 SV=3	EBP_MOUSE	Ebp	26 kDa		0.23	0.08	0	0	0	0.2	-0.1	-0.1	0.1	0.1	0.1	0.2
Cluster of Alcohol dehydrogenase class-3 OS=Mus musculus OX=10090 GN=Adh5 PE=1 SV=3 (ADHX_MOUSE)	ADHX_MOUSE	Adh5	40 kDa	TRUE	0.23	0.02	0	0	0	0.1	-0.1	-0.1	0	0	0.1	0
Cluster of RNA-binding protein FUS OS=Mus musculus OX=10090 GN=Fus PE=1 SV=1 (FUS_MOUSE)	FUS_MOUSE [2]	Fus	53 kDa	TRUE	0.23	-0.01	0.1	-0.3	0.2	-0.1	0	0.2	0.1	-0.2	-0.1	-0.1
Cluster of Corticosteroid 11-beta-dehydrogenase isozyme 1 OS=Mus musculus OX=10090 GN=Hsd11b1 PE=1 SV=3 (DHI1_MOUSE)	DHI1_MOUSE [2]	Hsd11b1	32 kDa	TRUE	0.23	0.09	0	0	0	-0.1	0	0.1	0.3	0	0	0
Proteasome subunit beta type-1 OS=Mus musculus OX=10090 GN=Psmb1 PE=1 SV=1	PSB1_MOUSE	Psmb1	26 kDa		0.23	0.03	-0.1	0	0.1	0.1	0	0.1	0	0	0	0.1
mRNA cap guanine-N7 methyltransferase OS=Mus musculus OX=10090 GN=Rnmt PE=1 SV=1	MCES_MOUSE	Rnmt	53 kDa		0.23	0.06	-0.1	0	0.1	-0.2	0.1	0.2	0	0.1	0	0.1
Tumor susceptibility gene 101 protein OS=Mus musculus OX=10090 GN=Tsg101 PE=1 SV=2	TS101_MOUSE	Tsg101	44 kDa		0.23	-0.08	-0.1	-0.1	0.1	0.1	-0.1	0.1	-0.1	-0.1	0	-0.2
cDNA sequence BC017158 OS=Mus musculus OX=10090 GN=BC017158 PE=1 SV=1	A0A0R4J0B5_MOUSE (+1)	BC017158	51 kDa		0.23	-0.12	-0.1	-0.2	0.1	0.1	0	0	-0.4	-0.2	0.1	-0.4
Cluster of Exportin-1 OS=Mus musculus OX=10090 GN=Xpo1 PE=1 SV=1 (XPO1_MOUSE)	XPO1_MOUSE	Xpo1	123 kDa	TRUE	0.23	0.02	-0.2	0	0	0	0	0.1	0	-0.1	0.1	0.1
Receptor-type tyrosine-protein phosphatase C OS=Mus musculus OX=10090 GN=Ptprc PE=1 SV=4	PTPRC_MOUSE (+1)	Ptprc	145 kDa	TRUE	0.23	-0.08	0.1	0	-0.1	-0.2	0.2	0.1	-0.1	-0.2	0	-0.2
Serine/threonine-protein phosphatase 2A activator OS=Mus musculus OX=10090 GN=Ptpa PE=1 SV=1	PTPA_MOUSE	Ptpa	37 kDa		0.23	0.08	-0.1	-0.1	0.1	0.1	0	0.2	0	0	0	0.2
Cluster of Basal cell adhesion molecule OS=Mus musculus OX=10090 GN=Bcam PE=1 SV=1 (BCAM_MOUSE)	BCAM_MOUSE	Bcam	68 kDa	TRUE	0.23	0.22	0.2	-0.3	-1	-0.1	0.8	0.1	0.1	0.1	0.1	0.7
Cytochrome P450 2B10 OS=Mus musculus OX=10090 GN=Cyp2b10 PE=1 SV=1	Q9WUD0_MOUSE	Cyp2b10	56 kDa	TRUE	0.23	0.06	-0.6	0	0.1	0.4	0	0.3	-0.3	0.5	0.1	-0.4
Cluster of Serrate RNA effector molecule homolog OS=Mus musculus OX=10090 GN=Srrt PE=1 SV=1 (A0A0G2JDN3_MOUSE)	A0A0G2JDN3_MOUSE [3]	Srrt	54 kDa	TRUE	0.23	0.05	0	0.1	0.1	-0.2	0	0.2	0	0	0.1	0
Cluster of Transcription elongation factor A protein 1 OS=Mus musculus OX=10090 GN=Tcea1 PE=1 SV=1 (E9PYD5_MOUSE)	E9PYD5_MOUSE [2]	Tcea1	35 kDa	TRUE	0.23	-0.08	-0.1	0.2	0	0	0.1	0.1	0	-0.1	0	-0.2
Neutral cholesterol ester hydrolase 1 OS=Mus musculus OX=10090 GN=Nceh1 PE=1 SV=1	NCEH1_MOUSE	Nceh1	46 kDa		0.23	0.06	0	0.1	0	-0.1	0	0.3	-0.2	0.1	0	0.1
Trafficking protein particle complex subunit 3 OS=Mus musculus OX=10090 GN=Trappc3 PE=1 SV=1	TPPC3_MOUSE	Trappc3	20 kDa		0.23	0.08	-0.1	0	-0.2	0.1	0.1	0.1	0	-0.1	-0.1	0.4
Nucleosome assembly protein 1-like 1 OS=Mus musculus OX=10090 GN=Nap1l1 PE=1 SV=1	E9PW66_MOUSE (+3)	Nap1l1	49 kDa	TRUE	0.23	-0.07	0.1	0.1	0	0	0	0.1	-0.1	-0.3	-0.1	0
Cluster of Peroxiredoxin-2 OS=Mus musculus OX=10090 GN=Prdx2 PE=1 SV=3 (PRDX2_MOUSE)	PRDX2_MOUSE	Prdx2	22 kDa	TRUE	0.24	-0.05	-0.1	-0.1	0	0.2	-0.1	-0.1	-0.1	0.1	0.1	-0.2
28 kDa heat- and acid-stable phosphoprotein OS=Mus musculus OX=10090 GN=Pdap1 PE=1 SV=1	HAP28_MOUSE	Pdap1	21 kDa	TRUE	0.24	-0.02	0	-0.1	0.1	0.1	-0.1	0	-0.2	0.1	0.2	-0.1
Cluster of BRISC and BRCA1-A complex member 2 OS=Mus musculus OX=10090 GN=Babam2 PE=1 SV=3 (D3Z7P0_MOUSE)	D3Z7P0_MOUSE	Babam2	44 kDa	TRUE	0.24	0.08	-0.2	-0.1	0	0	0.2	0.2	-0.1	0	0.3	0
Cluster of Ankyrin-3 OS=Mus musculus OX=10090 GN=Ank3 PE=1 SV=1 (S4R1S2_MOUSE)	S4R1S2_MOUSE [3]	Ank3	197 kDa	TRUE	0.24	-0.06	0.1	0.1	-0.1	-0.1	0	0	-0.1	-0.3	0	-0.1
Cystathionine beta-synthase OS=Mus musculus OX=10090 GN=Cbs PE=1 SV=3	CBS_MOUSE	Cbs	62 kDa	TRUE	0.24	-0.04	0	-0.2	0.2	0	0	-0.1	-0.1	-0.1	0.1	0
60S ribosomal protein L10 OS=Mus musculus OX=10090 GN=Rpl10 PE=1 SV=3	RL10_MOUSE	Rpl10	25 kDa		0.24	0.06	0.1	-0.3	-0.1	0.1	0.1	0.1	-0.1	0.1	0	0.2
Cluster of N-acetyltransferase family 8 member 2 OS=Mus musculus OX=10090 GN=Nat8f2 PE=1 SV=1 (NT8F2_MOUSE)	NT8F2_MOUSE [3]	Nat8f2	26 kDa	TRUE	0.24	0.21	0.1	-0.1	0	0	0	0	0	0.2	0.5	0.3
Cathepsin Z OS=Mus musculus OX=10090 GN=Ctsz PE=1 SV=1	CATZ_MOUSE	Ctsz	34 kDa		0.24	0.03	0.1	0.1	0.1	-0.4	0	0.2	0	0	0	0
Cluster of NADH dehydrogenase [ubiquinone] 1 beta subcomplex subunit 8, mitochondrial OS=Mus musculus OX=10090 GN=Ndufb8 PE=1 SV=1 (NDUB8_MOUSE)	NDUB8_MOUSE	Ndufb8	22 kDa	TRUE	0.24	0.04	0	0.1	-0.1	0	0	0	0.1	0.1	0	0
ATP-binding cassette sub-family B member 10, mitochondrial OS=Mus musculus OX=10090 GN=Abcb10 PE=1 SV=1	ABCBA_MOUSE	Abcb10	77 kDa		0.24	0.09	-0.1	0	0.1	0	0	-0.3	-0.1	0.2	0.4	0.2
28S ribosomal protein S27, mitochondrial OS=Mus musculus OX=10090 GN=Mrps27 PE=1 SV=2	RT27_MOUSE	Mrps27	48 kDa		0.24	0.05	0.1	0	0	-0.1	-0.1	0.1	0	0.1	0.1	0
Ubiquitin-conjugating enzyme E2 N OS=Mus musculus OX=10090 GN=Ube2n PE=1 SV=1	UBE2N_MOUSE	Ube2n	17 kDa	TRUE	0.24	-0.03	-0.1	0.1	0	0	0	0.1	-0.1	0	-0.1	-0.1
Cluster of Signal transducer and activator of transcription OS=Mus musculus OX=10090 GN=Stat2 PE=1 SV=2 (E9QJX9_MOUSE)	E9QJX9_MOUSE [2]	Stat2	106 kDa	TRUE	0.24	0.11	-0.5	0.2	-0.1	0	0.3	0.4	-0.1	-0.1	0.2	0.1
Cytochrome c oxidase assembly protein COX20, mitochondrial OS=Mus musculus OX=10090 GN=Cox20 PE=1 SV=1	COX20_MOUSE	Cox20	13 kDa		0.24	0.11	-0.3	0.1	-0.1	0.2	0.1	-0.1	0	0.1	0.2	0.3
Elongation factor-like GTPase 1 OS=Mus musculus OX=10090 GN=Efl1 PE=1 SV=1	EFL1_MOUSE	Efl1	126 kDa	TRUE	0.24	0	-0.1	-0.1	0	0.1	0.1	0.2	-0.1	0.1	-0.1	0
Pyruvate dehydrogenase protein X component, mitochondrial OS=Mus musculus OX=10090 GN=Pdhx PE=1 SV=1	ODPX_MOUSE	Pdhx	54 kDa	TRUE	0.24	0.03	0	-0.1	0.1	0	0	-0.1	0	0.1	0	0
Rho GTPase-activating protein 1 OS=Mus musculus OX=10090 GN=Arhgap1 PE=1 SV=1	A2AH25_MOUSE	Arhgap1	54 kDa		0.24	-0.11	-0.1	0	0.1	0	0	0.1	-0.2	-0.1	-0.2	-0.2
Translation initiation factor eIF-2B subunit epsilon OS=Mus musculus OX=10090 GN=Eif2b5 PE=1 SV=1	EI2BE_MOUSE	Eif2b5	80 kDa	TRUE	0.24	-0.03	0	0.1	-0.2	0	-0.1	-0.1	-0.1	-0.1	0.1	0
Protein NDRG1 OS=Mus musculus OX=10090 GN=Ndrg1 PE=1 SV=1	NDRG1_MOUSE	Ndrg1	43 kDa		0.24	-0.07	0.1	0.3	-0.1	-0.2	0	0	-0.1	0	-0.1	-0.2
RRP12-like protein OS=Mus musculus OX=10090 GN=Rrp12 PE=1 SV=1	RRP12_MOUSE	Rrp12	143 kDa	TRUE	0.24	0.09	0	-0.1	0	0	0	0.1	-0.2	0	0.3	0.2
ATPase family, AAA domain-containing 2B OS=Mus musculus OX=10090 GN=Atad2b PE=1 SV=1	E9Q166_MOUSE	Atad2b	165 kDa	TRUE	0.24	0.16	-0.1	-0.3	0.2	0.3	-0.1	0.5	0.2	-0.1	0.3	0
DNA ligase OS=Mus musculus OX=10090 GN=Lig3 PE=1 SV=1	B1AT03_MOUSE (+4)	Lig3	106 kDa		0.24	0.08	-0.2	-0.1	0.1	0.2	0	0.3	0	0	0.1	0.1
28S ribosomal protein S17, mitochondrial OS=Mus musculus OX=10090 GN=Mrps17 PE=1 SV=1	RT17_MOUSE	Mrps17	13 kDa		0.24	0.06	-0.2	-0.1	0	0.2	0.1	0.1	0	0.2	0	0
Ras GTPase-activating protein-binding protein 2 OS=Mus musculus OX=10090 GN=G3bp2 PE=1 SV=2	G3BP2_MOUSE	G3bp2	54 kDa	TRUE	0.24	0.03	0	-0.1	0	0.2	-0.1	0	0	0.2	0.1	-0.2
Cytochrome c oxidase assembly factor 3 homolog, mitochondrial OS=Mus musculus OX=10090 GN=Coa3 PE=1 SV=1	COA3_MOUSE	Coa3	12 kDa		0.24	-0.06	-0.1	0	0	0.2	-0.1	-0.2	-0.1	0	0	0
S-adenosylmethionine synthase isoform type-1 OS=Mus musculus OX=10090 GN=Mat1a PE=1 SV=1	METK1_MOUSE	Mat1a	44 kDa	TRUE	0.24	-0.04	-0.1	-0.1	0	0.3	-0.1	0	0	0.1	-0.2	0
Cluster of Dynamin-like 120 kDa protein, mitochondrial OS=Mus musculus OX=10090 GN=Opa1 PE=1 SV=1 (H7BX01_MOUSE)	H7BX01_MOUSE [3]	Opa1	113 kDa	TRUE	0.24	0.1	-0.1	0.1	0.1	0	-0.1	0	0	0.2	0.1	0.1
Cluster of 40S ribosomal protein S10 OS=Mus musculus OX=10090 GN=Rps10 PE=1 SV=1 (RS10_MOUSE)	RS10_MOUSE	Rps10	19 kDa	TRUE	0.24	0.04	0	-0.1	0	0.1	0.1	0.1	0	0.1	0	-0.1
Cytochrome b-c1 complex subunit 7 OS=Mus musculus OX=10090 GN=Uqcrb PE=1 SV=1	Q9CQB4_MOUSE (+1)	Uqcrb	14 kDa		0.24	0.06	0.1	0	0.1	0	-0.2	0.1	0.1	0.3	0	-0.2
Lipopolysaccharide-responsive and beige-like anchor protein OS=Mus musculus OX=10090 GN=Lrba PE=1 SV=1	E9Q3Y4_MOUSE-DECOY (+1)		?	TRUE	0.24	-0.2	-0.3	0.1	0	0.1	0	-0.3	-0.4	0	0.1	-0.2
Poly [ADP-ribose] polymerase 9 OS=Mus musculus OX=10090 GN=Parp9 PE=1 SV=2	PARP9_MOUSE	Parp9	97 kDa		0.24	-0.04	0	0	0	0.1	-0.1	0	-0.2	0	0	-0.1
Adenylosuccinate synthetase isozyme 2 OS=Mus musculus OX=10090 GN=Adss PE=1 SV=2	PURA2_MOUSE	Adss	50 kDa	TRUE	0.24	0.04	-0.1	0	0	0.1	0	0.1	-0.1	0.2	0.1	0
Cluster of Ubiquitin carboxyl-terminal hydrolase 10 OS=Mus musculus OX=10090 GN=Usp10 PE=1 SV=3 (UBP10_MOUSE)	UBP10_MOUSE	Usp10	87 kDa	TRUE	0.24	0.05	0.1	0	-0.1	0.2	-0.1	-0.1	0	0	0.2	0.2
UDP-N-acetylglucosamine--peptide N-acetylglucosaminyltransferase 110 kDa subunit OS=Mus musculus OX=10090 GN=Ogt PE=1 SV=2	OGT1_MOUSE	Ogt	117 kDa		0.24	-0.06	0	0	0	0	-0.1	0	-0.2	0	-0.1	-0.1
Omega-amidase NIT2 OS=Mus musculus OX=10090 GN=Nit2 PE=1 SV=1	NIT2_MOUSE	Nit2	31 kDa		0.25	0.07	-0.1	-0.1	0.1	0.1	0	0.1	0	0.1	0.1	0.1
Fatty acid-binding protein, intestinal OS=Mus musculus OX=10090 GN=Fabp2 PE=1 SV=2	FABPI_MOUSE	Fabp2	15 kDa		0.25	0.13	-0.3	-0.2	0	0.4	0.1	-0.3	-0.2	0.4	0.3	0.4
Glucosamine 6-phosphate N-acetyltransferase OS=Mus musculus OX=10090 GN=Gnpnat1 PE=1 SV=1	GNA1_MOUSE	Gnpnat1	21 kDa		0.25	0.03	-0.1	-0.1	0.1	0	0	0.1	0	0	-0.1	0.1
UV excision repair protein RAD23 homolog B OS=Mus musculus OX=10090 GN=Rad23b PE=1 SV=2	RD23B_MOUSE	Rad23b	44 kDa	TRUE	0.25	-0.06	0	-0.2	0.1	0.1	0	-0.1	-0.2	-0.1	0.1	0.1
Cluster of SRSF protein kinase 1 OS=Mus musculus OX=10090 GN=Srpk1 PE=1 SV=2 (SRPK1_MOUSE)	SRPK1_MOUSE [2]	Srpk1	73 kDa	TRUE	0.25	-0.08	-0.1	0	-0.1	0.1	0.2	-0.1	-0.2	0.1	0	-0.2
IgG receptor FcRn large subunit p51 OS=Mus musculus OX=10090 GN=Fcgrt PE=1 SV=1	FCGRN_MOUSE (+1)	Fcgrt	40 kDa		0.25	0.08	-0.1	0.1	-0.1	-0.2	0.2	0.2	0.1	0.1	0	0.1
V-type proton ATPase subunit a OS=Mus musculus OX=10090 GN=Atp6v0a1 PE=1 SV=1	K3W4T3_MOUSE (+1)	Atp6v0a1	96 kDa	TRUE	0.25	0.13	0	0.2	-0.1	0.2	-0.2	0	0	0.1	0.3	0.4
UDP-N-acetylhexosamine pyrophosphorylase OS=Mus musculus OX=10090 GN=Uap1 PE=1 SV=1	A0A0R4J085_MOUSE (+3)	Uap1	58 kDa		0.25	-0.06	0.2	-0.1	-0.1	0	0.1	-0.2	0.1	-0.3	-0.2	0.2
Sphingosine-1-phosphate phosphatase 1 OS=Mus musculus OX=10090 GN=Sgpp1 PE=1 SV=1	SGPP1_MOUSE	Sgpp1	48 kDa		0.25	0.06	0	0	0	0	0	0.1	0	0.1	0.2	-0.1
COMM domain-containing protein 6 OS=Mus musculus OX=10090 GN=Commd6 PE=1 SV=1	B7ZNP3_MOUSE (+1)	Commd6	9 kDa		0.25	0.05	-0.1	0	0.1	0.1	-0.1	0.1	0	0.1	0.1	-0.1
Set1/Ash2 histone methyltransferase complex subunit ASH2 OS=Mus musculus OX=10090 GN=Ash2l PE=1 SV=1	D3YYA0_MOUSE (+1)	Ash2l	56 kDa		0.25	0.14	0	0	0.1	-0.2	0.1	0.2	0.2	-0.2	0.3	0.1
DNA methyltransferase 1-associated protein 1 OS=Mus musculus OX=10090 GN=Dmap1 PE=1 SV=1	DMAP1_MOUSE	Dmap1	53 kDa		0.25	0.05	-0.6	-0.2	0.2	-0.2	0.3	-0.1	0.1	0	0	0
Pigment epithelium-derived factor OS=Mus musculus OX=10090 GN=Serpinf1 PE=1 SV=2	PEDF_MOUSE	Serpinf1	46 kDa		0.25	-0.09	0	-0.1	-0.1	0.1	0.1	-0.2	0	-0.1	-0.2	0.2
Cluster of Myosin-14 OS=Mus musculus OX=10090 GN=Myh14 PE=1 SV=1 (K3W4R2_MOUSE)	K3W4R2_MOUSE [2]	Myh14	229 kDa	TRUE	0.25	-0.02	0	-0.1	0	0.1	0.1	0	0	-0.2	0.1	0
Methylmalonic aciduria type A homolog, mitochondrial OS=Mus musculus OX=10090 GN=Mmaa PE=1 SV=1	MMAA_MOUSE	Mmaa	46 kDa	TRUE	0.25	0.05	0	0	-0.1	0.1	-0.1	-0.1	-0.1	0.1	0.2	0.2
39S ribosomal protein L1, mitochondrial OS=Mus musculus OX=10090 GN=Mrpl1 PE=1 SV=2	RM01_MOUSE	Mrpl1	38 kDa	TRUE	0.25	0.05	0	0	0	0.1	0	0	0	0	0.1	0
Dynactin subunit 4 OS=Mus musculus OX=10090 GN=Dctn4 PE=1 SV=1	DCTN4_MOUSE	Dctn4	53 kDa		0.25	-0.1	-0.1	-0.1	-0.1	0.1	0.2	0	-0.1	-0.2	-0.2	-0.1
Prostaglandin E synthase 2 OS=Mus musculus OX=10090 GN=Ptges2 PE=1 SV=3	PGES2_MOUSE	Ptges2	43 kDa		0.25	0.06	0	0	0	0.1	-0.1	0.1	-0.1	0.2	0	0
Transmembrane protein 201 OS=Mus musculus OX=10090 GN=Tmem201 PE=1 SV=1	TM201_MOUSE	Tmem201	73 kDa		0.25	-0.12	-0.1	0	0.1	0	0	0.2	-0.2	-0.4	-0.1	-0.1
Cluster of Treacle protein OS=Mus musculus OX=10090 GN=Tcof1 PE=1 SV=1 (H3BL37_MOUSE)	H3BL37_MOUSE	Tcof1	139 kDa	TRUE	0.25	-0.04	-0.1	0.1	0.1	-0.1	0	0.1	-0.1	-0.1	-0.1	-0.1
Cluster of RuvB-like 2 OS=Mus musculus OX=10090 GN=Ruvbl2 PE=1 SV=3 (RUVB2_MOUSE)	RUVB2_MOUSE	Ruvbl2	51 kDa	TRUE	0.25	0.03	0	-0.1	0.1	0	0	0.1	0	0	0	0.1
Cluster of APOBEC1 complementation factor OS=Mus musculus OX=10090 GN=A1cf PE=1 SV=2 (A1CF_MOUSE)	A1CF_MOUSE [2]	A1cf	66 kDa	TRUE	0.25	0.11	-0.1	0	0	0	0	0.1	0	0.1	0.1	0.2
Proteasome subunit alpha type-5 OS=Mus musculus OX=10090 GN=Psma5 PE=1 SV=1	PSA5_MOUSE	Psma5	26 kDa		0.25	-0.03	-0.1	0	0.1	0.1	0	-0.1	0	-0.1	0	0.1
Cluster of Charged multivesicular body protein 1b-1 OS=Mus musculus OX=10090 GN=Chmp1b1 PE=1 SV=1 (CH1B1_MOUSE)	CH1B1_MOUSE	Chmp1b1	22 kDa	TRUE	0.25	0.09	-0.1	-0.2	0.3	0	-0.1	0.3	0	0.1	0	0.1
Cluster of Methyltransferase-like 27 (Fragment) OS=Mus musculus OX=10090 GN=Mettl27 PE=1 SV=3 (A0A0J9YUG5_MOUSE)	A0A0J9YUG5_MOUSE [3]	Mettl27	24 kDa	TRUE	0.25	0.19	-0.5	0	0	-0.1	0.3	0.1	0	0.1	0.5	0.4
39S ribosomal protein L39, mitochondrial OS=Mus musculus OX=10090 GN=Mrpl39 PE=1 SV=4	RM39_MOUSE	Mrpl39	39 kDa		0.25	0.02	0	-0.1	0	0.1	0	0	0	0	0.1	0
Cluster of Serine/threonine-protein kinase N1 OS=Mus musculus OX=10090 GN=Pkn1 PE=1 SV=3 (PKN1_MOUSE)	PKN1_MOUSE	Pkn1	104 kDa	TRUE	0.25	0.26	0.1	0	0	-0.4	0.4	0.4	-0.3	0.2	0.6	0.3
Mitochondrial intermediate peptidase OS=Mus musculus OX=10090 GN=Mipep PE=1 SV=1	MIPEP_MOUSE	Mipep	81 kDa		0.25	0.09	-0.2	0.1	0	0.2	-0.1	-0.1	0.1	0.2	0.2	0
WD repeat-containing protein 82 OS=Mus musculus OX=10090 GN=Wdr82 PE=1 SV=1	WDR82_MOUSE	Wdr82	35 kDa	TRUE	0.25	-0.06	0	0	0	-0.1	0.1	0	-0.2	0	0	-0.2
Splicing factor 3B subunit 3 OS=Mus musculus OX=10090 GN=Sf3b3 PE=1 SV=1	SF3B3_MOUSE	Sf3b3	136 kDa	TRUE	0.25	0.03	-0.2	0.1	0.1	0	0	0.2	0	-0.1	0	0.1
Calcium-regulated heat stable protein 1 OS=Mus musculus OX=10090 GN=Carhsp1 PE=1 SV=1	CHSP1_MOUSE	Carhsp1	16 kDa		0.25	-0.04	-0.1	-0.1	0	0.1	0	-0.1	-0.1	0	0.1	-0.1
Cytochrome P450 2C29 OS=Mus musculus OX=10090 GN=Cyp2c29 PE=1 SV=2	CP2CT_MOUSE	Cyp2c29	56 kDa	TRUE	0.25	-0.05	-0.2	0.1	0.1	0.2	-0.2	0.3	0	0	-0.1	-0.3
Ras-related protein Rab-2A OS=Mus musculus OX=10090 GN=Rab2a PE=1 SV=1	RAB2A_MOUSE	Rab2a	24 kDa	TRUE	0.25	-0.02	-0.1	0.1	0	0	0	0	-0.1	-0.1	0	0.1
28S ribosomal protein S6, mitochondrial OS=Mus musculus OX=10090 GN=Mrps6 PE=1 SV=3	RT06_MOUSE	Mrps6	14 kDa		0.25	0.1	-0.1	0.1	0	0.2	-0.2	0.2	0.1	0.3	0.1	-0.2
AFG3-like protein 2 OS=Mus musculus OX=10090 GN=Afg3l2 PE=1 SV=1	AFG32_MOUSE	Afg3l2	90 kDa	TRUE	0.25	0.04	-0.1	0.1	0	0	0	0	0	0.2	0	-0.1
S-adenosyl-L-methionine-dependent tRNA 4-demethylwyosine synthase OS=Mus musculus OX=10090 GN=Tyw1 PE=1 SV=1	TYW1_MOUSE	Tyw1	82 kDa	TRUE	0.25	0.04	-0.2	-0.1	-0.4	0.1	0.3	-0.1	0.2	0	-0.1	0.1
Nucleoporin NUP35 OS=Mus musculus OX=10090 GN=Nup35 PE=1 SV=2	NUP35_MOUSE	Nup35	35 kDa		0.25	0.06	-0.3	0	0.2	-0.5	0.1	0.3	0	0.2	-0.2	0
Dimethylglycine dehydrogenase, mitochondrial OS=Mus musculus OX=10090 GN=Dmgdh PE=1 SV=1	M2GD_MOUSE	Dmgdh	97 kDa		0.25	-0.02	-0.1	0	0.1	0.2	-0.1	0.1	0.2	0	-0.1	-0.2
Heat shock 70 kDa protein 4 OS=Mus musculus OX=10090 GN=Hspa4 PE=1 SV=1	Q3U2G2_MOUSE	Hspa4	94 kDa	TRUE	0.25	-0.02	-0.1	0	0	0.1	0	0	-0.1	0	0	0
Nicotinate phosphoribosyltransferase OS=Mus musculus OX=10090 GN=Naprt PE=1 SV=1	PNCB_MOUSE	Naprt	58 kDa		0.25	0.13	-0.2	0	0.1	0.1	0	0.1	0.1	0.1	0.2	0.1
Protein arginine N-methyltransferase 5 OS=Mus musculus OX=10090 GN=Prmt5 PE=1 SV=3	ANM5_MOUSE	Prmt5	73 kDa		0.25	0.2	0.3	-0.1	-0.7	0.3	-0.7	0	-0.1	0.3	0	0.6
Golgi to ER traffic protein 4 homolog (Fragment) OS=Mus musculus OX=10090 GN=Get4 PE=1 SV=1	D3Z4J5_MOUSE (+1)	Get4	28 kDa	TRUE	0.25	-0.11	-0.4	0.5	-0.3	0.4	0.2	0.1	-0.2	-0.2	-0.1	0.1
6-pyruvoyl tetrahydrobiopterin synthase OS=Mus musculus OX=10090 GN=Pts PE=1 SV=2	PTPS_MOUSE	Pts	16 kDa		0.25	0.07	-0.2	-0.1	0.1	0.2	-0.1	0.1	-0.1	0.1	0	0.2
Cluster of Heat shock 70 kDa protein 4L OS=Mus musculus OX=10090 GN=Hspa4l PE=1 SV=2 (HS74L_MOUSE)	HS74L_MOUSE	Hspa4l	94 kDa	TRUE	0.26	0.06	-0.2	0	0	0	0.1	0.1	-0.1	0.1	0	0.2
Sulfotransferase OS=Mus musculus OX=10090 GN=Sult1a1 PE=1 SV=1	E9QNL5_MOUSE	Sult1a1	34 kDa	TRUE	0.26	0.17	-0.1	0	0.1	0.2	-0.2	0.2	0.4	0.1	0	0.1
Cluster of Calcium-binding mitochondrial carrier protein SCaMC-2 OS=Mus musculus OX=10090 GN=Slc25a25 PE=1 SV=1 (SCMC2_MOUSE)	SCMC2_MOUSE	Slc25a25	53 kDa	TRUE	0.26	0.08	0.1	0.2	-0.2	-0.2	0.1	0	0.1	0.2	0	0.1
Lysine-specific histone demethylase 1A OS=Mus musculus OX=10090 GN=Kdm1a PE=1 SV=1	A3KG93_MOUSE (+1)	Kdm1a	95 kDa		0.26	0.08	-0.4	-0.2	0.1	0.3	0.1	0.1	0	0.2	0	0.1
Isoaspartyl peptidase/L-asparaginase OS=Mus musculus OX=10090 GN=Asrgl1 PE=1 SV=1	ASGL1_MOUSE	Asrgl1	34 kDa		0.26	0.05	-0.1	-0.1	0	0.1	0.1	0.1	0	0	0	0.1
Glutamine-dependent NAD(+) synthetase OS=Mus musculus OX=10090 GN=Nadsyn1 PE=1 SV=1	NADE_MOUSE	Nadsyn1	82 kDa		0.26	0.09	0.1	-0.2	-0.5	0.1	0.1	-0.1	-0.3	0	0.3	0.4
Ubiquilin-4 OS=Mus musculus OX=10090 GN=Ubqln4 PE=1 SV=1	UBQL4_MOUSE	Ubqln4	64 kDa	TRUE	0.26	-0.05	0	0	0.1	0	0	0.1	-0.1	-0.1	-0.1	0
RNA cytidine acetyltransferase OS=Mus musculus OX=10090 GN=Nat10 PE=1 SV=1	NAT10_MOUSE	Nat10	115 kDa		0.26	0.09	0.1	0	-0.1	-0.2	0.2	0.2	0.1	0	0.3	-0.1
U6 snRNA-associated Sm-like protein LSm6 OS=Mus musculus OX=10090 GN=Lsm6 PE=1 SV=1	LSM6_MOUSE	Lsm6	9 kDa		0.26	0.07	0	-0.1	0.1	0	0	0.3	-0.1	0.1	0.1	-0.1
Ethylmalonyl-CoA decarboxylase OS=Mus musculus OX=10090 GN=Echdc1 PE=1 SV=2	ECHD1_MOUSE	Echdc1	35 kDa		0.26	0.03	-0.4	-0.1	0.1	0.2	0	-0.1	-0.1	0.1	0	0.2
Cluster of 60S ribosomal protein L36 OS=Mus musculus OX=10090 GN=Rpl36 PE=1 SV=1 (Q6ZWZ4_MOUSE)	Q6ZWZ4_MOUSE	Rpl36	12 kDa	TRUE	0.26	-0.04	0	-0.1	-0.1	0.1	0	0	-0.1	0	-0.1	0
Alpha-N-acetylgalactosaminidase OS=Mus musculus OX=10090 GN=Naga PE=1 SV=2	NAGAB_MOUSE	Naga	47 kDa		0.26	0.06	0.1	-0.1	0.1	-0.3	0.1	0.2	-0.1	0	0	0.2
Casein kinase I isoform alpha OS=Mus musculus OX=10090 GN=Csnk1a1 PE=1 SV=1	E9PWB2_MOUSE	Csnk1a1	43 kDa	TRUE	0.26	-0.09	0.1	-0.1	0.1	-0.1	-0.1	0.1	-0.1	-0.1	-0.1	-0.2
Alpha-endosulfine OS=Mus musculus OX=10090 GN=Ensa PE=1 SV=1	ENSA_MOUSE	Ensa	13 kDa	TRUE	0.26	-0.05	0.1	0	0.1	-0.1	-0.1	0.1	-0.2	-0.2	0.1	0
Hsc70-interacting protein OS=Mus musculus OX=10090 GN=St13 PE=1 SV=1	F10A1_MOUSE	St13	42 kDa		0.26	-0.03	0	0	0	0	0	0	-0.1	0	0	0.1
Cluster of Hippocalcin-like protein 1 OS=Mus musculus OX=10090 GN=Hpcal1 PE=1 SV=2 (HPCL1_MOUSE)	HPCL1_MOUSE	Hpcal1	22 kDa	TRUE	0.26	-0.06	0	0	0.1	-0.1	0	0.1	-0.1	-0.1	-0.1	0
Cluster of Zinc finger CCCH domain-containing protein 14 OS=Mus musculus OX=10090 GN=Zc3h14 PE=1 SV=1 (ZC3HE_MOUSE)	ZC3HE_MOUSE	Zc3h14	82 kDa	TRUE	0.26	0.05	-0.2	0	0.1	0	0.1	0.2	-0.1	0	0.1	0.1
BET1 homolog OS=Mus musculus OX=10090 GN=Bet1 PE=1 SV=1	BET1_MOUSE	Bet1	13 kDa		0.26	0.06	0	0.1	0	0	-0.1	-0.1	0	0.1	0.1	0.2
Protein canopy homolog 2 OS=Mus musculus OX=10090 GN=Cnpy2 PE=1 SV=1	CNPY2_MOUSE	Cnpy2	21 kDa		0.26	0	-0.1	0	0.1	0	0	0.1	0	-0.1	0.1	0.1
Sulfate anion transporter 1 OS=Mus musculus OX=10090 GN=Slc26a1 PE=1 SV=1	G5E8U1_MOUSE	Slc26a1	78 kDa	TRUE	0.26	-0.03	0.1	-0.1	-0.1	0.2	-0.1	0	-0.1	0	0.1	-0.1
Serine/threonine-protein kinase 38 OS=Mus musculus OX=10090 GN=Stk38 PE=1 SV=1	STK38_MOUSE	Stk38	54 kDa	TRUE	0.26	0.07	-0.1	0.1	0.1	0	-0.1	0.1	-0.1	0	0.1	0.2
Cluster of Nuclear factor 1 OS=Mus musculus OX=10090 GN=Nfia PE=1 SV=1 (B1AUB9_MOUSE)	B1AUB9_MOUSE [8]	Nfia	54 kDa	TRUE	0.26	0.11	-0.1	-0.1	0.1	0	0	0.3	0.1	0	0	0.2
Stromal cell-derived factor 2 OS=Mus musculus OX=10090 GN=Sdf2 PE=1 SV=1	A0A0R4IZW9_MOUSE (+1)	Sdf2	24 kDa		0.26	-0.08	0.2	0.1	-0.2	-0.1	0	-0.1	-0.2	0	-0.2	0.1
Gasdermin-D OS=Mus musculus OX=10090 GN=Gsdmdc1 PE=1 SV=1	GSDMD_MOUSE	Gsdmdc1	53 kDa		0.26	0.04	-0.1	0	0.1	0.1	-0.1	-0.1	0.2	0	0.2	0
Cluster of Signal recognition particle 14 kDa protein OS=Mus musculus OX=10090 GN=Srp14 PE=1 SV=1 (SRP14_MOUSE)	SRP14_MOUSE	Srp14	13 kDa	TRUE	0.26	0.07	0	-0.1	-0.1	0.2	0.1	0.1	0	0.2	0.1	0.1
Na(+)/H(+) exchange regulatory cofactor NHE-RF OS=Mus musculus OX=10090 GN=Slc9a3r2 PE=1 SV=1	A0A0R4IZX2_MOUSE (+1)	Slc9a3r2	37 kDa		0.26	-0.06	0	-0.1	0.1	-0.2	0.1	-0.1	-0.1	-0.2	0	0.1
Leucine-rich HEV glycoprotein OS=Mus musculus OX=10090 GN=Lrg1 PE=1 SV=1	Q91XL1_MOUSE	Lrg1	37 kDa		0.26	-0.14	0.1	0.4	-0.2	-0.3	0.1	0.3	-0.2	-0.1	-0.4	-0.2
Ubiquinone biosynthesis O-methyltransferase, mitochondrial OS=Mus musculus OX=10090 GN=Coq3 PE=1 SV=1	COQ3_MOUSE	Coq3	41 kDa		0.26	0.03	0	0	0.1	0	0	0	0	0	0.1	0.1
Cluster of Dedicator of cytokinesis protein 9 OS=Mus musculus OX=10090 GN=Dock9 PE=1 SV=2 (DOCK9_MOUSE)	DOCK9_MOUSE	Dock9	235 kDa	TRUE	0.26	0.08	-0.2	-0.1	0.1	0	0.1	0.1	0	0.1	0.3	0
E3 ubiquitin-protein ligase HECTD3 OS=Mus musculus OX=10090 GN=Hectd3 PE=1 SV=2	HECD3_MOUSE	Hectd3	97 kDa	TRUE	0.26	0.08	0	-0.2	0	0.3	-0.1	0	0.1	0.2	0.1	0
Cytochrome P450 20A1 OS=Mus musculus OX=10090 GN=Cyp20a1 PE=1 SV=1	CP20A_MOUSE	Cyp20a1	52 kDa		0.26	0.09	-0.2	-0.2	0.3	0.1	0	0.1	0.2	0	0.3	-0.1
Peptidyl-tRNA hydrolase ICT1, mitochondrial OS=Mus musculus OX=10090 GN=Mrpl58 PE=1 SV=1	ICT1_MOUSE	Mrpl58	23 kDa		0.26	-0.07	0	0	0.1	0.1	-0.2	0	-0.3	0	0	-0.1
Cluster of Coiled-coil domain-containing protein 47 OS=Mus musculus OX=10090 GN=Ccdc47 PE=1 SV=2 (CCD47_MOUSE)	CCD47_MOUSE	Ccdc47	56 kDa	TRUE	0.26	0.03	0	-0.1	0	0	0	0.1	0	0	0	0
Disheveled-associated activator of morphogenesis 1 OS=Mus musculus OX=10090 GN=Daam1 PE=1 SV=4	DAAM1_MOUSE	Daam1	123 kDa	TRUE	0.26	-0.04	0.1	0	0	0	-0.1	0	-0.2	-0.1	0.1	-0.1
Cluster of 28S ribosomal protein S29, mitochondrial OS=Mus musculus OX=10090 GN=Dap3 PE=1 SV=1 (G3X9M0_MOUSE)	G3X9M0_MOUSE [2]	Dap3	45 kDa	TRUE	0.26	-0.05	0	0	-0.1	0.1	-0.1	-0.1	-0.2	0.1	0	0
Zinc finger CCCH-type antiviral protein 1 OS=Mus musculus OX=10090 GN=Zc3hav1 PE=1 SV=1	D3Z5I1_MOUSE (+1)	Zc3hav1	113 kDa	TRUE	0.27	0	0	0.1	-0.1	0.1	-0.1	-0.1	0	0	0.1	0.1
ADP-sugar pyrophosphatase (Fragment) OS=Mus musculus OX=10090 GN=Nudt5 PE=1 SV=1	A2ATT5_MOUSE (+1)	Nudt5	18 kDa		0.27	-0.06	-0.1	0	0.1	0	0	-0.1	-0.2	-0.1	0.1	-0.1
Afamin OS=Mus musculus OX=10090 GN=Afm PE=1 SV=2	AFAM_MOUSE	Afm	69 kDa		0.27	-0.05	0	0	-0.2	0.3	0.1	-0.1	0	0	0	-0.1
Glutathione S-transferase Mu 3 OS=Mus musculus OX=10090 GN=Gstm3 PE=1 SV=2	GSTM3_MOUSE	Gstm3	26 kDa	TRUE	0.27	0.02	0.2	0	0.2	0	-0.4	-0.1	0.4	-0.1	0	-0.1
Cluster of SMT3 suppressor of mif two 3 homolog 3 (Yeast), isoform CRA_c OS=Mus musculus OX=10090 GN=Sumo3 PE=1 SV=1 (G3UWI9_MOUSE)	G3UWI9_MOUSE	Sumo3	9 kDa	TRUE	0.27	-0.07	0	0.1	0.2	-0.2	0	0.1	0	-0.2	-0.1	-0.1
Troponin I, fast skeletal muscle OS=Mus musculus OX=10090 GN=Tnni2 PE=2 SV=2	TNNI2_MOUSE	Tnni2	21 kDa	TRUE	0.27	-0.71	0.7	0.2	-3.3	-1.3	0.7	-1.1	-0.6	-1	-2.3	-0.2
Cluster of Muscleblind-like protein 1 OS=Mus musculus OX=10090 GN=Mbnl1 PE=1 SV=1 (A0A0A6YVV8_MOUSE)	A0A0A6YVV8_MOUSE [4]	Mbnl1	42 kDa	TRUE	0.27	0.05	0.1	-0.1	0	0	0	0.1	0	0	0.2	0
UPF2 regulator of nonsense transcripts homolog (Yeast) OS=Mus musculus OX=10090 GN=Upf2 PE=1 SV=1	A2AT37_MOUSE	Upf2	148 kDa		0.27	0.14	0	-0.2	0.1	0.2	-0.1	0.3	0	0.4	0.1	-0.2
Phosphatidylserine decarboxylase proenzyme, mitochondrial OS=Mus musculus OX=10090 GN=Pisd PE=2 SV=1	PISD_MOUSE	Pisd	46 kDa		0.27	0.1	0	0	0.1	0	0	0.1	-0.2	0.1	0.4	0.2
Glycine cleavage system H protein, mitochondrial OS=Mus musculus OX=10090 GN=Gcsh PE=1 SV=2	GCSH_MOUSE	Gcsh	19 kDa		0.27	-0.12	-0.3	0.1	0	0.2	0.2	-0.2	-0.1	-0.2	-0.1	0.1
Cluster of Importin-9 OS=Mus musculus OX=10090 GN=Ipo9 PE=1 SV=1 (E9QKZ2_MOUSE)	E9QKZ2_MOUSE [2]	Ipo9	116 kDa	TRUE	0.27	-0.06	0	0	0	0.1	-0.2	0	0	-0.1	0	-0.1
Carbonyl reductase [NADPH] 2 OS=Mus musculus OX=10090 GN=Cbr2 PE=1 SV=1	CBR2_MOUSE	Cbr2	26 kDa	TRUE	0.27	-0.15	1.8	-0.1	-0.1	-0.4	0.1	-0.2	0.1	0	-0.4	-0.5
Solute carrier family 23 member 1 OS=Mus musculus OX=10090 GN=Slc23a1 PE=1 SV=2	S23A1_MOUSE	Slc23a1	66 kDa	TRUE	0.27	-0.14	0.1	-0.2	-0.2	0.5	0	-0.4	-0.1	0	0.1	-0.3
Cluster of MAGUK p55 subfamily member 6 OS=Mus musculus OX=10090 GN=Mpp6 PE=1 SV=1 (MPP6_MOUSE)	MPP6_MOUSE	Mpp6	63 kDa	TRUE	0.27	-0.02	0	0.1	0	-0.1	-0.1	0.1	-0.1	-0.1	0	-0.1
Golgi reassembly-stacking protein 2 OS=Mus musculus OX=10090 GN=Gorasp2 PE=1 SV=3	GORS2_MOUSE	Gorasp2	47 kDa	TRUE	0.27	-0.05	0	0	0.1	0	-0.1	0.1	-0.1	-0.1	-0.1	-0.1
Metalloreductase STEAP4 OS=Mus musculus OX=10090 GN=Steap4 PE=1 SV=1	STEA4_MOUSE	Steap4	53 kDa		0.27	0.04	0.1	0.1	0	-0.2	0	0.3	0.1	-0.1	0	-0.1
Rab proteins geranylgeranyltransferase component A OS=Mus musculus OX=10090 GN=Chm PE=1 SV=1	A2AD03_MOUSE (+1)	Chm	74 kDa		0.27	-0.11	-0.2	0	0.2	0	0	-0.1	-0.2	-0.4	0.1	0
MAX gene-associated protein OS=Mus musculus OX=10090 GN=Mga PE=1 SV=1	E9QLG3_MOUSE-DECOY		?		0.27	-0.38	-0.4	0.2	0	-1.2	0.5	-0.3	-0.8	-0.7	-0.6	-0.5
Vesicle-associated membrane protein, associated protein B and C OS=Mus musculus OX=10090 GN=Vapb PE=1 SV=1	Q8BH80_MOUSE (+1)	Vapb	27 kDa	TRUE	0.27	-0.03	0	0.1	0	0	-0.1	-0.1	0	0.1	0	-0.2
Coatomer subunit gamma-2 OS=Mus musculus OX=10090 GN=Copg2 PE=1 SV=1	COPG2_MOUSE	Copg2	98 kDa	TRUE	0.27	0.04	0	0	-0.1	0.1	0	0	0	0.1	0.1	0
Collagen alpha-1(II) chain OS=Mus musculus OX=10090 GN=Col2a1 PE=1 SV=2	CO2A1_MOUSE	Col2a1	142 kDa	TRUE	0.27	-0.12	-0.2	0.3	0.2	-0.4	0.3	-0.1	0	-0.4	-0.4	-0.1
Adaptin ear-binding coat-associated protein 1 OS=Mus musculus OX=10090 GN=Necap1 PE=1 SV=2	NECP1_MOUSE	Necap1	30 kDa	TRUE	0.27	0.06	0	0.1	0	0	-0.1	0.1	0.1	0.1	-0.1	0
BAG family molecular chaperone regulator 1 OS=Mus musculus OX=10090 GN=Bag1 PE=1 SV=1	A0A1L1SRT0_MOUSE (+1)	Bag1	40 kDa	TRUE	0.27	-0.06	-0.1	0	-0.1	0.2	0	0	0	-0.1	0	-0.2
Coagulation factor VII OS=Mus musculus OX=10090 GN=F7 PE=1 SV=1	FA7_MOUSE	F7	50 kDa		0.27	-0.07	-0.1	0.1	-0.1	0.1	0	0	-0.3	-0.1	0.1	-0.1
Cytosolic non-specific dipeptidase OS=Mus musculus OX=10090 GN=Cndp2 PE=1 SV=1	CNDP2_MOUSE	Cndp2	53 kDa		0.27	-0.03	-0.1	-0.1	0.1	0.1	0	0.1	-0.1	-0.2	0	0
Rho-associated protein kinase 1 OS=Mus musculus OX=10090 GN=Rock1 PE=1 SV=1	ROCK1_MOUSE	Rock1	158 kDa	TRUE	0.27	0.01	-0.2	-0.1	0.2	0.3	-0.1	0	0	0	-0.3	0.1
alpha-1,2-Mannosidase (Fragment) OS=Mus musculus OX=10090 GN=Man1a PE=1 SV=1	A0A1W2P788_MOUSE	Man1a	82 kDa	TRUE	0.27	0.09	0	0.1	-0.2	0.2	-0.1	0	0.2	0.1	0	0.2
Microtubule-associated protein RP/EB family member 2 OS=Mus musculus OX=10090 GN=Mapre2 PE=1 SV=1	MARE2_MOUSE	Mapre2	37 kDa	TRUE	0.27	0.07	0.2	0	-0.1	-0.2	-0.1	0	0	-0.2	0.2	0.2
Dual specificity mitogen-activated protein kinase kinase 4 OS=Mus musculus OX=10090 GN=Map2k4 PE=1 SV=2	MP2K4_MOUSE	Map2k4	44 kDa	TRUE	0.27	-0.09	0.1	-0.2	0.1	0	-0.1	0.1	0	0	-0.4	-0.2
La-related protein 4 OS=Mus musculus OX=10090 GN=Larp4 PE=1 SV=1	E9Q066_MOUSE (+2)	Larp4	80 kDa		0.28	0.01	-0.1	-0.1	0.1	-0.1	0.1	0	0	-0.1	0	0.2
Cluster of Heme oxygenase 2 OS=Mus musculus OX=10090 GN=Hmox2 PE=1 SV=1 (HMOX2_MOUSE)	HMOX2_MOUSE	Hmox2	36 kDa	TRUE	0.28	-0.03	0	0	0.1	-0.1	0	0.1	-0.1	-0.1	0	0
Pre-mRNA-processing factor 40 homolog A OS=Mus musculus OX=10090 GN=Prpf40a PE=1 SV=1	A0A1B0GRU8_MOUSE	Prpf40a	106 kDa	TRUE	0.28	-0.05	0	0	0	0	0	0	-0.1	-0.1	0	-0.1
Cluster of Vacuolar protein sorting-associated protein 13C OS=Mus musculus OX=10090 GN=Vps13c PE=1 SV=2 (VP13C_MOUSE)	VP13C_MOUSE	Vps13c	420 kDa	TRUE	0.28	-0.04	0	0	-0.1	0	0.2	0.1	-0.3	-0.1	-0.1	0.1
Scavenger receptor cysteine-rich type 1 protein M130 OS=Mus musculus OX=10090 GN=Cd163 PE=1 SV=2	C163A_MOUSE	Cd163	121 kDa		0.28	-0.04	0	0.1	-0.2	0.2	-0.1	0.4	-0.1	-0.1	-0.3	-0.1
NEDD8-activating enzyme E1 catalytic subunit OS=Mus musculus OX=10090 GN=Uba3 PE=1 SV=2	UBA3_MOUSE	Uba3	52 kDa		0.28	0.04	-0.1	0.1	0	-0.1	0.1	0.2	0.1	0	0.1	0
60S ribosomal protein L19 OS=Mus musculus OX=10090 GN=Rpl19 PE=1 SV=1	RL19_MOUSE	Rpl19	23 kDa	TRUE	0.28	0.04	0.1	-0.4	0	0.1	0.1	0.1	-0.1	0	0	0.2
Catechol O-methyltransferase OS=Mus musculus OX=10090 GN=Comt PE=1 SV=2	COMT_MOUSE	Comt	29 kDa		0.28	-0.05	0	-0.1	-0.2	0.2	0.1	-0.1	-0.1	-0.2	0.2	0
Cohesin subunit SA-2 OS=Mus musculus OX=10090 GN=Stag2 PE=1 SV=1	A2AFF6_MOUSE	Stag2	146 kDa	TRUE	0.28	0.09	-0.1	0.2	0	-0.3	0.1	0.3	0.1	-0.2	0.1	0.1
Myeloid cell nuclear differentiation antigen-like protein OS=Mus musculus OX=10090 GN=Mndal PE=1 SV=1	MNDAL_MOUSE	Mndal	61 kDa	TRUE	0.28	-0.14	-0.3	0	0.4	0	0	0.6	-1.7	-0.1	-0.2	-0.1
Peptidyl-prolyl cis-trans isomerase B OS=Mus musculus OX=10090 GN=Ppib PE=1 SV=2	PPIB_MOUSE	Ppib	24 kDa	TRUE	0.28	-0.04	-0.1	0	0	0	0	0.1	-0.1	0	0	-0.2
14 kDa phosphohistidine phosphatase OS=Mus musculus OX=10090 GN=Phpt1 PE=1 SV=1	PHP14_MOUSE	Phpt1	14 kDa		0.28	-0.07	0	0	-0.1	0.1	0.1	0	-0.1	-0.2	0	0
Cytochrome c oxidase assembly factor 7 OS=Mus musculus OX=10090 GN=Coa7 PE=1 SV=1	COA7_MOUSE	Coa7	26 kDa		0.28	0.04	0	-0.1	0.2	0.1	-0.2	0	0	0.1	0	0
Cluster of DnaJ homolog subfamily B member 2 OS=Mus musculus OX=10090 GN=Dnajb2 PE=1 SV=3 (DNJB2_MOUSE)	DNJB2_MOUSE	Dnajb2	36 kDa	TRUE	0.28	0.11	-0.1	0	-0.2	0.3	0	-0.1	-0.1	0.1	0.4	0.2
Cluster of Alpha-crystallin B chain OS=Mus musculus OX=10090 GN=Cryab PE=1 SV=2 (CRYAB_MOUSE)	CRYAB_MOUSE	Cryab	20 kDa	TRUE	0.28	-0.67	0.7	0.1	-2.2	-1.2	0.7	-0.7	-0.5	-0.7	-1.8	-0.1
Peptidyl-prolyl cis-trans isomerase FKBP8 OS=Mus musculus OX=10090 GN=Fkbp8 PE=1 SV=2	FKBP8_MOUSE	Fkbp8	44 kDa		0.28	0.05	-0.2	-0.1	-0.1	0.3	-0.1	-0.1	0	0.1	0.1	0
Cluster of RNA-binding protein 33 OS=Mus musculus OX=10090 GN=Rbm33 PE=1 SV=1 (D3Z5I9_MOUSE)	D3Z5I9_MOUSE [2]	Rbm33	133 kDa	TRUE	0.28	0.11	0.2	0.2	0	-0.2	-0.1	0.2	-0.1	-0.1	0.1	0.3
Ubiquitin-like-conjugating enzyme ATG3 OS=Mus musculus OX=10090 GN=Atg3 PE=1 SV=1	ATG3_MOUSE	Atg3	36 kDa		0.28	-0.05	-0.1	-0.1	0	0.2	0	-0.2	-0.2	-0.1	0.1	0.1
Coagulation factor XI OS=Mus musculus OX=10090 GN=F11 PE=2 SV=2	FA11_MOUSE	F11	70 kDa		0.28	-0.13	0.1	-0.2	-0.2	0.1	0	0	0.2	-0.3	-0.4	-0.3
Cluster of Cytochrome P450 2C54 OS=Mus musculus OX=10090 GN=Cyp2c54 PE=1 SV=1 (CP254_MOUSE)	CP254_MOUSE [3]	Cyp2c54	56 kDa	TRUE	0.28	-0.21	0.2	0.3	-0.2	-0.1	-0.2	-0.3	-0.4	-0.2	0	-0.3
Calpain-1 catalytic subunit OS=Mus musculus OX=10090 GN=Capn1 PE=1 SV=1	CAN1_MOUSE	Capn1	82 kDa		0.28	-0.03	0	0	0	0	0.1	-0.1	0	-0.1	0	0
Phosphorylase b kinase regulatory subunit OS=Mus musculus OX=10090 GN=Phka2 PE=1 SV=1	A2AHQ7_MOUSE (+1)	Phka2	134 kDa	TRUE	0.28	-0.05	-0.1	0.1	-0.1	0.1	0	0	-0.1	-0.1	0	0
Solute carrier family 37 (glucose-6-phosphate transporter), member 4 OS=Mus musculus OX=10090 GN=Slc37a4 PE=1 SV=1	A0A1L1SUI3_MOUSE (+1)	Slc37a4	48 kDa		0.28	-0.1	-0.1	0.2	-0.1	0	-0.1	0	-0.1	-0.1	0	-0.3
Cluster of Microtubule-actin cross-linking factor 1 (Fragment) OS=Mus musculus OX=10090 GN=Macf1 PE=1 SV=1 (A0A286YD76_MOUSE)	A0A286YD76_MOUSE [4]	Macf1	147 kDa	TRUE	0.28	0.01	0	0	0	0	0	0.2	0	0	0	0
Isocitrate dehydrogenase [NAD] subunit, mitochondrial OS=Mus musculus OX=10090 GN=Idh3b PE=1 SV=1	Q91VA7_MOUSE	Idh3b	42 kDa	TRUE	0.28	-0.05	0.1	0.1	0	-0.3	0	0	0	0	-0.2	-0.1
Protein odr-4 homolog OS=Mus musculus OX=10090 GN=Odr4 PE=1 SV=2	ODR4_MOUSE	Odr4	50 kDa		0.28	0.04	0.1	0	0	0.1	0	0.2	0	0.1	0	-0.1
Acylphosphatase-1 OS=Mus musculus OX=10090 GN=Acyp1 PE=1 SV=2	ACYP1_MOUSE (+1)	Acyp1	11 kDa		0.28	-0.04	-0.2	0	0.1	0	0	0	-0.1	0	-0.1	-0.1
Cluster of Chitinase-like protein 4 OS=Mus musculus OX=10090 GN=Chil4 PE=1 SV=2 (CHIL4_MOUSE)	CHIL4_MOUSE [2]	Chil4	45 kDa	TRUE	0.28	0.17	0.1	-0.1	0.1	0.1	-0.2	0.7	0	-0.2	0.5	0
PHD finger-like domain-containing protein 5A OS=Mus musculus OX=10090 GN=Phf5a PE=1 SV=1	PHF5A_MOUSE	Phf5a	12 kDa		0.28	-0.07	-0.1	0	0.1	-0.1	0	0.1	0	-0.2	0	-0.3
Heterogeneous nuclear ribonucleoprotein U OS=Mus musculus OX=10090 GN=Hnrnpu PE=1 SV=1	HNRPU_MOUSE	Hnrnpu	88 kDa	TRUE	0.28	0.05	0.1	-0.1	0.1	-0.1	0	0.3	0.1	0	0	0
Stabilin-1 OS=Mus musculus OX=10090 GN=Stab1 PE=1 SV=1	STAB1_MOUSE	Stab1	276 kDa		0.28	0.19	-0.3	0	0.7	-0.2	-0.1	0.4	-0.1	0.2	0.3	0.1
Phosphoribosyl pyrophosphate synthase-associated protein 2 OS=Mus musculus OX=10090 GN=Prpsap2 PE=1 SV=1	KPRB_MOUSE	Prpsap2	41 kDa	TRUE	0.28	0.11	-0.2	-0.1	-0.1	0.2	0.1	0	0.1	0	0.3	0.1
26S proteasome regulatory subunit 10B OS=Mus musculus OX=10090 GN=Psmc6 PE=1 SV=1	PRS10_MOUSE	Psmc6	44 kDa	TRUE	0.28	0.02	0	0	-0.1	0.1	0	0	0	0	0	0.1
UBX domain containing 2, isoform CRA_a OS=Mus musculus OX=10090 GN=Ubxn4 PE=1 SV=1	A0A0R4J078_MOUSE	Ubxn4	56 kDa		0.28	0.06	-0.2	0	0	0.2	0	0	-0.1	0.1	0.1	0.1
Estradiol 17-beta-dehydrogenase 8 OS=Mus musculus OX=10090 GN=Hsd17b8 PE=1 SV=2	DHB8_MOUSE	Hsd17b8	27 kDa	TRUE	0.28	0.03	-0.1	0	0	0.1	0	0.1	0	0.1	0	-0.1
Cluster of Uncharacterized protein OS=Mus musculus OX=10090 GN=Gm5093 PE=1 SV=1 (E9PZB3_MOUSE)	E9PZB3_MOUSE	Gm5093	20 kDa	TRUE	0.28	0.02	0	-0.1	0	0.1	0	0	-0.1	0.1	0	0
DNA damage-binding protein 1 OS=Mus musculus OX=10090 GN=Ddb1 PE=1 SV=2	DDB1_MOUSE	Ddb1	127 kDa		0.29	-0.01	0	0	0	0.1	0	0.1	-0.1	0.1	0	0
Pterin-4-alpha-carbinolamine dehydratase OS=Mus musculus OX=10090 GN=Pcbd1 PE=1 SV=2	PHS_MOUSE	Pcbd1	12 kDa	TRUE	0.29	0.02	0	0	0	0.1	-0.1	0	-0.1	-0.1	0.2	0.2
Adenylosuccinate synthetase isozyme 1 OS=Mus musculus OX=10090 GN=Adssl1 PE=1 SV=1	J3QN31_MOUSE (+1)	Adssl1	53 kDa	TRUE	0.29	0.05	0.2	0	-0.2	-0.3	0.3	0.4	0	-0.2	0	0.1
Mitochondrial import inner membrane translocase subunit Tim13 OS=Mus musculus OX=10090 GN=Timm13 PE=1 SV=1	TIM13_MOUSE	Timm13	10 kDa		0.29	0.04	0	0	0.2	-0.2	0	0	0	0.2	0	-0.1
Glutathione S-transferase Mu 5 OS=Mus musculus OX=10090 GN=Gstm5 PE=1 SV=1	GSTM5_MOUSE	Gstm5	27 kDa	TRUE	0.29	0.04	-0.1	0	0.2	-0.1	0.1	-0.1	-0.1	0	0.2	0.2
Cluster of LIM and senescent cell antigen-like-containing domain protein OS=Mus musculus OX=10090 GN=Lims1 PE=1 SV=1 (A0A0R4J005_MOUSE)	A0A0R4J005_MOUSE	Lims1	38 kDa	TRUE	0.29	-0.04	0	0	0	0	0.1	0.1	-0.1	-0.1	0	0
Cluster of Rho guanine nucleotide exchange factor 10-like protein OS=Mus musculus OX=10090 GN=Arhgef10l PE=1 SV=1 (ARGAL_MOUSE)	ARGAL_MOUSE	Arhgef10l	140 kDa	TRUE	0.29	0.06	-0.2	-0.4	0.1	0	0.1	-0.1	0.2	-0.1	0.2	0.1
Probable hydrolase PNKD OS=Mus musculus OX=10090 GN=Pnkd PE=1 SV=2	PNKD_MOUSE	Pnkd	43 kDa	TRUE	0.29	0.06	-0.1	0	0.1	0.1	-0.1	0	-0.1	0.1	0	0.1
Lamin-B receptor OS=Mus musculus OX=10090 GN=Lbr PE=1 SV=2	LBR_MOUSE	Lbr	71 kDa		0.29	0.05	-0.2	0.1	0.1	-0.1	0.1	0.1	0	0	0	0.2
26S proteasome non-ATPase regulatory subunit 9 OS=Mus musculus OX=10090 GN=Psmd9 PE=1 SV=1	PSMD9_MOUSE	Psmd9	25 kDa		0.29	0.02	-0.2	0	0	0.1	0	0	0	0.1	0.1	-0.1
Queuosine salvage protein OS=Mus musculus OX=10090 GN=2210016F16Rik PE=1 SV=1	G3X8U3_MOUSE	2210016F16Rik	39 kDa		0.29	-0.06	-0.3	0	0.1	0.2	0	-0.1	-0.1	0	0	-0.1
Histone deacetylase OS=Mus musculus OX=10090 GN=Gm10093 PE=3 SV=1	D3YYI8_MOUSE (+1)	Gm10093	55 kDa	TRUE	0.29	0.05	-0.1	0	0.1	-0.1	0.1	0.2	0	0	0.1	0
Protein FAM98B OS=Mus musculus OX=10090 GN=Fam98b PE=1 SV=1	FA98B_MOUSE	Fam98b	45 kDa	TRUE	0.29	0.05	-0.2	0	0.1	-0.1	0.1	0.2	0	0.1	0	0
Eukaryotic translation initiation factor 3 subunit I OS=Mus musculus OX=10090 GN=Eif3i PE=1 SV=1	EIF3I_MOUSE	Eif3i	36 kDa		0.29	-0.02	0	-0.1	0	0.1	0	0	-0.1	0	0.1	0
Cluster of Ubiquitin conjugation factor E4 A OS=Mus musculus OX=10090 GN=Ube4a PE=1 SV=1 (G3X9Y5_MOUSE)	G3X9Y5_MOUSE	Ube4a	124 kDa	TRUE	0.29	0.06	-0.1	0	0	0.2	-0.1	0	0	0	0.2	0
Phospholipid transfer protein C2CD2L OS=Mus musculus OX=10090 GN=C2cd2l PE=1 SV=3	C2C2L_MOUSE	C2cd2l	76 kDa		0.29	0.06	0	0	-0.1	0.1	-0.1	0.1	0.1	0	0	0
Opioid growth factor receptor OS=Mus musculus OX=10090 GN=Ogfr PE=1 SV=1	OGFR_MOUSE	Ogfr	71 kDa	TRUE	0.29	0.05	0.1	-0.1	0.1	0.1	-0.1	0.2	-0.1	0	0.1	0
Endoplasmic reticulum-Golgi intermediate compartment protein 3 OS=Mus musculus OX=10090 GN=Ergic3 PE=1 SV=1	ERGI3_MOUSE	Ergic3	43 kDa		0.29	-0.1	-0.1	0.1	0	-0.2	0.2	0.1	-0.2	0	-0.2	-0.1
Nuclear pore glycoprotein p62 OS=Mus musculus OX=10090 GN=Nup62 PE=1 SV=2	NUP62_MOUSE	Nup62	53 kDa		0.29	0.07	-0.3	0	0.2	0.1	0	0.2	0.1	0	0	0.1
Cluster of Mannose-1-phosphate guanyltransferase alpha OS=Mus musculus OX=10090 GN=Gmppa PE=1 SV=1 (GMPPA_MOUSE)	GMPPA_MOUSE	Gmppa	46 kDa	TRUE	0.29	-0.04	-0.1	0	0	0.1	0.1	-0.1	-0.2	0	0.1	-0.1
10 kDa heat shock protein, mitochondrial OS=Mus musculus OX=10090 GN=Hspe1 PE=1 SV=2	CH10_MOUSE	Hspe1	11 kDa		0.29	0.02	-0.1	0	0.1	-0.1	-0.1	0.1	0	0	0	0
Cluster of Adenylyl cyclase-associated protein 1 OS=Mus musculus OX=10090 GN=Cap1 PE=1 SV=4 (CAP1_MOUSE)	CAP1_MOUSE	Cap1	52 kDa	TRUE	0.29	-0.01	0	0	0.1	0	-0.1	0.2	0	0.1	-0.1	-0.1
Misshapen-like kinase 1 OS=Mus musculus OX=10090 GN=Mink1 PE=1 SV=3	MINK1_MOUSE (+2)	Mink1	147 kDa	TRUE	0.29	-0.09	0	0.1	0	0	-0.1	0	0	-0.2	-0.1	-0.1
Glutaredoxin-related protein 5, mitochondrial OS=Mus musculus OX=10090 GN=Glrx5 PE=1 SV=2	GLRX5_MOUSE	Glrx5	16 kDa	TRUE	0.29	0.07	-0.1	0.1	0	0.2	-0.2	-0.1	0.1	0.3	0.1	-0.1
Syndecan-4 OS=Mus musculus OX=10090 GN=Sdc4 PE=1 SV=1	SDC4_MOUSE	Sdc4	21 kDa		0.29	0.11	0	0	0.1	0	-0.1	-0.1	0.4	0.4	-0.1	0
ADP-ribosylation factor-like protein 3 OS=Mus musculus OX=10090 GN=Arl3 PE=1 SV=1	ARL3_MOUSE	Arl3	20 kDa		0.29	0.1	0	-0.3	0.1	0.2	-0.2	0	0	0.2	0.2	-0.1
Long-chain-fatty-acid--CoA ligase 3 OS=Mus musculus OX=10090 GN=Acsl3 PE=1 SV=2	ACSL3_MOUSE	Acsl3	80 kDa	TRUE	0.29	0.14	0	-0.1	-0.1	0	0.2	0	0.2	-0.1	0.2	0.4
UPF0449 protein C19orf25 homolog OS=Mus musculus OX=10090 PE=1 SV=1	CS025_MOUSE		12 kDa		0.29	0.07	0	0.1	0	-0.2	0	0	0	-0.1	0.3	0.1
Cluster of Ketohexokinase OS=Mus musculus OX=10090 GN=Khk PE=1 SV=1 (A0A0J9YU79_MOUSE)	A0A0J9YU79_MOUSE	Khk	33 kDa	TRUE	0.29	0.03	-0.1	0.1	-0.1	0.2	-0.2	0	0.1	0.1	0	-0.1
Leucine-rich repeat-containing protein 57 (Fragment) OS=Mus musculus OX=10090 GN=Lrrc57 PE=1 SV=8	A2AKH7_MOUSE (+2)	Lrrc57	24 kDa		0.29	-0.03	0	0	0	0.1	0	0	0	0	0	-0.1
ATP-dependent RNA helicase DDX18 OS=Mus musculus OX=10090 GN=Ddx18 PE=1 SV=1	DDX18_MOUSE	Ddx18	74 kDa		0.29	0.06	-0.2	0.1	0	0	0.1	0.2	0	0.1	0	0
Peptidyl-prolyl cis-trans isomerase FKBP1A OS=Mus musculus OX=10090 GN=Fkbp1a PE=1 SV=2	FKB1A_MOUSE	Fkbp1a	12 kDa		0.29	-0.05	-0.1	-0.1	0.1	-0.1	0.1	-0.1	-0.1	0	0	-0.1
Importin subunit alpha-1 OS=Mus musculus OX=10090 GN=Kpna2 PE=1 SV=2	IMA1_MOUSE	Kpna2	58 kDa		0.29	0.05	0.1	0	0	0	-0.1	0.2	0.1	0	0.1	0
Eukaryotic translation initiation factor 3 subunit D OS=Mus musculus OX=10090 GN=Eif3d PE=1 SV=2	EIF3D_MOUSE	Eif3d	64 kDa		0.29	-0.02	0	0	0	0.1	-0.1	0	-0.2	-0.1	0	0
Molybdenum cofactor biosynthesis protein 1 OS=Mus musculus OX=10090 GN=Mocs1 PE=1 SV=2	MOCS1_MOUSE	Mocs1	70 kDa		0.29	0.02	0.1	0	0	0	-0.1	-0.1	0	0.1	0.1	0
Vitamin K-dependent gamma-carboxylase OS=Mus musculus OX=10090 GN=Ggcx PE=1 SV=1	VKGC_MOUSE	Ggcx	87 kDa		0.29	0.03	0.1	-0.2	0	0	0	0	0	0	0.2	-0.1
U4/U6.U5 tri-snRNP-associated protein 1 OS=Mus musculus OX=10090 GN=Sart1 PE=1 SV=1	SNUT1_MOUSE	Sart1	91 kDa	TRUE	0.29	0.1	-0.1	-0.1	0.2	-0.1	0.1	0.2	-0.1	0.1	0.2	0.1
Cluster of THO complex subunit 5 homolog OS=Mus musculus OX=10090 GN=Thoc5 PE=1 SV=1 (A0A0R4J0J6_MOUSE)	A0A0R4J0J6_MOUSE [2]	Thoc5	79 kDa	TRUE	0.29	-0.09	0	0	0	0	0	0	-0.1	-0.2	0.1	-0.2
m7GpppX diphosphatase OS=Mus musculus OX=10090 GN=Dcps PE=1 SV=1	DCPS_MOUSE	Dcps	39 kDa		0.29	-0.06	0	0	0.1	-0.1	0	0.2	0	-0.3	-0.1	-0.1
Zinc finger CCCH domain-containing protein 11A OS=Mus musculus OX=10090 GN=Zc3h11a PE=1 SV=1	ZC11A_MOUSE	Zc3h11a	86 kDa	TRUE	0.29	0.07	0	0	0.1	-0.2	0.1	0.3	0.2	0	-0.2	0.1
Cluster of Sodium/potassium-transporting ATPase subunit beta-1 OS=Mus musculus OX=10090 GN=Atp1b1 PE=1 SV=1 (AT1B1_MOUSE)	AT1B1_MOUSE	Atp1b1	35 kDa	TRUE	0.3	0.01	0.3	0	-0.2	-0.1	0	0	0.2	0	-0.1	-0.1
Collagen alpha-2(IV) chain OS=Mus musculus OX=10090 GN=Col4a2 PE=1 SV=4	CO4A2_MOUSE	Col4a2	167 kDa	TRUE	0.3	-0.05	-0.1	0	0.1	-0.1	0.1	0.2	-0.1	0	-0.2	-0.2
Cluster of Ras-related GTP-binding protein C OS=Mus musculus OX=10090 GN=Rragc PE=1 SV=1 (RRAGC_MOUSE)	RRAGC_MOUSE	Rragc	44 kDa	TRUE	0.3	0.06	0	0	0.1	-0.2	0.1	0.2	0	0	0	0.1
40S ribosomal protein S12 OS=Mus musculus OX=10090 GN=Rps12 PE=1 SV=1	A0A1W2P7A1_MOUSE (+2)	Rps12	16 kDa		0.3	-0.02	0	0	0.1	0	0	0	0	0	0	-0.1
MCG119397 OS=Mus musculus OX=10090 GN=Gm9774 PE=4 SV=1	A0A0A6YVU8_MOUSE (+1)	Gm9774	42 kDa		0.3	-0.04	-0.1	0	0	0.1	0.1	0.1	-0.2	-0.1	0	0
Cytidine monophospho-N-acetylneuraminic acid synthetase OS=Mus musculus OX=10090 GN=Cmas PE=1 SV=1	A0A0R4J0B4_MOUSE	Cmas	48 kDa		0.3	0.03	-0.1	0.1	0	-0.1	0.1	0.2	0	0	0	0
Cluster of Cytochrome P450 2D26 OS=Mus musculus OX=10090 GN=Cyp2d26 PE=1 SV=1 (A0A0R4IZY2_MOUSE)	A0A0R4IZY2_MOUSE [3]	Cyp2d26	57 kDa	TRUE	0.3	0.02	-0.1	0.1	0	0	0	0	0	0	0.1	0
Cluster of Tubulin alpha-1C chain OS=Mus musculus OX=10090 GN=Tuba1c PE=1 SV=1 (TBA1C_MOUSE)	TBA1C_MOUSE [5]	Tuba1c	50 kDa	TRUE	0.3	-0.03	0	-0.1	0	0	-0.1	0	-0.1	-0.1	0	0
Lysosomal alpha-mannosidase OS=Mus musculus OX=10090 GN=Man2b1 PE=1 SV=4	MA2B1_MOUSE	Man2b1	115 kDa		0.3	0.04	-0.2	0	0.1	0	0	0.2	0	-0.1	0	0.1
Cluster of Acidic leucine-rich nuclear phosphoprotein 32 family member E OS=Mus musculus OX=10090 GN=Anp32e PE=1 SV=2 (AN32E_MOUSE)	AN32E_MOUSE	Anp32e	30 kDa	TRUE	0.3	-0.1	0.1	0	0	-0.2	0	0	-0.4	-0.2	-0.2	0
Septin-7 OS=Mus musculus OX=10090 GN=Sept7 PE=1 SV=2	E9Q1G8_MOUSE (+2)	2019-09-07	51 kDa	TRUE	0.3	-0.04	-0.1	-0.1	0	0	0.1	0.2	-0.1	-0.1	0	-0.2
Endothelial differentiation-related factor 1 OS=Mus musculus OX=10090 GN=Edf1 PE=1 SV=1	EDF1_MOUSE	Edf1	16 kDa		0.3	-0.06	0	-0.1	0	0	0.1	0.1	-0.2	-0.1	0	-0.1
Type II inositol 1,4,5-trisphosphate 5-phosphatase OS=Mus musculus OX=10090 GN=Inpp5b PE=1 SV=1	I5P2_MOUSE	Inpp5b	113 kDa	TRUE	0.3	0.06	-0.1	-0.1	0	0.1	0	0	0.1	0	0.2	0
Iron-sulfur protein NUBPL OS=Mus musculus OX=10090 GN=Nubpl PE=1 SV=2	NUBPL_MOUSE	Nubpl	34 kDa		0.3	0.04	0	-0.2	0.1	0.1	-0.1	-0.1	0.1	0.1	0.2	0
Lipase maturation factor 1 OS=Mus musculus OX=10090 GN=Lmf1 PE=1 SV=1	LMF1_MOUSE (+1)	Lmf1	66 kDa		0.3	0.03	-0.2	-0.2	-0.2	0.1	0.1	0.1	-0.1	0	0.1	-0.1
Cluster of Phenazine biosynthesis-like domain-containing protein 1 OS=Mus musculus OX=10090 GN=Pbld1 PE=1 SV=1 (K3W4L7_MOUSE)	K3W4L7_MOUSE [3]	Pbld1	32 kDa	TRUE	0.3	0.04	-0.1	0	0	0	0	0	0	0.1	0	0.1
Prostaglandin E synthase 3 OS=Mus musculus OX=10090 GN=Ptges3 PE=1 SV=1	TEBP_MOUSE	Ptges3	19 kDa		0.3	0.05	-0.1	0	0	0.1	0	0.1	-0.1	0.1	0.1	0.1
La-related protein 4B OS=Mus musculus OX=10090 GN=Larp4b PE=1 SV=2	LAR4B_MOUSE	Larp4b	82 kDa	TRUE	0.3	-0.06	-0.2	0.1	-0.1	0.1	0.1	0.1	-0.1	-0.2	-0.1	0.1
Nitric oxide synthase-interacting protein OS=Mus musculus OX=10090 GN=Nosip PE=1 SV=1	NOSIP_MOUSE	Nosip	33 kDa		0.3	-0.08	-0.7	-0.1	0.3	0	-0.1	0	-0.1	-0.4	-0.7	0
Poly(rC)-binding protein 1 OS=Mus musculus OX=10090 GN=Pcbp1 PE=1 SV=1	PCBP1_MOUSE	Pcbp1	37 kDa	TRUE	0.3	-0.01	0	0	0.1	-0.1	0	0.1	-0.1	0	0	-0.1
Legumain OS=Mus musculus OX=10090 GN=Lgmn PE=1 SV=1	LGMN_MOUSE	Lgmn	49 kDa		0.3	-0.02	0.1	0	0.1	-0.3	0	0.3	0	-0.3	-0.2	-0.1
40S ribosomal protein S20 OS=Mus musculus OX=10090 GN=Rps20 PE=1 SV=1	RS20_MOUSE	Rps20	13 kDa		0.3	0.04	0.1	0	-0.1	0.1	0	0.1	0	0.1	0	0.1
COX assembly mitochondrial protein homolog OS=Mus musculus OX=10090 GN=Cmc1 PE=1 SV=1	COXM1_MOUSE	Cmc1	13 kDa		0.3	-0.1	0.3	-0.2	-0.2	0.2	-0.1	0	0.1	-0.3	-0.3	-0.1
Lactoylglutathione lyase OS=Mus musculus OX=10090 GN=Glo1 PE=1 SV=3	LGUL_MOUSE	Glo1	21 kDa		0.3	0.03	-0.1	0	0	0.1	0	-0.1	0	-0.1	0.2	0.1
Cluster of Cytochrome P450 3A25 OS=Mus musculus OX=10090 GN=Cyp3a25 PE=1 SV=1 (CP3AP_MOUSE)	CP3AP_MOUSE	Cyp3a25	58 kDa	TRUE	0.3	-0.08	0.1	0	0	-0.1	-0.1	0.1	0.4	0.1	-0.4	-0.6
Protein virilizer homolog OS=Mus musculus OX=10090 GN=Virma PE=1 SV=1	E9PZY8_MOUSE	Virma	207 kDa		0.3	-0.06	0	-0.1	0	0	0.1	-0.4	0.1	0	0	-0.1
Trimethyllysine dioxygenase, mitochondrial OS=Mus musculus OX=10090 GN=Tmlhe PE=1 SV=2	TMLH_MOUSE	Tmlhe	50 kDa		0.3	0.11	-0.4	-0.1	0.2	0.2	0	0.2	0.2	0.4	-0.1	-0.2
Cluster of Bleomycin hydrolase OS=Mus musculus OX=10090 GN=Blmh PE=1 SV=1 (BLMH_MOUSE)	BLMH_MOUSE [2]	Blmh	53 kDa	TRUE	0.31	-0.06	0	0	0	0.1	0	0	-0.1	-0.1	0.1	-0.1
Intracellular hyaluronan-binding protein 4 OS=Mus musculus OX=10090 GN=Habp4 PE=1 SV=1	E9QKB2_MOUSE (+1)	Habp4	46 kDa	TRUE	0.31	0.11	0.4	0	-0.3	-0.3	0	0.3	-0.2	0.4	0.2	-0.6
AN1-type zinc finger protein 2B (Fragment) OS=Mus musculus OX=10090 GN=Zfand2b PE=1 SV=1	A0A087WPF5_MOUSE (+2)	Zfand2b	27 kDa		0.31	0.07	-0.1	0.1	0.1	0.4	-0.4	0.2	0.2	-0.1	-0.4	0.6
BCL2/adenovirus E1B 19 kDa protein-interacting protein 3 OS=Mus musculus OX=10090 GN=Bnip3 PE=1 SV=1	BNIP3_MOUSE	Bnip3	21 kDa		0.31	0.16	0	0.1	-0.1	0	-0.1	0.1	0	0.2	0	0.4
ER membrane protein complex subunit 6 OS=Mus musculus OX=10090 GN=Emc6 PE=1 SV=1	EMC6_MOUSE	Emc6	12 kDa		0.31	-0.04	-0.1	0.1	-0.1	0	0	0	0	-0.1	-0.2	0
Anaphase-promoting complex subunit CDC26 OS=Mus musculus OX=10090 GN=Cdc26 PE=1 SV=1	CDC26_MOUSE	Cdc26	10 kDa		0.31	0.08	-0.1	0	0.2	-0.1	0	0.1	-0.1	0.2	0	0.1
Cluster of Polypyrimidine tract-binding protein 3 OS=Mus musculus OX=10090 GN=Ptbp3 PE=1 SV=1 (G8JL74_MOUSE)	G8JL74_MOUSE	Ptbp3	59 kDa	TRUE	0.31	0.04	-0.1	0.2	0	-0.1	0	0.1	0.1	0	0.1	-0.1
Partner of Y14 and mago OS=Mus musculus OX=10090 GN=Pym1 PE=1 SV=2	PYM1_MOUSE	Pym1	23 kDa		0.31	0.05	-0.1	0	0.1	0	0	0.1	-0.1	0.1	0	0.1
Fumarate hydratase, mitochondrial OS=Mus musculus OX=10090 GN=Fh PE=1 SV=3	FUMH_MOUSE	Fh	54 kDa		0.31	0.08	-0.1	0.1	0.1	0	-0.1	0.1	-0.1	0.2	0	0
NADH dehydrogenase [ubiquinone] iron-sulfur protein 3, mitochondrial OS=Mus musculus OX=10090 GN=Ndufs3 PE=1 SV=2	NDUS3_MOUSE	Ndufs3	30 kDa	TRUE	0.31	0.02	0	0.1	-0.1	0	0	-0.1	-0.1	0.1	0	0.1
Thymidine phosphorylase OS=Mus musculus OX=10090 GN=Tymp PE=2 SV=1	TYPH_MOUSE	Tymp	49 kDa		0.31	0.25	0.3	0.5	-0.8	0.2	-0.6	0.5	0.7	-0.4	0.5	-0.8
Down syndrome critical region protein 3 homolog OS=Mus musculus OX=10090 GN=Dscr3 PE=1 SV=1	DSCR3_MOUSE	Dscr3	33 kDa		0.31	-0.03	0	0.1	-0.1	0	0	0.1	-0.1	0	-0.2	-0.1
Peptidyl-prolyl cis-trans isomerase-like 1 OS=Mus musculus OX=10090 GN=Ppil1 PE=1 SV=1	PPIL1_MOUSE	Ppil1	18 kDa		0.31	0.06	0	0	0.2	-0.1	0	0.1	0.2	-0.1	0.2	-0.2
Anionic trypsin-2 OS=Mus musculus OX=10090 GN=Prss2 PE=1 SV=1	TRY2_MOUSE	Prss2	26 kDa	TRUE	0.31	-0.88	-1.6	1	-0.2	-0.3	0.7	-0.4	-2.4	1.6	-1	-1.1
Cation-independent mannose-6-phosphate receptor OS=Mus musculus OX=10090 GN=Igf2r PE=1 SV=1	MPRI_MOUSE	Igf2r	274 kDa		0.31	-0.08	0	0	0.1	0	0	-0.2	-0.1	-0.2	-0.1	0.2
Phospholysine phosphohistidine inorganic pyrophosphate phosphatase OS=Mus musculus OX=10090 GN=Lhpp PE=1 SV=1	LHPP_MOUSE	Lhpp	29 kDa		0.31	-0.04	0.2	-0.2	0	0	-0.1	0	-0.1	0.1	-0.2	0.1
mRNA export factor OS=Mus musculus OX=10090 GN=Rae1 PE=1 SV=1	RAE1L_MOUSE	Rae1	41 kDa		0.31	-0.04	0	0	0.1	-0.1	0.1	0	0	0	-0.1	-0.1
Cluster of RAB1A, member RAS oncogene family OS=Mus musculus OX=10090 GN=Rab1a PE=1 SV=1 (Q5SW88_MOUSE)	Q5SW88_MOUSE [10]	Rab1a	22 kDa	TRUE	0.31	0.04	0	0	0	0	0	0.1	0	0	0	0.1
Immunity-related GTPase family M protein 1 OS=Mus musculus OX=10090 GN=Irgm1 PE=1 SV=1	IRGM1_MOUSE (+1)	Irgm1	47 kDa	TRUE	0.31	-0.08	0	0	0	0.1	-0.1	0.1	0	-0.1	-0.4	0
39S ribosomal protein L44, mitochondrial OS=Mus musculus OX=10090 GN=Mrpl44 PE=1 SV=3	RM44_MOUSE	Mrpl44	38 kDa	TRUE	0.31	-0.03	-0.2	0.1	0	0.1	0	-0.1	0.1	0	0	-0.1
Golgin subfamily A member 3 OS=Mus musculus OX=10090 GN=Golga3 PE=1 SV=3	GOGA3_MOUSE	Golga3	167 kDa		0.31	-0.04	0.1	0.1	0	-0.1	0	0	0.1	-0.3	-0.1	-0.1
Inositol 1,4,5-trisphosphate receptor type 2 OS=Mus musculus OX=10090 GN=Itpr2 PE=1 SV=4	ITPR2_MOUSE	Itpr2	307 kDa	TRUE	0.31	0.04	-0.4	0	0.1	0	0.1	0.1	-0.1	0	0	0.1
Cluster of Copine-3 OS=Mus musculus OX=10090 GN=Cpne3 PE=1 SV=2 (CPNE3_MOUSE)	CPNE3_MOUSE	Cpne3	60 kDa	TRUE	0.31	0.03	0	0.1	0	0	-0.1	0	0	0	0	0.1
Cluster of LIM domain only 7 OS=Mus musculus OX=10090 GN=Lmo7 PE=1 SV=1 (E9PYF4_MOUSE)	E9PYF4_MOUSE [2]	Lmo7	193 kDa	TRUE	0.31	0.07	0.1	0	0.1	-0.1	0	0.1	0.1	0	0.1	0.2
DNA-directed RNA polymerase II subunit RPB2 OS=Mus musculus OX=10090 GN=Polr2b PE=1 SV=2	RPB2_MOUSE	Polr2b	134 kDa		0.31	0.07	-0.3	0.1	0	0	0.2	0.2	0	0.1	0	0
Galectin-1 OS=Mus musculus OX=10090 GN=Lgals1 PE=1 SV=3	LEG1_MOUSE	Lgals1	15 kDa		0.31	-0.05	-0.3	0	0.1	-0.1	0.3	0.1	-0.2	0.2	-0.3	-0.1
Bile salt export pump OS=Mus musculus OX=10090 GN=Abcb11 PE=1 SV=2	ABCBB_MOUSE	Abcb11	147 kDa	TRUE	0.31	0.03	0	0	0.1	-0.1	0	0	0.2	-0.1	0	0
Cluster of Ubiquitin carboxyl-terminal hydrolase 14 OS=Mus musculus OX=10090 GN=Usp14 PE=1 SV=1 (E9PYI8_MOUSE)	E9PYI8_MOUSE [2]	Usp14	52 kDa	TRUE	0.31	-0.03	0.1	-0.1	0	0	0	-0.1	0	-0.1	0	0
Cluster of GTPase HRas OS=Homo sapiens GN=HRAS PE=1 SV=1 (RASH_HUMAN)	RASH_HUMAN	HRAS	21 kDa	TRUE	0.31	-0.05	0.1	0	0.1	-0.1	0	0	-0.1	0	-0.1	-0.1
Cluster of Serine (or cysteine) peptidase inhibitor, clade B, member 6a OS=Mus musculus OX=10090 GN=Serpinb6a PE=1 SV=1 (F8WIV2_MOUSE)	F8WIV2_MOUSE [2]	Serpinb6a	45 kDa	TRUE	0.31	-0.04	0.1	0	0.1	-0.3	0.1	0.2	-0.1	-0.2	-0.2	0
Far upstream element-binding protein 1 OS=Mus musculus OX=10090 GN=Fubp1 PE=1 SV=1	A0A0G2JFY5_MOUSE (+4)	Fubp1	69 kDa	TRUE	0.31	-0.1	-0.3	0	0	0	0.1	-0.1	-0.2	-0.3	-0.1	0
Histone H1.1 OS=Mus musculus OX=10090 GN=Hist1h1a PE=1 SV=2	H11_MOUSE	Hist1h1a	22 kDa	TRUE	0.31	-0.17	0.2	-0.7	0.1	0	0.1	0.2	-0.3	-0.4	-0.4	0
Cluster of Flotillin-1 OS=Mus musculus OX=10090 GN=Flot1 PE=1 SV=1 (FLOT1_MOUSE)	FLOT1_MOUSE	Flot1	48 kDa	TRUE	0.31	0.05	-0.1	0.1	0.1	-0.1	0	0.2	0	-0.2	0	0.1
Transcription factor Sp1 OS=Mus musculus OX=10090 GN=Sp1 PE=1 SV=2	SP1_MOUSE	Sp1	81 kDa	TRUE	0.31	0.11	0	-0.1	0.2	0	0	0.3	0.1	0	0.1	-0.1
m-AAA protease-interacting protein 1, mitochondrial OS=Mus musculus OX=10090 GN=Maip1 PE=1 SV=1	MAIP1_MOUSE	Maip1	33 kDa		0.31	0.07	-0.1	0.1	0.2	-0.2	-0.1	-0.1	0.1	0.2	0.2	0
Fascin OS=Mus musculus OX=10090 GN=Fscn1 PE=1 SV=4	FSCN1_MOUSE	Fscn1	55 kDa		0.31	0.05	-0.2	0	0.3	-0.2	0.1	0.3	0.1	0	0	-0.1
Cluster of Mitochondrial import inner membrane translocase subunit Tim23 OS=Mus musculus OX=10090 GN=Timm23 PE=1 SV=1 (TIM23_MOUSE)	TIM23_MOUSE	Timm23	22 kDa	TRUE	0.31	0.07	0	0	-0.1	0	0.1	0.1	0.1	0	0	0.2
Mitochondrial ornithine transporter 1 OS=Mus musculus OX=10090 GN=Slc25a15 PE=1 SV=1	ORNT1_MOUSE	Slc25a15	33 kDa		0.32	0.02	-0.1	0.1	0	0.1	-0.1	-0.1	0.1	0.1	0	-0.1
Activating signal cointegrator 1 complex subunit 3 OS=Mus musculus OX=10090 GN=Ascc3 PE=1 SV=1	ASCC3_MOUSE	Ascc3	251 kDa		0.32	0.04	-0.2	0.1	-0.2	0.1	0.1	0.1	-0.1	0	0.2	0
Cluster of Polyadenylate-binding protein 1 OS=Mus musculus OX=10090 GN=Pabpc1 PE=1 SV=2 (PABP1_MOUSE)	PABP1_MOUSE [2]	Pabpc1	71 kDa	TRUE	0.32	0.03	0.1	-0.1	0	0	-0.1	0	0	0	0.1	0
Peptidyl-prolyl cis-trans isomerase FKBP4 OS=Mus musculus OX=10090 GN=Fkbp4 PE=1 SV=5	FKBP4_MOUSE	Fkbp4	52 kDa		0.32	0.02	-0.1	-0.1	0.1	0.2	-0.1	0	0	-0.1	0.1	0
U2 snRNP-associated SURP motif-containing protein OS=Mus musculus OX=10090 GN=U2surp PE=1 SV=3	SR140_MOUSE	U2surp	118 kDa	TRUE	0.32	0.08	-0.1	0	0	-0.1	0.1	0.1	-0.1	0.2	0.1	0
Cluster of LIM domain-binding protein 3 OS=Mus musculus OX=10090 GN=Ldb3 PE=1 SV=1 (E9PYJ9_MOUSE)	E9PYJ9_MOUSE	Ldb3	72 kDa	TRUE	0.32	-0.61	0.9	0.2	-3.4	-1.2	0.7	-0.9	-0.5	-1.1	-2.1	0.1
39S ribosomal protein L12, mitochondrial OS=Mus musculus OX=10090 GN=Mrpl12 PE=1 SV=2	RM12_MOUSE	Mrpl12	22 kDa		0.32	0.03	-0.1	0	0	0.2	-0.1	0.1	-0.1	0.1	0.1	0
ADP-ribosylation factor 6 OS=Mus musculus OX=10090 GN=Arf6 PE=1 SV=2	ARF6_MOUSE	Arf6	20 kDa	TRUE	0.32	0.04	0	0.1	0	-0.2	0.1	0.2	0	0.1	0	-0.1
Cadherin 1, isoform CRA_b OS=Mus musculus OX=10090 GN=Cdh1 PE=1 SV=1	A0A0R4IZW5_MOUSE (+1)	Cdh1	98 kDa	TRUE	0.32	-0.07	-0.2	-0.2	0.1	0.1	0.1	0.1	0	-0.5	0.1	-0.1
Baculoviral IAP repeat-containing protein 6 OS=Mus musculus OX=10090 GN=Birc6 PE=1 SV=2	BIRC6_MOUSE (+2)	Birc6	532 kDa	TRUE	0.32	0.07	-0.1	0.1	0	0	0	0.2	0	-0.1	0.1	0.2
Disintegrin and metalloproteinase domain-containing protein 10 OS=Mus musculus OX=10090 GN=Adam10 PE=1 SV=2	ADA10_MOUSE	Adam10	84 kDa		0.32	0.12	0	-0.1	-0.6	0.1	0.2	-0.1	-0.1	0	0.5	0.2
Selenide, water dikinase 2 OS=Mus musculus OX=10090 GN=Sephs2 PE=1 SV=3	SPS2_MOUSE	Sephs2	48 kDa	TRUE	0.32	0.02	-0.1	0	0.1	0.1	-0.1	0	0.1	-0.1	0	0
Syntaxin-4 OS=Mus musculus OX=10090 GN=Stx4 PE=1 SV=1	STX4_MOUSE	Stx4	34 kDa	TRUE	0.32	0.09	-0.1	0	-0.1	0	0.2	0.4	-0.1	0.2	0.1	0
Chromobox protein homolog 1 OS=Mus musculus OX=10090 GN=Cbx1 PE=1 SV=1	CBX1_MOUSE	Cbx1	21 kDa	TRUE	0.32	-0.09	-0.1	0	0.1	-0.1	0.1	0.1	-0.1	-0.2	-0.1	-0.2
CDK-activating kinase assembly factor MAT1 OS=Mus musculus OX=10090 GN=Mnat1 PE=1 SV=2	MAT1_MOUSE	Mnat1	36 kDa		0.32	0.07	-0.3	0	-0.1	0	0.2	0	0.1	-0.2	0.2	0.2
Protein transport protein Sec61 subunit beta OS=Mus musculus OX=10090 GN=Gm10320 PE=3 SV=1	E9PW43_MOUSE (+1)	Gm10320	12 kDa		0.32	-0.06	-0.1	0.1	0	-0.1	0.1	0	-0.1	-0.1	0.1	-0.2
Cluster of Small nuclear ribonucleoprotein-associated protein B OS=Mus musculus OX=10090 GN=Snrpb PE=1 SV=1 (RSMB_MOUSE)	RSMB_MOUSE	Snrpb	24 kDa	TRUE	0.32	0.05	-0.1	-0.1	0.1	-0.1	0.1	0.2	0	0	0.1	0.1
LETM1 domain-containing protein 1 OS=Mus musculus OX=10090 GN=Letmd1 PE=1 SV=1	LTMD1_MOUSE	Letmd1	42 kDa		0.32	0.04	0.1	0	0	-0.1	0	0	0	0.2	0	0
Phosphomevalonate kinase OS=Mus musculus OX=10090 GN=Pmvk PE=1 SV=1	D3YXP6_MOUSE (+1)	Pmvk	18 kDa		0.32	0.06	0.1	-0.1	0	0.1	-0.1	-0.1	-0.2	-0.2	0.6	0.5
Tubulin gamma-1 chain OS=Mus musculus OX=10090 GN=Tubg1 PE=1 SV=1	TBG1_MOUSE	Tubg1	51 kDa		0.32	0.06	0	0	0	0.2	-0.1	0.1	0.1	0	0.2	0
Transcription elongation factor SPT5 OS=Mus musculus OX=10090 GN=Supt5h PE=1 SV=1	SPT5H_MOUSE	Supt5h	121 kDa		0.32	0.09	-0.2	-0.1	0	0	0	0.2	0	0	0.2	0
Cluster of Nuclear mitotic apparatus protein 1 OS=Mus musculus OX=10090 GN=Numa1 PE=1 SV=1 (NUMA1_MOUSE)	NUMA1_MOUSE	Numa1	236 kDa	TRUE	0.32	0.04	-0.1	0	0.1	0	0	0.2	0	-0.1	0.1	0
Cluster of Eukaryotic translation initiation factor 2B, subunit 3 OS=Mus musculus OX=10090 GN=Eif2b3 PE=1 SV=1 (B1AUN2_MOUSE)	B1AUN2_MOUSE	Eif2b3	50 kDa	TRUE	0.32	-0.02	0	-0.1	0.2	0.1	-0.1	0	-0.1	0	-0.2	0.1
Talin-1 OS=Mus musculus OX=10090 GN=Tln1 PE=1 SV=2	TLN1_MOUSE	Tln1	270 kDa	TRUE	0.32	-0.04	0	0	0	0	0.1	0.2	0	-0.1	-0.1	-0.2
2-hydroxyacyl-CoA lyase 1 OS=Mus musculus OX=10090 GN=Hacl1 PE=1 SV=2	D3YZ54_MOUSE (+1)	Hacl1	61 kDa		0.32	0.12	-0.1	-0.1	0	0.3	-0.1	0.1	0.1	0	0	0.4
SUZ domain-containing protein 1 (Fragment) OS=Mus musculus OX=10090 GN=Szrd1 PE=1 SV=1	A2AA85_MOUSE (+1)	Szrd1	16 kDa	TRUE	0.32	-0.1	-0.2	0	0.2	0	-0.1	0	-0.3	-0.2	0	-0.1
Elongation factor Tu, mitochondrial OS=Mus musculus OX=10090 GN=Tufm PE=1 SV=1	EFTU_MOUSE	Tufm	50 kDa	TRUE	0.32	0.02	0	0.1	0.1	-0.1	-0.1	0	0.1	0	0.1	-0.1
Cluster of F-actin-capping protein subunit alpha-1 OS=Mus musculus OX=10090 GN=Capza1 PE=1 SV=4 (CAZA1_MOUSE)	CAZA1_MOUSE [2]	Capza1	33 kDa	TRUE	0.32	-0.03	0	0	0	-0.1	0.1	0.1	-0.1	-0.1	-0.1	-0.1
Signal sequence receptor, delta OS=Mus musculus OX=10090 GN=Ssr4 PE=1 SV=1	Q9D8L3_MOUSE (+1)	Ssr4	19 kDa		0.32	-0.04	-0.1	0.1	-0.1	-0.1	0.1	0.1	-0.1	0	-0.1	-0.2
Carboxypeptidase D OS=Mus musculus OX=10090 GN=Cpd PE=1 SV=2	CBPD_MOUSE	Cpd	152 kDa	TRUE	0.32	-0.21	0	-0.1	0.2	-0.3	0.3	0.1	0.2	-0.3	-0.5	-0.6
Filamin-C OS=Mus musculus OX=10090 GN=Flnc PE=1 SV=3	FLNC_MOUSE	Flnc	291 kDa	TRUE	0.33	-0.39	0.5	0.1	-1.3	-0.4	0.5	-0.6	-0.2	-0.5	-1.2	0.1
Adrenodoxin, mitochondrial OS=Mus musculus OX=10090 GN=Fdx1 PE=1 SV=1	ADX_MOUSE	Fdx1	20 kDa		0.33	-0.06	0.3	-0.1	0.1	0	-0.2	-0.4	0	-0.1	0.2	-0.1
Growth arrest-specific protein 2 OS=Mus musculus OX=10090 GN=Gas2 PE=1 SV=1	GAS2_MOUSE	Gas2	35 kDa		0.33	0.03	0.1	-0.2	0	0.1	-0.2	-0.5	0.1	-0.1	0.5	0.1
Cystathionine gamma-lyase OS=Mus musculus OX=10090 GN=Cth PE=1 SV=1	CGL_MOUSE	Cth	44 kDa		0.33	0.01	-0.1	-0.1	0	0.2	-0.1	0.1	0.1	0.1	-0.1	-0.1
Protein Shroom2 OS=Mus musculus OX=10090 GN=Shroom2 PE=1 SV=1	A7TU71_MOUSE (+1)	Shroom2	165 kDa		0.33	0	0.1	0	0	-0.1	0	0.2	0	0.1	-0.1	-0.1
Interleukin-6 receptor subunit beta OS=Mus musculus OX=10090 GN=Il6st PE=1 SV=2	IL6RB_MOUSE (+1)	Il6st	102 kDa		0.33	-0.08	-0.1	-0.2	0.1	-0.1	0.3	-0.2	-0.2	-0.2	0	0.1
Cytochrome c oxidase subunit 5B, mitochondrial OS=Mus musculus OX=10090 GN=Gm11273 PE=1 SV=1	Q9D881_MOUSE	Gm11273	14 kDa	TRUE	0.33	0.06	0	0	0	0	0	0.1	0	0.2	0.1	0
26S proteasome non-ATPase regulatory subunit 5 OS=Mus musculus OX=10090 GN=Psmd5 PE=1 SV=4	PSMD5_MOUSE	Psmd5	56 kDa	TRUE	0.33	0.04	-0.2	-0.1	0.1	0.2	0	0.1	-0.1	0	0.1	0.1
Arf-GAP with coiled-coil, ANK repeat and PH domain-containing protein 2 OS=Mus musculus OX=10090 GN=Acap2 PE=1 SV=2	ACAP2_MOUSE	Acap2	87 kDa		0.33	0.08	0.1	0	0	-0.2	-0.1	0.2	-0.1	-0.1	0	0.2
Protein RER1 OS=Mus musculus OX=10090 GN=Rer1 PE=1 SV=1	RER1_MOUSE	Rer1	23 kDa		0.33	0.04	-0.1	0.2	-0.1	0.1	-0.1	0.1	0	0.1	0.1	0
Growth factor receptor-bound protein 7 OS=Mus musculus OX=10090 GN=Grb7 PE=1 SV=1	GRB7_MOUSE	Grb7	60 kDa		0.33	0.11	0	-0.4	0.1	0.4	-0.4	-0.1	0	-0.2	0.3	0.3
Cluster of RNA-binding protein 14 OS=Mus musculus OX=10090 GN=Rbm14 PE=1 SV=1 (RBM14_MOUSE)	RBM14_MOUSE	Rbm14	69 kDa	TRUE	0.33	0.02	-0.1	0	0	-0.1	0	0.2	0	-0.1	0	0
Protein eva-1 homolog A (Fragment) OS=Mus musculus OX=10090 GN=Eva1a PE=1 SV=1	D3Z511_MOUSE (+1)	Eva1a	18 kDa		0.33	0.07	0	0.1	-0.1	-0.1	0	0.3	0.2	0.1	0	-0.1
Mutated in colorectal cancers OS=Mus musculus OX=10090 GN=Mcc PE=1 SV=1	E9PWI3_MOUSE	Mcc	112 kDa		0.33	-0.37	0.8	-0.9	-1	0.1	0.8	-0.2	-0.3	-0.1	-0.6	-0.6
Protein Hook homolog 2 OS=Mus musculus OX=10090 GN=Hook2 PE=1 SV=1	A0A1B0GT78_MOUSE (+1)	Hook2	80 kDa		0.33	0.09	-0.2	0	0.1	0.1	0.1	0.1	0	0	0.2	0.1
Cluster of Serine/threonine-protein kinase OSR1 OS=Mus musculus OX=10090 GN=Oxsr1 PE=1 SV=1 (OXSR1_MOUSE)	OXSR1_MOUSE	Oxsr1	58 kDa	TRUE	0.33	0.05	-0.2	0	0.1	0	0.1	0.1	0	0	0.1	0.1
Myotubularin-related protein 6 OS=Mus musculus OX=10090 GN=Mtmr6 PE=1 SV=1	L8AZD2_MOUSE (+1)	Mtmr6	76 kDa		0.33	-0.21	0	0.1	0.2	-0.3	-0.3	0.1	-0.5	-0.4	0	-0.7
Cluster of Cytoplasmic dynein 1 heavy chain 1 OS=Mus musculus OX=10090 GN=Dync1h1 PE=1 SV=2 (DYHC1_MOUSE)	DYHC1_MOUSE	Dync1h1	532 kDa	TRUE	0.33	0	0	-0.1	0	0	0	0.1	-0.1	0	0	0
Eukaryotic translation initiation factor 3 subunit F OS=Mus musculus OX=10090 GN=Eif3f PE=1 SV=2	EIF3F_MOUSE	Eif3f	38 kDa		0.33	0.04	0.1	0	-0.1	0	0	0.1	0	0	0.1	0
D-aminoacyl-tRNA deacylase 2 OS=Mus musculus OX=10090 GN=Dtd2 PE=1 SV=1	DTD2_MOUSE	Dtd2	18 kDa		0.33	-0.12	0.2	0.2	-0.4	-0.2	0.2	-0.1	-0.2	-0.1	-0.2	0.1
Trimeric intracellular cation channel type B OS=Mus musculus OX=10090 GN=Tmem38b PE=1 SV=1	TM38B_MOUSE	Tmem38b	33 kDa		0.33	-0.03	-0.1	0.1	0	0	0	0.1	0	-0.2	-0.1	0
39S ribosomal protein L53, mitochondrial OS=Mus musculus OX=10090 GN=Mrpl53 PE=1 SV=1	RM53_MOUSE	Mrpl53	13 kDa		0.33	-0.05	-0.1	0	0	0.1	-0.1	-0.1	-0.1	0.2	0	-0.3
Casein kinase II subunit beta OS=Mus musculus OX=10090 GN=Csnk2b PE=1 SV=1	CSK2B_MOUSE	Csnk2b	25 kDa		0.33	0.02	0	0	0	0.1	-0.1	0.1	0	-0.1	0	0
40S ribosomal protein S15a OS=Mus musculus OX=10090 GN=Rps15a PE=1 SV=2	RS15A_MOUSE	Rps15a	15 kDa		0.33	0.04	-0.1	0	-0.1	0.1	0.1	0.1	0	0	0.1	0
Cluster of Probable phospholipid-transporting ATPase IIB OS=Mus musculus OX=10090 GN=Atp9b PE=1 SV=4 (ATP9B_MOUSE)	ATP9B_MOUSE	Atp9b	129 kDa	TRUE	0.33	-0.19	0.3	-0.1	-0.4	-0.2	0.8	-0.6	-0.2	0	-0.1	-0.4
Tensin-2 OS=Mus musculus OX=10090 GN=Tns2 PE=1 SV=1	TNS2_MOUSE	Tns2	152 kDa	TRUE	0.34	-0.01	-0.1	-0.1	0.1	-0.2	0.1	0	-0.1	0	0.1	0
Putative hydrolase RBBP9 OS=Mus musculus OX=10090 GN=Rbbp9 PE=1 SV=2	RBBP9_MOUSE	Rbbp9	21 kDa		0.34	-0.03	-0.1	0	0	0	0	0.1	-0.1	-0.1	-0.1	0
Vacuolar protein sorting-associated protein 29 (Fragment) OS=Mus musculus OX=10090 GN=Vps29 PE=1 SV=1	D3YYD5_MOUSE (+2)	Vps29	14 kDa		0.34	0.04	0	-0.1	0	0	0	0.1	0	0	0.1	0
Nuclear-interacting partner of ALK OS=Mus musculus OX=10090 GN=Zc3hc1 PE=1 SV=1	H3BKM2_MOUSE (+1)	Zc3hc1	51 kDa		0.34	-0.08	0	-0.2	0.1	-0.1	0.3	0	-0.2	-0.3	0	0
Phosphoenolpyruvate carboxykinase, cytosolic [GTP] OS=Mus musculus OX=10090 GN=Pck1 PE=1 SV=1	PCKGC_MOUSE	Pck1	69 kDa	TRUE	0.34	0.1	0.3	-0.1	-0.3	-0.2	0.3	0.1	0.4	0.5	-0.3	-0.2
Heme oxygenase 1 OS=Mus musculus OX=10090 GN=Hmox1 PE=1 SV=1	HMOX1_MOUSE	Hmox1	33 kDa		0.34	-0.11	0.3	0.2	-0.3	0	-0.1	0.2	0.1	-0.4	-0.3	-0.2
Ena/VASP-like protein (Fragment) OS=Mus musculus OX=10090 GN=Evl PE=1 SV=1	A0A1Y7VJA2_MOUSE (+1)	Evl	46 kDa		0.34	0.11	0.2	-0.1	-0.1	0	0.1	0.4	0.1	0.2	0.2	-0.2
1,5-anhydro-D-fructose reductase OS=Mus musculus OX=10090 GN=Akr1e2 PE=1 SV=1	AKCL2_MOUSE	Akr1e2	34 kDa		0.34	0.28	-0.6	0	1.1	-1.3	0.6	1.1	0.2	-0.9	0.2	0.5
Cdc42 effector protein 4 OS=Mus musculus OX=10090 GN=Cdc42ep4 PE=1 SV=1	BORG4_MOUSE	Cdc42ep4	38 kDa		0.34	-0.07	-0.1	0.1	0.1	0	0	-0.3	0	0	0.1	-0.2
CTP synthase 2 OS=Mus musculus OX=10090 GN=Ctps2 PE=1 SV=1	PYRG2_MOUSE	Ctps2	66 kDa	TRUE	0.34	0.05	0	0.1	-0.1	0.1	-0.1	0.1	0	0.1	0.2	0.1
60S acidic ribosomal protein P0 OS=Mus musculus OX=10090 GN=Rplp0 PE=1 SV=3	RLA0_MOUSE	Rplp0	34 kDa	TRUE	0.34	-0.02	0	0	0	0	0	0.1	-0.1	0	0	-0.1
Cluster of 60S ribosomal protein L24 OS=Mus musculus OX=10090 GN=Rpl24 PE=1 SV=2 (RL24_MOUSE)	RL24_MOUSE	Rpl24	18 kDa	TRUE	0.34	0	0.3	-0.8	-0.1	0.2	0.1	0.1	-0.1	0	-0.2	0.3
Cluster of Prenylcysteine oxidase OS=Mus musculus OX=10090 GN=Pcyox1 PE=1 SV=1 (PCYOX_MOUSE)	PCYOX_MOUSE	Pcyox1	56 kDa	TRUE	0.34	0.02	0	0	0	0.1	0	-0.1	0	-0.1	0.1	0.2
Tyrosine-protein kinase CSK OS=Mus musculus OX=10090 GN=Csk PE=1 SV=2	CSK_MOUSE	Csk	51 kDa		0.34	0.03	-0.2	0	0.1	0	0	0.1	0	0	0.1	-0.1
Protein FAM210A OS=Mus musculus OX=10090 GN=Fam210a PE=1 SV=1	F210A_MOUSE	Fam210a	32 kDa		0.34	0.06	-0.1	0	0.1	-0.1	0.1	0.1	-0.2	0.3	0.1	0.1
Transaldolase OS=Mus musculus OX=10090 GN=Taldo1 PE=1 SV=1	A0A1B0GR11_MOUSE (+1)	Taldo1	42 kDa		0.34	0.01	0	0.1	0.1	0	-0.1	0.2	0	0	0	-0.1
Ras-related protein Rab-17 OS=Mus musculus OX=10090 GN=Rab17 PE=1 SV=1	RAB17_MOUSE	Rab17	24 kDa		0.34	0.06	0	0	-0.1	0	0.1	-0.1	0	0	0	0.4
Cluster of Unconventional myosin-Ie OS=Mus musculus OX=10090 GN=Myo1e PE=1 SV=1 (MYO1E_MOUSE)	MYO1E_MOUSE [2]	Myo1e	127 kDa	TRUE	0.34	0.17	-0.1	0.1	0.1	0	-0.3	0.2	0	0.1	0.1	0.3
Cluster of Sarcolemmal membrane-associated protein (Fragment) OS=Mus musculus OX=10090 GN=Slmap PE=1 SV=1 (F6UV57_MOUSE)	F6UV57_MOUSE	Slmap	50 kDa	TRUE	0.34	0.02	0	-0.1	0	-0.1	0.2	0.1	0.1	-0.2	0	0.1
Peroxisomal membrane protein 2 OS=Mus musculus OX=10090 GN=Pxmp2 PE=1 SV=1	Q5D073_MOUSE	Pxmp2	22 kDa		0.34	0.06	-0.1	-0.4	0.1	0	0.2	-0.1	-0.1	-0.1	0.2	0.3
Cluster of Bile salt sulfotransferase 1 OS=Mus musculus OX=10090 GN=Sult2a1 PE=1 SV=1 (ST2A1_MOUSE)	ST2A1_MOUSE [5]	Sult2a1	33 kDa	TRUE	0.34	0.44	-0.9	0.5	0.2	0.3	-0.8	1.1	0.8	0.7	-1.3	-0.6
Myomesin-3 OS=Mus musculus OX=10090 GN=Myom3 PE=1 SV=1	MYOM3_MOUSE	Myom3	162 kDa		0.34	-0.44	0.6	0.1	-1.6	-0.8	0.4	-0.9	-0.3	-0.6	-1.1	-0.1
SH3 domain-binding glutamic acid-rich-like protein OS=Mus musculus OX=10090 GN=Sh3bgrl2 PE=1 SV=1	A0A087WS96_MOUSE (+1)	Sh3bgrl2	14 kDa		0.34	0.05	0	0.1	0.1	-0.1	-0.1	0	0	0	0.1	0.2
Cathelicidin antimicrobial peptide OS=Mus musculus OX=10090 GN=Camp PE=1 SV=2	CAMP_MOUSE	Camp	19 kDa	TRUE	0.34	0.07	0.4	-0.1	0.3	-0.1	-0.4	2.1	0.7	-0.1	-0.1	-0.8
Translation initiation factor IF-3, mitochondrial OS=Mus musculus OX=10090 GN=Mtif3 PE=1 SV=1	IF3M_MOUSE	Mtif3	32 kDa		0.34	0.04	0	0	0	0.1	-0.1	0.1	-0.1	0.1	0.2	0
Pyridine nucleotide-disulfide oxidoreductase domain-containing protein 2 OS=Mus musculus OX=10090 GN=Pyroxd2 PE=1 SV=3	PYRD2_MOUSE	Pyroxd2	63 kDa		0.34	-0.03	-0.2	-0.1	-0.1	0.4	0	0.1	-0.7	0.2	0.1	-0.1
Epidermal growth factor receptor kinase substrate 8-like protein 2 OS=Mus musculus OX=10090 GN=Eps8l2 PE=1 SV=1	ES8L2_MOUSE	Eps8l2	82 kDa	TRUE	0.34	-0.02	0.2	0	0	-0.1	-0.1	0	-0.2	0	0.2	0
High mobility group nucleosome-binding domain-containing protein 5 OS=Mus musculus OX=10090 GN=Hmgn5 PE=1 SV=2	HMGN5_MOUSE	Hmgn5	45 kDa		0.34	-0.02	-0.1	0.1	0	-0.1	0.1	0.1	-0.1	-0.2	0.1	0
Importin subunit beta-1 OS=Mus musculus OX=10090 GN=Kpnb1 PE=1 SV=2	IMB1_MOUSE	Kpnb1	97 kDa		0.34	-0.02	-0.1	0	0	0.1	0	0	-0.1	0	0.1	-0.1
Cluster of SWI/SNF complex subunit SMARCC2 OS=Mus musculus OX=10090 GN=Smarcc2 PE=1 SV=1 (Q3UID0_MOUSE)	Q3UID0_MOUSE [2]	Smarcc2	125 kDa	TRUE	0.34	0.06	-0.1	0	0.2	-0.2	0	0.3	0.1	-0.1	-0.1	0.1
Tight junction protein ZO-2 OS=Mus musculus OX=10090 GN=Tjp2 PE=1 SV=2	ZO2_MOUSE	Tjp2	131 kDa	TRUE	0.34	0.06	-0.1	0	0.1	0	0	0.1	-0.1	-0.1	0.2	0.2
KN motif and ankyrin repeat domains 1 OS=Mus musculus OX=10090 GN=Kank1 PE=1 SV=1	E9Q238_MOUSE	Kank1	148 kDa	TRUE	0.34	0.02	0.1	-0.1	0	0	0	0.1	-0.1	-0.1	0.1	0.1
Reticulocalbin-2 OS=Mus musculus OX=10090 GN=Rcn2 PE=1 SV=1	RCN2_MOUSE	Rcn2	37 kDa		0.34	-0.07	-0.4	0.2	0.1	0.2	0.1	0	-0.1	-0.1	0	0
Cluster of Conserved oligomeric Golgi complex subunit 4 OS=Mus musculus OX=10090 GN=Cog4 PE=1 SV=1 (COG4_MOUSE)	COG4_MOUSE	Cog4	89 kDa	TRUE	0.35	0.27	-0.2	0.1	-0.9	0	0.8	0.6	0.1	0.6	0.5	-0.3
Dual specificity mitogen-activated protein kinase kinase 3 OS=Mus musculus OX=10090 GN=Map2k3 PE=1 SV=2	MP2K3_MOUSE	Map2k3	39 kDa	TRUE	0.35	0.02	-0.2	0.1	0	0.1	-0.1	0	0.1	-0.1	0.1	0
Pinin OS=Mus musculus OX=10090 GN=Pnn PE=1 SV=4	PININ_MOUSE (+1)	Pnn	82 kDa		0.35	0.05	-0.3	0.1	0	-0.2	0.2	0.2	-0.1	0	0.1	0
Cluster of Pirin (Fragment) OS=Mus musculus OX=10090 GN=Pir PE=1 SV=1 (A2AIH8_MOUSE)	A2AIH8_MOUSE [2]	Pir	28 kDa	TRUE	0.35	0.04	0	-0.1	0.3	-0.1	-0.1	0	0.1	0	0	0.1
ELMO domain-containing protein 2 (Fragment) OS=Mus musculus OX=10090 GN=Elmod2 PE=1 SV=1	A0A1B0GRZ8_MOUSE (+1)	Elmod2	22 kDa		0.35	0.05	0	0.1	-0.2	0.1	-0.1	0	-0.1	0.2	0.1	0
RanBP-type and C3HC4-type zinc finger-containing protein 1 OS=Mus musculus OX=10090 GN=Rbck1 PE=1 SV=2	HOIL1_MOUSE	Rbck1	58 kDa		0.35	-0.11	0.3	0.1	0.6	-0.3	-0.2	0.2	0.3	-0.2	-0.6	0
E3 ubiquitin-protein ligase RBBP6 OS=Mus musculus OX=10090 GN=Rbbp6 PE=1 SV=5	RBBP6_MOUSE	Rbbp6	200 kDa		0.35	0.04	0	-0.1	0.2	0	-0.1	0.2	-0.1	0.1	0	0.1
26S proteasome non-ATPase regulatory subunit 4 OS=Mus musculus OX=10090 GN=Psmd4 PE=1 SV=1	PSMD4_MOUSE	Psmd4	41 kDa	TRUE	0.35	-0.02	-0.1	-0.1	0	0.2	0	-0.1	-0.1	-0.1	0.1	0
Reticulon 4 interacting protein 1 OS=Mus musculus OX=10090 GN=Rtn4ip1 PE=1 SV=1	A0A0R4J0S3_MOUSE	Rtn4ip1	43 kDa		0.35	0.03	-0.1	0	0	0.1	0	-0.1	-0.1	0.2	0.1	0
39S ribosomal protein L50, mitochondrial OS=Mus musculus OX=10090 GN=Mrpl50 PE=1 SV=2	RM50_MOUSE	Mrpl50	18 kDa		0.35	-0.04	-0.1	0	0	0.2	-0.1	-0.1	-0.2	0.1	0.1	-0.2
V-type proton ATPase subunit d 1 OS=Mus musculus OX=10090 GN=Atp6v0d1 PE=1 SV=2	VA0D1_MOUSE	Atp6v0d1	40 kDa		0.35	-0.05	0.1	-0.1	0	0	0	0	0	-0.2	-0.1	0.1
Cluster of COMM domain-containing protein 1 OS=Mus musculus OX=10090 GN=Commd1 PE=1 SV=2 (COMD1_MOUSE)	COMD1_MOUSE	Commd1	21 kDa	TRUE	0.35	-0.04	-0.1	-0.1	0.1	0	0	-0.2	0	0	0	0
DEAD (Asp-Glu-Ala-Asp) box polypeptide 23 OS=Mus musculus OX=10090 GN=Ddx23 PE=1 SV=1	D3Z0M9_MOUSE	Ddx23	95 kDa		0.35	0.05	-0.1	0.1	0.1	0	-0.1	0.2	0.1	-0.1	0.1	0
Cluster of Heat shock 70 kDa protein 1B OS=Mus musculus OX=10090 GN=Hspa1b PE=1 SV=3 (HS71B_MOUSE)	HS71B_MOUSE [2]	Hspa1b	70 kDa	TRUE	0.35	-0.03	0	0.1	0	0.2	-0.3	0	0.1	-0.1	0	-0.2
Cluster of YTH domain-containing family protein 3 OS=Mus musculus OX=10090 GN=Ythdf3 PE=1 SV=2 (YTHD3_MOUSE)	YTHD3_MOUSE [4]	Ythdf3	64 kDa	TRUE	0.35	-0.03	0	0.1	0	0	0	0	-0.1	-0.1	0	0
Rho guanine nucleotide exchange factor 12 OS=Mus musculus OX=10090 GN=Arhgef12 PE=1 SV=1	F8VQN6_MOUSE	Arhgef12	172 kDa		0.35	0.01	0	0.1	0	-0.2	0.1	0.2	0	-0.1	-0.1	0
Cluster of Putative deoxyribonuclease TATDN1 OS=Mus musculus OX=10090 GN=Tatdn1 PE=1 SV=1 (A0A0R4J1E8_MOUSE)	A0A0R4J1E8_MOUSE [2]	Tatdn1	30 kDa	TRUE	0.35	0.06	-0.1	-0.1	0	0.1	0.1	0	0	0	0.3	0
Cluster of UPF0587 protein C1orf123 homolog OS=Mus musculus OX=10090 PE=1 SV=1 (CA123_MOUSE)	CA123_MOUSE		18 kDa	TRUE	0.35	-0.05	-0.2	0	0	0	0	-0.1	-0.2	-0.1	0	0
Charged multivesicular body protein 5 OS=Mus musculus OX=10090 GN=Chmp5 PE=1 SV=1	CHMP5_MOUSE	Chmp5	25 kDa	TRUE	0.35	0.08	0.2	-0.1	-0.1	0.1	-0.2	0.2	0.1	0.1	0.1	0
T-cell-specific guanine nucleotide triphosphate-binding protein 2 OS=Mus musculus OX=10090 GN=Tgtp2 PE=1 SV=2	TGTP2_MOUSE	Tgtp2	47 kDa		0.35	-0.21	0.1	0	0.7	-0.3	-0.2	0.7	0.1	-0.6	-0.4	-0.4
Cluster of Lipoyltransferase 1, mitochondrial OS=Mus musculus OX=10090 GN=Lipt1 PE=1 SV=1 (LIPT_MOUSE)	LIPT_MOUSE	Lipt1	42 kDa	TRUE	0.35	0.04	-0.1	0	0.1	0	0	-0.1	-0.1	0.1	0.2	0
Protein phosphatase 1K, mitochondrial OS=Mus musculus OX=10090 GN=Ppm1k PE=1 SV=1	PPM1K_MOUSE	Ppm1k	41 kDa		0.35	-0.07	0.1	0.5	-0.1	-0.4	0	0	0.2	0	-0.2	-0.4
PDZ and LIM domain protein 1 OS=Mus musculus OX=10090 GN=Pdlim1 PE=1 SV=4	PDLI1_MOUSE	Pdlim1	36 kDa		0.35	-0.05	0.1	-0.1	0	-0.2	0.2	0	0	-0.2	-0.1	0
NEDD8 ultimate buster 1 OS=Mus musculus OX=10090 GN=Nub1 PE=1 SV=1	A0A0G2JGQ4_MOUSE	Nub1	73 kDa		0.35	-0.04	-0.1	0	0	0	0.1	0	0	0	-0.2	0
Interferon-induced very large GTPase 1 OS=Mus musculus OX=10090 GN=Gvin1 PE=1 SV=1	L7N451_MOUSE	Gvin1	281 kDa		0.35	-0.07	0.1	-0.1	0.1	0	-0.1	0.2	-0.2	-0.2	-0.2	-0.1
Core histone macro-H2A.2 OS=Mus musculus OX=10090 GN=H2afy2 PE=1 SV=3	H2AW_MOUSE	H2afy2	40 kDa	TRUE	0.35	0.06	0	-0.3	0.1	0	0.2	0.3	-0.1	0	0	0.2
Ubiquitin carboxyl-terminal hydrolase OS=Mus musculus OX=10090 GN=Usp5 PE=1 SV=1	Q3U4W8_MOUSE (+1)	Usp5	93 kDa		0.36	-0.02	-0.1	0	0	0	0	0	-0.1	-0.1	0	0.1
Cluster of Echinoderm microtubule-associated protein-like 2 OS=Mus musculus OX=10090 GN=Eml2 PE=1 SV=1 (E9QK48_MOUSE)	E9QK48_MOUSE	Eml2	91 kDa	TRUE	0.36	-0.04	0	-0.1	0	0.1	0.1	-0.1	-0.1	-0.1	0	0.1
Transcription elongation regulator 1 OS=Mus musculus OX=10090 GN=Tcerg1 PE=1 SV=2	TCRG1_MOUSE	Tcerg1	124 kDa	TRUE	0.36	0.08	0	0.1	-0.1	0	-0.1	0.1	-0.1	0.1	0.1	0.1
AT-rich interactive domain-containing protein 1A OS=Mus musculus OX=10090 GN=Arid1a PE=1 SV=1	ARI1A_MOUSE (+1)	Arid1a	242 kDa	TRUE	0.36	0.5	-0.1	0.5	-0.6	0.1	-1.7	1	0.2	0	1	-1.2
39S ribosomal protein L19, mitochondrial OS=Mus musculus OX=10090 GN=Mrpl19 PE=1 SV=1	RM19_MOUSE	Mrpl19	34 kDa		0.36	0.04	-0.1	0	0	0.2	-0.1	0	0	0	0.2	0
Cytosolic 5'-nucleotidase 3A OS=Mus musculus OX=10090 GN=Nt5c3a PE=1 SV=4	5NT3A_MOUSE	Nt5c3a	37 kDa		0.36	-0.03	0.1	0	-0.1	0	0	-0.2	0	-0.1	0.1	0
Enoyl-CoA hydratase domain-containing protein 3, mitochondrial OS=Mus musculus OX=10090 GN=Echdc3 PE=1 SV=1	ECHD3_MOUSE	Echdc3	32 kDa		0.36	0.09	-0.1	-0.1	0.1	0.1	-0.1	0.2	0.2	0.1	-0.1	0
Steroid receptor RNA activator 1 OS=Mus musculus OX=10090 GN=Sra1 PE=1 SV=3	SRA1_MOUSE	Sra1	26 kDa		0.36	-0.14	0.1	0	-0.2	0	0	-0.1	-0.3	-0.2	0	-0.2
Cluster of Ubiquitin-like protein 4A OS=Mus musculus OX=10090 GN=Ubl4a PE=1 SV=1 (UBL4A_MOUSE)	UBL4A_MOUSE	Ubl4a	18 kDa	TRUE	0.36	-0.08	-0.1	0	0	0.2	-0.1	0.1	-0.3	-0.1	0.1	-0.2
Cluster of Aspartyl aminopeptidase OS=Mus musculus OX=10090 GN=Dnpep PE=1 SV=1 (Q3TVK3_MOUSE)	Q3TVK3_MOUSE [2]	Dnpep	52 kDa	TRUE	0.36	0.03	-0.1	0.1	0.1	0	0	0.1	0	0	-0.1	0.1
Signal transducer and activator of transcription 3 OS=Mus musculus OX=10090 GN=Stat3 PE=1 SV=2	STAT3_MOUSE	Stat3	88 kDa	TRUE	0.36	-0.06	0	0.1	0.1	-0.1	0	0.2	-0.1	-0.1	-0.2	-0.2
Inter-alpha-trypsin inhibitor heavy chain H1 OS=Mus musculus OX=10090 GN=Itih1 PE=1 SV=2	ITIH1_MOUSE	Itih1	101 kDa		0.36	-0.07	0	0	0	-0.2	0.2	-0.1	-0.2	-0.3	0.2	-0.1
H-2 class II histocompatibility antigen, A-S alpha chain OS=Mus musculus OX=10090 GN=H2-Aa PE=1 SV=1	HA2S_MOUSE	H2-Aa	26 kDa		0.36	0.08	0.4	-0.1	0.7	-0.7	-0.4	1.1	0.3	-0.1	-0.2	-0.1
Cluster of Alpha-mannosidase 2 OS=Mus musculus OX=10090 GN=Man2a1 PE=1 SV=2 (MA2A1_MOUSE)	MA2A1_MOUSE	Man2a1	132 kDa	TRUE	0.36	-0.03	-0.1	0.1	0	0	-0.1	0	0	0	-0.1	-0.1
Aldehyde dehydrogenase family 16 member A1 OS=Mus musculus OX=10090 GN=Aldh16a1 PE=1 SV=2	A16A1_MOUSE	Aldh16a1	85 kDa		0.36	-0.03	-0.1	0	0.1	-0.1	0	0	-0.1	-0.1	0	-0.1
Cluster of Host cell factor 1 OS=Mus musculus OX=10090 GN=Hcfc1 PE=1 SV=2 (HCFC1_MOUSE)	HCFC1_MOUSE	Hcfc1	210 kDa	TRUE	0.36	0.02	-0.1	0.1	0.1	-0.1	0	0.2	0	0	0	-0.1
Myc box-dependent-interacting protein 1 OS=Mus musculus OX=10090 GN=Bin1 PE=1 SV=1	BIN1_MOUSE (+1)	Bin1	64 kDa	TRUE	0.36	-0.06	0.3	0.1	-0.3	-0.3	0.1	-0.1	0	-0.2	-0.2	0.1
Calcium-transporting ATPase OS=Mus musculus OX=10090 GN=Atp2b4 PE=1 SV=1	E9Q828_MOUSE (+1)	Atp2b4	129 kDa	TRUE	0.36	0.04	-0.2	0	0.1	0.1	0.1	0	0.1	0	0.1	0
Cluster of La-related protein 7 OS=Mus musculus OX=10090 GN=Larp7 PE=1 SV=2 (LARP7_MOUSE)	LARP7_MOUSE	Larp7	65 kDa	TRUE	0.36	0.07	-0.1	0.1	0.1	-0.2	0.1	0.2	-0.1	0	0.1	0.2
Ribosome-recycling factor, mitochondrial OS=Mus musculus OX=10090 GN=Mrrf PE=1 SV=1	RRFM_MOUSE	Mrrf	29 kDa		0.36	0.05	0.1	-0.2	0.2	0	0	-0.1	0	0.1	0.2	0
Alpha-1,6-mannosyl-glycoprotein 2-beta-N-acetylglucosaminyltransferase OS=Mus musculus OX=10090 GN=Mgat2 PE=1 SV=1	MGAT2_MOUSE	Mgat2	51 kDa		0.36	-0.07	-0.1	0	-0.4	0.2	-0.1	-0.2	-0.1	0	-0.1	-0.4
Cluster of 60S ribosomal protein L3 OS=Mus musculus OX=10090 GN=Rpl3 PE=1 SV=3 (RL3_MOUSE)	RL3_MOUSE	Rpl3	46 kDa	TRUE	0.36	0	0.2	-0.4	-0.1	0.1	0.1	0	-0.1	-0.1	0	0.2
Isochorismatase domain-containing protein 2A OS=Mus musculus OX=10090 GN=Isoc2a PE=1 SV=1	ISC2A_MOUSE	Isoc2a	22 kDa	TRUE	0.36	0.22	0	0.1	-0.2	-0.2	-0.1	0.2	0.2	0.2	0	0.2
Ras-related protein Rab-21 OS=Mus musculus OX=10090 GN=Rab21 PE=1 SV=4	RAB21_MOUSE	Rab21	24 kDa		0.36	0.04	0	0	0	0	0	0.2	0	-0.1	0	0
Cluster of Septin-4 OS=Mus musculus OX=10090 GN=Sept4 PE=1 SV=1 (SEPT4_MOUSE)	SEPT4_MOUSE	2019-09-04	55 kDa	TRUE	0.36	-0.06	-0.1	0	0.1	0	0.1	0.2	0	-0.3	-0.1	0
Dimethylaniline monooxygenase [N-oxide-forming] 5 OS=Mus musculus OX=10090 GN=Fmo5 PE=1 SV=4	FMO5_MOUSE	Fmo5	60 kDa	TRUE	0.36	0.04	0.3	-0.4	0	0.1	-0.1	-0.4	0	0	0.2	0.2
Cluster of MCG116671 OS=Mus musculus OX=10090 GN=Gm11361 PE=3 SV=1 (A0A1Y7VKY1_MOUSE)	A0A1Y7VKY1_MOUSE [2]	Gm11361	18 kDa	TRUE	0.36	0.06	-0.1	-0.1	0.1	0.1	0	0.2	0	0.1	0	0
Cluster of Metaxin-1 OS=Mus musculus OX=10090 GN=Mtx1 PE=1 SV=1 (F7C846_MOUSE)	F7C846_MOUSE [2]	Mtx1	51 kDa	TRUE	0.36	0.03	0	0	0.1	-0.1	-0.1	-0.1	0	0.1	0	0.1
Sideroflexin-2 OS=Mus musculus OX=10090 GN=Sfxn2 PE=1 SV=1	SFXN2_MOUSE	Sfxn2	36 kDa		0.36	0.18	0.1	0.1	0.1	-0.6	0	0.1	0.4	0.2	0.2	0.1
DNA topoisomerase 3-beta-1 OS=Mus musculus OX=10090 GN=Top3b PE=1 SV=1	TOP3B_MOUSE	Top3b	97 kDa		0.36	0.05	0	-0.1	0	0.2	-0.1	0	0	0	0.1	0.1
Coatomer subunit beta' OS=Mus musculus OX=10090 GN=Copb2 PE=1 SV=2	COPB2_MOUSE	Copb2	102 kDa		0.36	-0.01	0	0	0	0	0	0.1	0	0	-0.1	0
Lipoamide acyltransferase component of branched-chain alpha-keto acid dehydrogenase complex, mitochondrial OS=Mus musculus OX=10090 GN=Dbt PE=1 SV=2	ODB2_MOUSE	Dbt	53 kDa		0.36	-0.02	-0.1	0	0.1	-0.1	0	0	0	0	0	-0.1
Elongin-B OS=Mus musculus OX=10090 GN=Elob PE=1 SV=1	ELOB_MOUSE	Elob	13 kDa		0.36	-0.03	0	0	0	0	0	0	-0.1	0	-0.1	-0.1
cDNA sequence BC024139 OS=Mus musculus OX=10090 GN=BC024139 PE=2 SV=1	Q8BVJ3_MOUSE	BC024139	86 kDa		0.36	-0.1	0.1	-0.2	0	0.1	-0.1	-0.2	-0.1	-0.3	0.1	-0.1
Myb-binding protein 1A OS=Mus musculus OX=10090 GN=Mybbp1a PE=1 SV=2	MBB1A_MOUSE	Mybbp1a	152 kDa		0.37	-0.01	0.1	0	0	0	0	0.2	-0.1	-0.2	0.1	0
Neurolysin, mitochondrial OS=Mus musculus OX=10090 GN=Nln PE=1 SV=1	A0A286YD12_MOUSE (+1)	Nln	78 kDa	TRUE	0.37	0.01	-0.3	0	0.1	0.1	-0.1	-0.1	0.1	0.1	0.1	0
B-cell receptor-associated protein 29 OS=Mus musculus OX=10090 GN=Bcap29 PE=1 SV=1	BAP29_MOUSE	Bcap29	28 kDa		0.37	-0.08	0	0	0	0.2	-0.3	0.2	0	-0.1	-0.3	-0.3
Nuclear migration protein nudC OS=Mus musculus OX=10090 GN=Nudc PE=1 SV=1	NUDC_MOUSE	Nudc	38 kDa		0.37	-0.02	0	0	-0.2	0.2	0	0	-0.1	0	0.1	0
Cluster of V-type proton ATPase subunit B, brain isoform OS=Mus musculus OX=10090 GN=Atp6v1b2 PE=1 SV=1 (VATB2_MOUSE)	VATB2_MOUSE	Atp6v1b2	57 kDa	TRUE	0.37	-0.02	0	0	0	-0.1	0	0.1	0.1	-0.2	-0.1	-0.1
40S ribosomal protein S26 OS=Mus musculus OX=10090 GN=Rps26 PE=1 SV=3	RS26_MOUSE	Rps26	13 kDa		0.37	0.04	0.1	-0.2	-0.2	0.1	0.1	0	-0.1	0	0.1	0.2
Cluster of Autophagy-related protein 16-1 OS=Mus musculus OX=10090 GN=Atg16l1 PE=1 SV=1 (A16L1_MOUSE)	A16L1_MOUSE	Atg16l1	68 kDa	TRUE	0.37	-0.06	0	0	0	0	0	-0.1	0	-0.1	0	0.1
Lathosterol oxidase OS=Mus musculus OX=10090 GN=Sc5d PE=2 SV=2	SC5D_MOUSE	Sc5d	35 kDa		0.37	0.05	0.1	-0.5	0.1	0.3	-0.2	-0.2	-0.2	-0.3	0.9	0.6
Heterogeneous nuclear ribonucleoprotein A1 OS=Mus musculus OX=10090 GN=Hnrnpa1 PE=1 SV=1	Q5EBP8_MOUSE	Hnrnpa1	39 kDa	TRUE	0.37	0.05	0	-0.1	0.1	0	0.1	0.3	0	-0.1	0	0.1
Cytoskeleton-associated protein 5 OS=Mus musculus OX=10090 GN=Ckap5 PE=1 SV=1	CKAP5_MOUSE	Ckap5	226 kDa		0.37	-0.01	0	-0.1	0	0	0	0.1	0	0	-0.1	0
Cofilin-2 OS=Mus musculus OX=10090 GN=Cfl2 PE=1 SV=1	COF2_MOUSE	Cfl2	19 kDa	TRUE	0.37	-0.06	0	0.1	-0.1	-0.1	0.1	-0.1	0	0	-0.1	-0.1
Uncharacterized protein C1orf50 homolog OS=Mus musculus OX=10090 PE=1 SV=1	CA050_MOUSE		22 kDa	TRUE	0.37	0.06	-0.1	-0.1	0.1	0.1	0	0	0.1	0.1	0	0.1
Zyxin OS=Mus musculus OX=10090 GN=Zyx PE=1 SV=2	ZYX_MOUSE	Zyx	61 kDa		0.37	0.04	-0.1	-0.1	-0.1	0	0.2	0.2	0	0.1	-0.2	0
Serine/threonine-protein phosphatase 4 catalytic subunit OS=Mus musculus OX=10090 GN=Ppp4c PE=1 SV=2	PP4C_MOUSE	Ppp4c	35 kDa	TRUE	0.37	0.06	-0.1	0	-0.1	0	0.1	0	0	0	0.2	0.1
[truncated: 1,702 more rows]
