# Supplementary material for: Gender-specific changes in energy metabolism and protein degradation as major pathways affected in livers of mice treated with ibuprofen
Source: Sci Rep. 2020 Feb 25;10:3386. doi: 10.1038/s41598-020-60053-y (PMC7042271; doi:10.1038/s41598-020-60053-y)
Supplement: Supplementary file 3 — Supplemental Table 2. [file 41598_2020_60053_MOESM3_ESM.xlsx]

## Sheet: Quantitative Samples View Repor
		Shuchita Tiwari, Manish Mishra, Michelle Salemi, Brett S. Phinney, Joanne L. Newens and Aldrin V. Gomes. Gender-specific changes in energy metabolism and protein degradation as major pathways affected in livers of mice treated with ibuprofen. Scientific Reports. Supplemental Table 2.
Ibuprofen and vehicle treated mice livers				minimum 2 peptides
1705 proteins in 1552 clusters and 5 decoy proteins				>[1.2] fold change					Log? Fold Change		Log? Fold Change		Log? Fold Change		Log? Fold Change		Log? Fold Change		Log? Fold Change		Log? Fold Change		Log? Fold Change		Log? Fold Change		Log? Fold Change
ibu_tmt3									Reference		Reference		Reference		Reference		Reference		IBU		IBU		IBU		IBU		IBU
#	Identified Proteins (1705)	Accession Number	Alternate ID	Molecular Weight	Protein Grouping Ambiguity	Permutation Test (p-value) Benjamini-Hochberg (p < 0.00674)	Log2 Fold Change by Category (IBU / Reference)	Taxonomy	Quant 1	Std Dev Log? Fold Change(Quant 1)	Quant 2	Std Dev Log? Fold Change(Quant 2)	Quant 3	Std Dev Log? Fold Change(Quant 3)	Quant 4	Std Dev Log? Fold Change(Quant 4)	Quant 5	Std Dev Log? Fold Change(Quant 5)	Quant 6	Std Dev Log? Fold Change(Quant 6)	Quant 7	Std Dev Log? Fold Change(Quant 7)	Quant 8	Std Dev Log? Fold Change(Quant 8)	Quant 9	Std Dev Log? Fold Change(Quant 9)	Quant 10	Std Dev Log? Fold Change(Quant 10)
1	Peroxisomal bifunctional enzyme OS=Mus musculus OX=10090 GN=Ehhadh PE=1 SV=4	ECHP_MOUSE	Ehhadh	78 kDa		< 0.0001	0.83	unknown	-0.2068	0.545142	-0.0401	0.542088	0.2454	0.476544	0.2039	0.504985	-0.3333	0.551007	0.5932	0.501066	0.4317	0.489668	1.1212	0.485383	0.8093	0.506798	1.2199	0.518797
2	Bifunctional epoxide hydrolase 2 OS=Mus musculus OX=10090 GN=Ephx2 PE=1 SV=2	HYES_MOUSE	Ephx2	63 kDa		< 0.0001	0.4	unknown	-0.226	0.503349	0.0518	0.515916	0.1028	0.473779	0.0776	0.513808	0.0141	0.518112	0.2451	0.472218	0.1077	0.48039	0.4898	0.489765	0.5945	0.501324	0.6105	0.489523
3	Electron transfer flavoprotein-ubiquinone oxidoreductase, mitochondrial OS=Mus musculus OX=10090 GN=Etfdh PE=1 SV=1	ETFD_MOUSE	Etfdh	68 kDa		< 0.0001	0.22	unknown	-0.0903	0.486532	0.0838	0.467122	0.1127	0.475994	-0.0862	0.49658	-0.0078	0.492009	0.1748	0.474688	0.0924	0.471097	0.4081	0.499288	0.2169	0.493234	0.2302	0.492206
4	Cluster of Acyl-CoA dehydrogenase family member 11 OS=Mus musculus OX=10090 GN=Acad11 PE=1 SV=1 (A0A0R4J0I6_MOUSE)	A0A0R4J0I6_MOUSE	Acad11	87 kDa	TRUE	< 0.0001	0.32	unknown	-0.0953	0.479325	0.1104	0.472365	0.0891	0.463281	-0.0448	0.486854	-0.0437	0.479312	0.2836	0.479211	0.1855	0.465779	0.3064	0.4793	0.2533	0.473388	0.5702	0.483456
5	Cluster of Cytochrome P450 4A14 OS=Mus musculus OX=10090 GN=Cyp4a14 PE=1 SV=1 (CP4AE_MOUSE)	CP4AE_MOUSE	Cyp4a14	59 kDa	TRUE	< 0.0001	1.6	unknown	-0.4939	0.768847	0.5257	0.493654	0.4413	0.502025	-0.6577	0.830396	-0.5151	0.711218	1.312	0.557395	0.5083	0.488859	1.6811	0.601928	1.853	0.598107	2.4332	0.696155
6	Histidine ammonia-lyase OS=Mus musculus OX=10090 GN=Hal PE=1 SV=1	HUTH_MOUSE	Hal	72 kDa		< 0.0001	-0.25	unknown	0.0424	0.465548	-0.1096	0.466265	-0.0806	0.47738	0.1771	0.469982	-0.0476	0.462141	-0.2478	0.467384	-0.2627	0.485685	-0.3904	0.48877	0.009	0.471178	-0.4064	0.491495
7	Peroxisomal multifunctional enzyme type 2 OS=Mus musculus OX=10090 GN=Hsd17b4 PE=1 SV=3	DHB4_MOUSE	Hsd17b4	79 kDa		< 0.0001	0.23	unknown	-0.0425	0.493985	0.0617	0.509042	0.1113	0.499954	0.0079	0.507519	-0.1505	0.494051	0.1924	0.506308	0.0721	0.480475	0.2268	0.50761	0.2442	0.499234	0.4307	0.500576
8	Cluster of SEC14-like protein 2 OS=Mus musculus OX=10090 GN=Sec14l2 PE=1 SV=1 (S14L2_MOUSE)	S14L2_MOUSE	Sec14l2	46 kDa	TRUE	< 0.0001	0.24	unknown	-0.1324	0.488905	-0.0352	0.51169	-0.0236	0.519942	0.1095	0.486961	0.0903	0.508155	0.1515	0.501055	0.1789	0.47634	0.2776	0.484279	0.2807	0.505117	0.3137	0.496381
9	Epoxide hydrolase 1 OS=Mus musculus OX=10090 GN=Ephx1 PE=1 SV=2	HYEP_MOUSE	Ephx1	53 kDa		< 0.0001	0.37	unknown	0.0976	0.448375	0.3431	0.454609	-0.1526	0.461036	-0.013	0.452262	-0.2968	0.482213	0.3937	0.4477	0.214	0.445269	0.4679	0.450008	0.3666	0.448307	0.4044	0.453742
10	Carboxylesterase 1D OS=Mus musculus OX=10090 GN=Ces1d PE=1 SV=1	CES1D_MOUSE	Ces1d	62 kDa	TRUE	< 0.0001	0.26	unknown	-0.185	0.501668	0.0267	0.507759	0.0585	0.491947	-0.0331	0.502663	0.0984	0.483429	0.2943	0.508524	0.0249	0.49288	0.2658	0.494204	0.316	0.486575	0.4117	0.50058
11	Cluster of Fatty aldehyde dehydrogenase OS=Mus musculus OX=10090 GN=Aldh3a2 PE=1 SV=2 (AL3A2_MOUSE)	AL3A2_MOUSE [4]	Aldh3a2	54 kDa	TRUE	< 0.0001	0.52	unknown	-0.3168	0.498822	0.184	0.487769	0.0915	0.487896	0.0744	0.474896	-0.0757	0.493402	0.536	0.473942	0.2987	0.47022	0.7415	0.477724	0.3594	0.472751	0.6231	0.489936
12	Choline dehydrogenase, mitochondrial OS=Mus musculus OX=10090 GN=Chdh PE=1 SV=1	CHDH_MOUSE	Chdh	66 kDa		< 0.0001	0.23	unknown	-0.2288	0.511771	0.0471	0.508277	0.135	0.491868	-0.0156	0.483102	0.0499	0.475984	0.1281	0.471969	0.1284	0.473501	0.2769	0.481778	0.3076	0.489031	0.2531	0.491535
13	Cluster of Peroxisomal acyl-coenzyme A oxidase 1 OS=Mus musculus OX=10090 GN=Acox1 PE=1 SV=5 (ACOX1_MOUSE)	ACOX1_MOUSE [2]	Acox1	75 kDa	TRUE	< 0.0001	0.55	unknown	-0.2185	0.537494	0.0478	0.523103	0.1955	0.520842	-0.0176	0.544996	-0.0545	0.504545	0.4606	0.505227	0.2987	0.493605	0.6329	0.540536	0.5504	0.515726	0.8157	0.539455
14	Cluster of Long-chain-fatty-acid--CoA ligase 1 OS=Mus musculus OX=10090 GN=Acsl1 PE=1 SV=2 (ACSL1_MOUSE)	ACSL1_MOUSE [2]	Acsl1	78 kDa	TRUE	< 0.0001	0.26	unknown	0.0173	0.473771	0.0807	0.468197	-0.0874	0.48027	0.0562	0.464331	-0.062	0.472342	0.1079	0.461088	0.0277	0.46873	0.2569	0.46873	0.4184	0.47389	0.4961	0.472209
15	Very long-chain acyl-CoA synthetase OS=Mus musculus OX=10090 GN=Slc27a2 PE=1 SV=2	S27A2_MOUSE	Slc27a2	70 kDa		< 0.0001	0.23	unknown	-0.0948	0.486256	0.224	0.482648	-0.0622	0.518632	-0.115	0.517463	0.0164	0.488061	0.4318	0.492571	0.0308	0.45984	0.2626	0.510411	0.1517	0.484452	0.3493	0.516358
16	2,4-dienoyl-CoA reductase, mitochondrial OS=Mus musculus OX=10090 GN=Decr1 PE=1 SV=1	DECR_MOUSE	Decr1	36 kDa		< 0.0001	0.29	unknown	-0.0564	0.470336	0.1951	0.489396	0.006	0.471533	-0.0122	0.476148	-0.1157	0.478341	0.2652	0.461818	-0.018	0.45986	0.5327	0.470447	0.3023	0.468537	0.3497	0.466102
17	Peroxisomal 2,4-dienoyl-CoA reductase OS=Mus musculus OX=10090 GN=Decr2 PE=1 SV=1	DECR2_MOUSE	Decr2	31 kDa		< 0.0001	0.31	unknown	-0.0415	0.516036	-0.0448	0.527145	0.1484	0.508973	-0.0145	0.528251	-0.0745	0.522405	0.2303	0.503219	0.1231	0.501646	0.2345	0.516036	0.3373	0.516429	0.5119	0.534313
18	Hydroxysteroid dehydrogenase-like protein 2 OS=Mus musculus OX=10090 GN=Hsdl2 PE=1 SV=1	HSDL2_MOUSE	Hsdl2	54 kDa		< 0.0001	0.27	unknown	-0.2446	0.478392	0.2344	0.465039	0.0917	0.45651	-0.1604	0.465942	0.0415	0.46941	0.3509	0.459812	0.0644	0.466475	0.2586	0.462053	0.239	0.459419	0.3856	0.453394
19	Cluster of All-trans-retinol 13,14-reductase OS=Mus musculus OX=10090 GN=Retsat PE=1 SV=3 (RETST_MOUSE)	RETST_MOUSE	Retsat	67 kDa	TRUE	< 0.0001	0.77	unknown	-0.3519	0.469338	0.6524	0.430819	-0.0762	0.470249	-0.0314	0.468615	-0.0194	0.474718	0.8247	0.466777	0.3072	0.432248	0.8506	0.446978	0.7366	0.442901	1.0649	0.432451
20	Carnitine O-palmitoyltransferase 1, liver isoform OS=Mus musculus OX=10090 GN=Cpt1a PE=1 SV=4	CPT1A_MOUSE	Cpt1a	88 kDa	TRUE	< 0.0001	0.18	unknown	-0.0394	0.4793	0.186	0.481805	-0.0135	0.474638	-0.1429	0.477109	0	0.473377	0.1462	0.471696	0.1364	0.467276	0.0833	0.470756	0.2349	0.481019	0.2983	0.477502
21	Cluster of Cytochrome P450 4A10 OS=Mus musculus OX=10090 GN=Cyp4a10 PE=1 SV=1 (A2A977_MOUSE)	A2A977_MOUSE [2]	Cyp4a10	57 kDa	TRUE	< 0.0001	0.8	unknown	-0.4668	0.574213	0.4021	0.44908	-0.1789	0.565388	0.2723	0.459357	-0.2469	0.549733	0.6895	0.493011	0.2027	0.452536	0.9106	0.527133	0.9536	0.519854	1.3468	0.613824
22	Cluster of Long-chain-specific acyl-CoA dehydrogenase, mitochondrial OS=Mus musculus OX=10090 GN=Acadl PE=1 SV=1 (A0A0R4J083_MOUSE)	A0A0R4J083_MOUSE [2]	Acadl	48 kDa	TRUE	< 0.0001	0.18	unknown	-0.0538	0.466294	0.0644	0.460626	0.1172	0.462297	-0.1568	0.465519	0.0242	0.476327	0.1897	0.45828	0.0875	0.459632	0.1677	0.451139	0.1452	0.456523	0.3006	0.460492
23	Indoleamine 2,3-dioxygenase 2 OS=Mus musculus OX=10090 GN=Ido2 PE=1 SV=3	I23O2_MOUSE	Ido2	45 kDa		< 0.0001	0.28	unknown	-0.1647	0.470462	0.132	0.467865	0.0562	0.465394	0.0472	0.466668	-0.0701	0.464084	0.151	0.46399	0.4782	0.468547	0.461	0.468778	0.2387	0.462368	0.0839	0.462263
24	Mitochondrial carnitine/acylcarnitine carrier protein OS=Mus musculus OX=10090 GN=Slc25a20 PE=1 SV=1	MCAT_MOUSE	Slc25a20	33 kDa		< 0.0001	0.26	unknown	-0.1159	0.506104	0.0907	0.467682	0.0178	0.484008	-0.0801	0.502722	0.0505	0.49342	0.2581	0.485974	-0.0404	0.493432	0.4259	0.484277	0.2729	0.485501	0.3467	0.487104
25	Cluster of 3 beta-hydroxysteroid dehydrogenase type 4 OS=Mus musculus OX=10090 GN=Hsd3b4 PE=2 SV=3 (3BHS4_MOUSE)	3BHS4_MOUSE	Hsd3b4	42 kDa	TRUE	< 0.0001	-0.54	unknown	0.0654	0.470994	-0.1604	0.462138	-0.0142	0.470012	0.0545	0.468536	0.0581	0.473513	-0.57	0.49715	-0.3884	0.491629	-1.0298	0.532127	-0.7627	0.533663	0.1443	0.476539
26	Malonyl-CoA decarboxylase, mitochondrial OS=Mus musculus OX=10090 GN=Mlycd PE=1 SV=1	DCMC_MOUSE	Mlycd	55 kDa	TRUE	< 0.0001	0.17	unknown	-0.1052	0.487294	0.0975	0.473856	0.0664	0.470342	-0.0697	0.489325	-0.0011	0.474821	0.1133	0.471571	0.1258	0.486037	0.2967	0.480847	0.1875	0.482905	0.1744	0.48247
27	Epidermal growth factor receptor OS=Mus musculus OX=10090 GN=Egfr PE=1 SV=1	EGFR_MOUSE	Egfr	135 kDa	TRUE	< 0.0001	-0.5	unknown	0.6657	0.602171	-0.1966	0.559166	-0.4923	0.533872	-0.2836	0.551124	0.6185	0.594301	-0.9225	0.582617	-0.593	0.559608	-0.9019	0.626269	-0.2337	0.559166	-0.1046	0.535925
28	Cluster of Kynurenine 3-monooxygenase OS=Mus musculus OX=10090 GN=Kmo PE=1 SV=1 (KMO_MOUSE)	KMO_MOUSE	Kmo	55 kDa	TRUE	< 0.0001	0.15	unknown	0.0417	0.460361	0.1027	0.469919	0.0687	0.476827	0.0117	0.476526	-0.2313	0.480433	0.0938	0.473114	0.1442	0.457843	0.2792	0.475552	0.095	0.463904	0.1397	0.461191
29	Alpha-tocopherol transfer protein OS=Mus musculus OX=10090 GN=Ttpa PE=1 SV=1	TTPA_MOUSE	Ttpa	32 kDa		< 0.0001	0.2	unknown	-0.0259	0.446186	0.0653	0.449607	-0.0405	0.46381	0.0729	0.442375	-0.0791	0.451321	0.2643	0.442223	0.0538	0.434354	0.3654	0.448937	0.094	0.438346	0.2191	0.439866
30	Cluster of Carnitine O-palmitoyltransferase 2, mitochondrial OS=Mus musculus OX=10090 GN=Cpt2 PE=1 SV=2 (CPT2_MOUSE)	CPT2_MOUSE	Cpt2	74 kDa	TRUE	< 0.0001	0.18	unknown	-0.1779	0.50278	0.1302	0.488605	-0.0452	0.487739	0.0582	0.482433	0.0093	0.493949	0.2562	0.488036	0.0293	0.484839	0.3556	0.490404	0.1885	0.485184	0.0942	0.479638
31	Alpha-aminoadipic semialdehyde synthase, mitochondrial OS=Mus musculus OX=10090 GN=Aass PE=1 SV=1	AASS_MOUSE	Aass	103 kDa	TRUE	< 0.0001	0.18	unknown	-0.065	0.479039	-0.0973	0.479573	0.2752	0.502215	-0.0879	0.485519	-0.024	0.470805	0.1105	0.476714	0.2712	0.467311	0.3977	0.469192	0.0762	0.469052	0.0631	0.477235
32	Carboxylesterase 1F OS=Mus musculus OX=10090 GN=Ces1f PE=1 SV=1	CES1F_MOUSE	Ces1f	62 kDa	TRUE	< 0.0001	0.23	unknown	0.1297	0.509497	-0.0406	0.526539	-0.024	0.520983	0.031	0.510875	-0.1442	0.502754	0.1649	0.49941	-0.0853	0.485291	0.3983	0.510222	0.3351	0.489347	0.3008	0.514817
33	Acyl-coenzyme A thioesterase 12 OS=Mus musculus OX=10090 GN=Acot12 PE=1 SV=1	ACO12_MOUSE	Acot12	62 kDa		< 0.0001	0.19	unknown	-0.101	0.467586	0.0306	0.466617	0.0716	0.467612	-0.0436	0.464319	0.0335	0.456652	0.2278	0.462567	0.0317	0.454074	0.1974	0.452667	0.2305	0.462429	0.2666	0.466026
34	Cluster of 2-oxoisovalerate dehydrogenase subunit alpha OS=Mus musculus OX=10090 GN=Bckdha PE=1 SV=1 (Q3U3J1_MOUSE)	Q3U3J1_MOUSE [2]	Bckdha	51 kDa	TRUE	< 0.0001	-0.27	unknown	0.2022	0.499737	0.1041	0.489294	0.0017	0.485246	-0.1282	0.469174	-0.1712	0.483061	-0.5241	0.52314	0.2104	0.485303	-0.4344	0.474161	-0.0562	0.479093	-0.478	0.515528
35	Dehydrogenase/reductase SDR family member 4 OS=Mus musculus OX=10090 GN=Dhrs4 PE=1 SV=3	DHRS4_MOUSE	Dhrs4	30 kDa	TRUE	< 0.0001	0.2	unknown	-0.0524	0.480045	0.137	0.481316	0.0452	0.499586	-0.0548	0.499755	-0.0725	0.486633	0.1833	0.481239	0.0302	0.47718	0.1758	0.478223	0.3179	0.490093	0.3176	0.487229
36	Beta-ureidopropionase OS=Mus musculus OX=10090 GN=Upb1 PE=1 SV=1	BUP1_MOUSE	Upb1	44 kDa		< 0.0001	0.47	unknown	-0.0121	0.49432	-0.2269	0.503315	0.683	0.534706	-0.0667	0.498571	-0.1404	0.479269	0.6446	0.501695	0.1091	0.47878	0.6525	0.485061	0.1656	0.474453	0.775	0.514057
37	Cluster of 3-ketoacyl-CoA thiolase B, peroxisomal OS=Mus musculus OX=10090 GN=Acaa1b PE=1 SV=1 (THIKB_MOUSE)	THIKB_MOUSE [2]	Acaa1b	44 kDa	TRUE	< 0.0001	0.72	unknown	-0.3816	0.62592	-0.0276	0.54354	0.3324	0.522452	0.3263	0.537688	-0.2002	0.545627	0.4623	0.506593	0.44	0.557188	0.9727	0.626609	0.9514	0.602969	1.0843	0.612577
38	Serine--pyruvate aminotransferase, mitochondrial OS=Mus musculus OX=10090 GN=Agxt PE=1 SV=3	SPYA_MOUSE	Agxt	46 kDa		< 0.0001	0.23	unknown	-0.167	0.486684	-0.0767	0.48334	0.2498	0.487327	-0.1913	0.477154	0.198	0.470133	0.2973	0.481718	0.1479	0.455333	0.1027	0.486514	0.318	0.473336	0.2946	0.472535
39	Estradiol 17-beta-dehydrogenase 2 OS=Mus musculus OX=10090 GN=Hsd17b2 PE=1 SV=2	DHB2_MOUSE	Hsd17b2	42 kDa		< 0.0001	-0.33	unknown	0.174	0.477873	-0.1974	0.474517	-0.1875	0.47158	0.1186	0.470328	0.0806	0.469956	-0.2878	0.474922	-0.5109	0.48741	-0.5907	0.470012	-0.104	0.463884	-0.2161	0.466486
40	Glycine N-acyltransferase-like protein OS=Mus musculus OX=10090 GN=Gm4952 PE=1 SV=3	GLYAL_MOUSE	Gm4952	34 kDa	TRUE	< 0.0001	0.21	unknown	-0.1234	0.489542	0.0511	0.460137	0.1913	0.468269	-0.1869	0.48292	0.0349	0.479802	0.2285	0.469415	-0.0885	0.472296	0.2687	0.482424	0.3254	0.461507	0.239	0.477846
41	Arginine-rich, mutated in early stage tumors, isoform CRA_b OS=Mus musculus OX=10090 GN=Manf PE=1 SV=1	Q3TMX5_MOUSE (+1)	Manf	20 kDa		< 0.0001	-0.25	unknown	0.1409	0.443687	0.0179	0.467273	0.0133	0.444962	-0.1797	0.455091	-0.0122	0.453998	-0.2468	0.458586	-0.1731	0.437197	-0.3849	0.455995	-0.1275	0.450499	-0.3391	0.470574
42	Retinoid-inducible serine carboxypeptidase OS=Mus musculus OX=10090 GN=Scpep1 PE=1 SV=2	RISC_MOUSE	Scpep1	51 kDa		< 0.0001	0.32	unknown	0.2508	0.473504	-0.115	0.50337	-0.0222	0.498626	-0.2712	0.51365	0.0992	0.471158	0.408	0.489899	0.0188	0.482197	0.4386	0.476764	0.2646	0.474858	0.4619	0.489377
43	Trifunctional enzyme subunit beta, mitochondrial OS=Mus musculus OX=10090 GN=Hadhb PE=1 SV=1	ECHB_MOUSE	Hadhb	51 kDa	TRUE	< 0.0001	0.18	unknown	-0.1434	0.4926	0.1068	0.496183	0.0431	0.478037	-0.1427	0.504969	0.088	0.468218	0.2045	0.488978	-0.0071	0.474379	0.2916	0.519563	0.1763	0.490469	0.1182	0.5032
44	AHNAK nucleoprotein (desmoyokin) OS=Mus musculus OX=10090 GN=Ahnak PE=1 SV=1	E9Q616_MOUSE	Ahnak	604 kDa	TRUE	< 0.0001	-0.22	unknown	-0.019	0.508634	-0.1212	0.508223	-0.0316	0.509946	-0.1709	0.507393	0.4332	0.521352	-0.1394	0.494162	-0.2417	0.51319	-0.3661	0.511393	-0.2839	0.514353	-0.088	0.524569
45	Complement C3 OS=Mus musculus OX=10090 GN=C3 PE=1 SV=3	CO3_MOUSE	C3	186 kDa	TRUE	< 0.0001	-0.13	unknown	-0.0378	0.472672	0.0646	0.486476	-0.147	0.486487	-0.06	0.482534	0.156	0.489949	0.0238	0.478716	-0.3221	0.493525	-0.2296	0.493599	-0.0677	0.481712	-0.0061	0.483701
46	Glutamine synthetase OS=Mus musculus OX=10090 GN=Glul PE=1 SV=6	GLNA_MOUSE	Glul	42 kDa		< 0.0001	-0.15	unknown	0.1125	0.485958	-0.035	0.477857	0.0535	0.484762	-0.1184	0.477925	-0.0238	0.480648	-0.0443	0.468047	-0.127	0.472815	-0.3494	0.482745	-0.2787	0.490196	-0.0334	0.479675
47	Cluster of Titin OS=Mus musculus OX=10090 GN=Ttn PE=1 SV=1 (TITIN_MOUSE)	TITIN_MOUSE [2]	Ttn	3906 kDa	TRUE	< 0.0001	-0.53	unknown	0.7286	0.674641	0.143	0.591215	-1.8235	1.13524	-0.8247	0.58571	0.6917	0.662727	-0.7426	0.560928	-0.3104	0.520529	-0.7271	0.545423	-1.3971	0.79864	0.0954	0.576145
48	Ectonucleoside triphosphate diphosphohydrolase 5 OS=Mus musculus OX=10090 GN=Entpd5 PE=1 SV=1	ENTP5_MOUSE (+1)	Entpd5	47 kDa	TRUE	< 0.0001	0.23	unknown	-0.0092	0.486099	-0.017	0.501806	-0.0599	0.502006	0.277	0.492739	-0.1894	0.501529	0.0994	0.489627	0.0872	0.48751	0.3671	0.492456	0.3295	0.489364	0.2799	0.48335
49	Probable 2-oxoglutarate dehydrogenase E1 component DHKTD1, mitochondrial OS=Mus musculus OX=10090 GN=Dhtkd1 PE=1 SV=1	DHTK1_MOUSE	Dhtkd1	103 kDa	TRUE	< 0.0001	0.5	unknown	-0.1081	0.543343	-0.7793	0.740328	0.4804	0.529949	-0.2125	0.553168	0.3333	0.502868	0.4112	0.500294	0.5965	0.498945	0.5372	0.517995	0.5493	0.531617	0.4536	0.497618
50	Ig gamma-2B chain C region OS=Mus musculus OX=10090 GN=Igh-3 PE=1 SV=3	IGG2B_MOUSE	Igh-3	44 kDa		< 0.0001	0.55	unknown	-0.2049	0.484691	0.3858	0.492233	0.4018	0.478106	-0.1877	0.51491	-0.4214	0.529153	0.6729	0.484577	-0.0423	0.482193	0.7446	0.507363	0.6087	0.484008	0.6005	0.487277
51	Cluster of Medium-chain specific acyl-CoA dehydrogenase, mitochondrial OS=Mus musculus OX=10090 GN=Acadm PE=1 SV=1 (ACADM_MOUSE)	ACADM_MOUSE	Acadm	46 kDa	TRUE	< 0.0001	0.21	unknown	-0.127	0.473985	0.1975	0.496661	0.0341	0.47063	0.026	0.487017	-0.1429	0.49141	0.3127	0.486239	0.0938	0.474448	0.3661	0.477122	-0.0137	0.474823	0.3041	0.475533
52	Cluster of ATP-binding cassette sub-family D member 3 OS=Mus musculus OX=10090 GN=Abcd3 PE=1 SV=2 (ABCD3_MOUSE)	ABCD3_MOUSE	Abcd3	75 kDa	TRUE	< 0.0001	0.38	unknown	-0.0815	0.490767	-0.0204	0.49443	0.0616	0.479242	0.1478	0.470223	-0.1256	0.496816	0.1898	0.475147	0.1902	0.468472	0.4425	0.539215	0.458	0.545743	0.6766	0.488882
53	Trifunctional enzyme subunit alpha, mitochondrial OS=Mus musculus OX=10090 GN=Hadha PE=1 SV=1	ECHA_MOUSE	Hadha	83 kDa		< 0.0001	0.18	unknown	-0.0922	0.491405	0.0852	0.489847	0.0165	0.50304	-0.094	0.516592	0.0673	0.506186	0.1531	0.499502	-0.0304	0.49059	0.3073	0.501103	0.2729	0.507407	0.2107	0.49824
54	4-aminobutyrate aminotransferase, mitochondrial OS=Mus musculus OX=10090 GN=Abat PE=1 SV=1	GABT_MOUSE	Abat	56 kDa		< 0.0001	0.15	unknown	-0.1022	0.541599	0.0066	0.50314	0.0365	0.533385	0.1001	0.517565	-0.0142	0.538036	0.1555	0.532418	0.1406	0.506447	0.2671	0.534502	0.0523	0.53036	0.1139	0.517597
55	Serum paraoxonase/arylesterase 1 OS=Mus musculus OX=10090 GN=Pon1 PE=1 SV=2	PON1_MOUSE	Pon1	40 kDa	TRUE	< 0.0001	-0.28	unknown	0.083	0.494218	0.0233	0.47702	-0.1365	0.484759	0.217	0.474962	-0.2503	0.472755	-0.2998	0.476214	-0.3146	0.501955	-0.1188	0.472544	-0.1509	0.486072	-0.5434	0.500554
56	Carboxylesterase 1E OS=Mus musculus OX=10090 GN=Ces1e PE=1 SV=1	EST1E_MOUSE (+1)	Ces1e	62 kDa	TRUE	< 0.0001	0.34	unknown	-0.3871	0.514683	-0.2216	0.513073	0.2635	0.46907	0.2055	0.484291	0.0086	0.501489	0.1343	0.473239	0.1628	0.484031	0.2752	0.518654	0.7699	0.504853	0.4333	0.511019
57	von Willebrand factor A domain-containing protein 8 OS=Mus musculus OX=10090 GN=Vwa8 PE=1 SV=2	VWA8_MOUSE	Vwa8	213 kDa	TRUE	< 0.0001	0.21	unknown	-0.1542	0.50463	0.0944	0.486924	0.058	0.480564	-0.338	0.541727	0.2809	0.49709	0.116	0.489135	0.0509	0.485464	0.4655	0.49171	0.2225	0.489459	0.2276	0.478403
58	GTP cyclohydrolase 1 feedback regulatory protein OS=Mus musculus OX=10090 GN=Gchfr PE=1 SV=3	GFRP_MOUSE	Gchfr	10 kDa		< 0.0001	0.22	unknown	-0.0046	0.498781	-0.0173	0.508621	0.0232	0.488657	0.0629	0.487935	-0.0706	0.497273	0.2563	0.489584	0.2371	0.49114	0.2702	0.495014	0.1839	0.505492	0.178	0.501825
59	2-amino-3-ketobutyrate coenzyme A ligase, mitochondrial OS=Mus musculus OX=10090 GN=Gcat PE=1 SV=2	KBL_MOUSE	Gcat	45 kDa		< 0.0001	0.18	unknown	-0.2213	0.51381	0.1043	0.496375	0.1224	0.475577	0.0106	0.486671	-0.0494	0.487732	0.276	0.495274	0.2875	0.499308	0.2097	0.475103	0.1196	0.481895	-0.0611	0.510267
60	Cluster of Pyrethroid hydrolase Ces2a OS=Mus musculus OX=10090 GN=Ces2a PE=1 SV=1 (EST2A_MOUSE)	EST2A_MOUSE [5]	Ces2a	62 kDa	TRUE	< 0.0001	0.26	unknown	-0.1304	0.569492	-0.153	0.519582	0.0232	0.530579	0.1865	0.550845	0.0366	0.561807	0.1194	0.535084	0.2493	0.50172	0.2463	0.580696	0.3662	0.596563	0.3324	0.537525
61	Proteasome subunit beta type-8 OS=Mus musculus OX=10090 GN=Psmb8 PE=1 SV=2	PSB8_MOUSE	Psmb8	30 kDa		< 0.0001	-0.27	unknown	0.0819	0.485258	-0.0739	0.462195	0.2231	0.485034	0.007	0.464278	-0.2271	0.467682	-0.2284	0.463711	-0.1253	0.471228	-0.53	0.475643	-0.267	0.465931	-0.2321	0.491751
62	N(G),N(G)-dimethylarginine dimethylaminohydrolase 1 OS=Mus musculus OX=10090 GN=Ddah1 PE=1 SV=3	DDAH1_MOUSE	Ddah1	31 kDa	TRUE	< 0.0001	0.23	unknown	-0.516	0.458871	0.0859	0.456704	0.3008	0.469928	0.0392	0.449634	-0.0164	0.446836	0.4635	0.457298	0.024	0.455353	0.3041	0.454387	0.1318	0.448355	0.2763	0.451152
63	Sulfite oxidase, mitochondrial OS=Mus musculus OX=10090 GN=Suox PE=1 SV=2	SUOX_MOUSE	Suox	61 kDa		< 0.0001	0.14	unknown	-0.0599	0.508612	-0.0182	0.526387	0.1135	0.523406	0.0409	0.524985	-0.1091	0.528926	0.1672	0.503414	0.0124	0.526461	0.3398	0.523929	0.0423	0.522651	0.1866	0.512464
64	Glycerol-3-phosphate dehydrogenase, mitochondrial OS=Mus musculus OX=10090 GN=Gpd2 PE=1 SV=2	GPDM_MOUSE	Gpd2	81 kDa	TRUE	< 0.0001	0.22	unknown	-0.2339	0.508038	0.0899	0.481119	0.2101	0.484421	-0.1194	0.498178	-0.0219	0.519733	0.3087	0.495632	0.2261	0.483687	0.4408	0.504928	-0.0013	0.482016	0.0783	0.481573
65	Cluster of Ig gamma-1 chain C region, membrane-bound form OS=Mus musculus OX=10090 GN=Ighg1 PE=1 SV=2 (IGH1M_MOUSE)	IGH1M_MOUSE [4]	Ighg1	43 kDa	TRUE	< 0.0001	0.65	unknown	0.4288	0.530095	0.2529	0.519387	-0.4558	0.59216	0.0973	0.543932	-0.6844	0.661552	0.1791	0.512767	0.6644	0.518289	1.4989	0.582295	1.1575	0.551103	-0.0692	0.52756
66	Glutathione S-transferase Mu 1 OS=Mus musculus OX=10090 GN=Gstm1 PE=1 SV=2	GSTM1_MOUSE	Gstm1	26 kDa	TRUE	< 0.0001	0.15	unknown	0.1327	0.491743	-0.1035	0.532722	0.208	0.495105	-0.12	0.495691	-0.1041	0.520757	0.0459	0.484153	0.2855	0.500143	0.0461	0.473926	0.0887	0.474215	0.2962	0.494687
67	Glutathione S-transferase theta-2 OS=Mus musculus OX=10090 GN=Gstt2 PE=1 SV=4	GSTT2_MOUSE	Gstt2	28 kDa	TRUE	< 0.0001	0.33	unknown	-0.208	0.50006	-0.0319	0.502649	0.1941	0.487179	0.0912	0.495551	-0.1019	0.536994	0.4718	0.478939	0.0616	0.489776	0.3051	0.476675	0.337	0.480333	0.4343	0.486542
68	Pyruvate kinase OS=Mus musculus OX=10090 GN=Pklr PE=1 SV=1	E9Q509_MOUSE (+1)	Pklr	59 kDa	TRUE	< 0.0001	-0.23	unknown	-0.5024	0.488276	0.2163	0.490353	-0.0182	0.475298	0.5558	0.516557	-0.2149	0.479968	-0.1831	0.471007	0.1298	0.494241	-0.355	0.489531	-0.509	0.505209	-0.265	0.497678
69	Cluster of Serum albumin OS=Bos taurus GN=ALB PE=1 SV=4 (ALBU_BOVIN)	ALBU_BOVIN	ALB	69 kDa	TRUE	< 0.0001	-0.94	unknown	0.8985	1.07886	-1.4619	0.504217	2.066	1.24026	0.5094	0.968924	-1.6134	0.59102	-1.4172	0.489326	-1.4439	0.517086	1.5842	1.2909	-1.2805	0.471481	-1.6118	0.549498
70	Cluster of Akr1c20 protein OS=Mus musculus OX=10090 GN=Akr1c20 PE=1 SV=1 (Q8VC77_MOUSE)	Q8VC77_MOUSE	Akr1c20	37 kDa	TRUE	< 0.0001	-0.23	unknown	0.0407	0.488525	-0.0577	0.483558	-0.0193	0.496741	0.1033	0.489339	-0.0696	0.486465	-0.3225	0.495832	-0.164	0.49096	-0.1283	0.488768	-0.2198	0.489375	-0.3562	0.507738
71	D-beta-hydroxybutyrate dehydrogenase, mitochondrial OS=Mus musculus OX=10090 GN=Bdh1 PE=1 SV=2	BDH_MOUSE	Bdh1	38 kDa		< 0.0001	0.17	unknown	-0.3145	0.501031	0.0919	0.496292	0.1338	0.486508	-0.0084	0.497373	0.0823	0.498853	0.1991	0.481457	-0.0059	0.503822	0.2246	0.476004	0.2682	0.501892	0.1765	0.493037
72	GTP-binding protein SAR1b OS=Mus musculus OX=10090 GN=Sar1b PE=1 SV=1	SAR1B_MOUSE	Sar1b	22 kDa	TRUE	< 0.0001	0.22	unknown	-0.1488	0.468991	0.0646	0.457976	0.028	0.460524	0.143	0.458633	-0.0982	0.468475	0.1737	0.452466	0.0674	0.459446	0.293	0.458527	0.1688	0.453356	0.3492	0.452601
73	N-fatty-acyl-amino acid synthase/hydrolase PM20D1 OS=Mus musculus OX=10090 GN=Pm20d1 PE=1 SV=1	P20D1_MOUSE	Pm20d1	56 kDa		< 0.0001	0.21	unknown	0.1878	0.488659	0.0643	0.50161	0.0888	0.48902	0.0209	0.481829	-0.5859	0.574563	0.1424	0.47872	0.1449	0.474749	0.1763	0.488218	0.2878	0.477766	0.3544	0.497287
74	Methyltransferase-like protein 7B OS=Mus musculus OX=10090 GN=Mettl7b PE=1 SV=2	MET7B_MOUSE	Mettl7b	28 kDa		< 0.0001	0.26	unknown	0.0103	0.494564	-0.0822	0.472737	-0.1176	0.510006	0.2755	0.484025	-0.0974	0.515284	0.0944	0.492867	0.1011	0.487801	0.4616	0.494194	0.3379	0.484163	0.3687	0.525782
75	Bifunctional 3'-phosphoadenosine 5'-phosphosulfate synthase 2 OS=Mus musculus OX=10090 GN=Papss2 PE=1 SV=2	PAPS2_MOUSE	Papss2	70 kDa	TRUE	< 0.0001	0.12	unknown	-0.1675	0.476513	-0.1154	0.496042	0.1232	0.495753	0.1291	0.476733	-0.0001	0.480157	0.1758	0.479526	0.3315	0.477171	0.0996	0.477214	-0.0295	0.474083	0.0143	0.488937
76	Estradiol 17-beta-dehydrogenase 11 OS=Mus musculus OX=10090 GN=Hsd17b11 PE=1 SV=1	DHB11_MOUSE	Hsd17b11	33 kDa	TRUE	< 0.0001	0.42	unknown	-0.2862	0.520386	0.2292	0.472842	0.0674	0.497057	-0.1141	0.497434	0.0289	0.594185	0.3456	0.463155	-0.0491	0.487384	0.6949	0.511733	0.3751	0.542051	0.6607	0.503232
77	Cysteine sulfinic acid decarboxylase OS=Mus musculus OX=10090 GN=Csad PE=1 SV=1	CSAD_MOUSE	Csad	55 kDa	TRUE	< 0.0001	0.47	unknown	0.3364	0.461842	0.3091	0.47933	0.0917	0.488437	-1.0624	0.64665	-0.3203	0.519283	0.481	0.487966	0.2821	0.467934	-0.6015	0.551743	1.0045	0.483102	0.6836	0.467589
78	Succinate-semialdehyde dehydrogenase, mitochondrial OS=Mus musculus OX=10090 GN=Aldh5a1 PE=1 SV=1	SSDH_MOUSE	Aldh5a1	56 kDa		< 0.0001	0.13	unknown	-0.1385	0.517267	0.0142	0.523512	0.0885	0.541019	0.0327	0.515658	-0.0548	0.52729	0.2572	0.503409	0.1272	0.512275	0.292	0.528821	0.0984	0.504414	-0.0326	0.538501
79	Hydroxymethylglutaryl-CoA synthase, mitochondrial OS=Mus musculus OX=10090 GN=Hmgcs2 PE=1 SV=2	HMCS2_MOUSE	Hmgcs2	57 kDa	TRUE	< 0.0001	0.25	unknown	-0.1714	0.517077	0.2833	0.505968	-0.0825	0.552301	-0.0531	0.530048	-0.0024	0.530691	0.3054	0.504949	0.1109	0.512849	0.3642	0.532932	0.2694	0.48494	0.2555	0.525175
80	3-hydroxyisobutyrate dehydrogenase, mitochondrial OS=Mus musculus OX=10090 GN=Hibadh PE=1 SV=1	3HIDH_MOUSE	Hibadh	35 kDa		< 0.0001	0.15	unknown	-0.253	0.495062	-0.0222	0.524169	0.169	0.482355	0.0864	0.517978	0.0084	0.500555	0.2403	0.497936	0.1059	0.486615	0.3296	0.504668	0.1552	0.509984	0.0179	0.498169
81	Long-chain-fatty-acid--CoA ligase 5 OS=Mus musculus OX=10090 GN=Acsl5 PE=1 SV=1	ACSL5_MOUSE	Acsl5	76 kDa	TRUE	< 0.0001	0.3	unknown	-0.0996	0.495894	-0.0376	0.475054	0.0722	0.466057	0.3133	0.462755	-0.2633	0.492886	-0.1247	0.466314	0.3211	0.45659	0.3327	0.459879	0.4035	0.467758	0.4327	0.47511
82	Cluster of Acyl-coenzyme A thioesterase 3 OS=Mus musculus OX=10090 GN=Acot3 PE=1 SV=1 (ACOT3_MOUSE)	ACOT3_MOUSE [4]	Acot3	47 kDa	TRUE	< 0.0001	0.55	unknown	-0.4203	0.673886	0.0931	0.48132	0.0217	0.527001	0.2795	0.519442	-0.095	0.540267	0.5738	0.626304	0.1521	0.523824	0.6154	0.631962	0.494	0.626895	0.7792	0.637089
83	Cluster of Solute carrier organic anion transporter family member 1A1 OS=Mus musculus OX=10090 GN=Slco1a1 PE=1 SV=1 (SO1A1_MOUSE)	SO1A1_MOUSE	Slco1a1	74 kDa	TRUE	< 0.0001	-0.7	unknown	0.7943	0.58689	0.1632	0.520449	-0.5736	0.507261	-0.2285	0.498297	0.0516	0.489366	-1.6043	1.27406	-1.1942	0.758466	-0.8905	0.582365	0.2404	0.555561	-0.5078	0.515341
84	3-ketoacyl-CoA thiolase, mitochondrial OS=Mus musculus OX=10090 GN=Acaa2 PE=1 SV=3	THIM_MOUSE	Acaa2	42 kDa		< 0.0001	0.14	unknown	0.0294	0.525993	0.0684	0.578543	0.0224	0.55254	-0.0023	0.541729	-0.1194	0.541597	0.1277	0.560663	0.0596	0.535627	0.3002	0.570326	0.1836	0.527056	0.0688	0.608679
85	Acyl-coenzyme A thioesterase 13 OS=Mus musculus OX=10090 GN=Acot13 PE=1 SV=1	ACO13_MOUSE	Acot13	15 kDa		< 0.0001	0.22	unknown	-0.1489	0.439662	0.0649	0.434375	0.059	0.438824	-0.0189	0.442284	0.0374	0.447304	0.3295	0.447468	0.1725	0.434768	0.3064	0.43538	0.1407	0.439986	0.1649	0.447814
86	Cytochrome P450 2C70 OS=Mus musculus OX=10090 GN=Cyp2c70 PE=1 SV=2	CP270_MOUSE	Cyp2c70	56 kDa	TRUE	< 0.0001	-0.25	unknown	0.311	0.46597	-0.4773	0.469334	0.0639	0.445336	-0.0553	0.457129	0.0796	0.470717	-0.2654	0.473926	-0.2803	0.453551	-0.3709	0.457011	-0.1866	0.455879	-0.1626	0.456729
87	Receptor expression-enhancing protein 6 OS=Mus musculus OX=10090 GN=Reep6 PE=1 SV=1	REEP6_MOUSE	Reep6	22 kDa		< 0.0001	0.24	unknown	-0.0594	0.437259	-0.0048	0.442758	-0.0618	0.441474	0.1717	0.448511	-0.0363	0.445036	0.3031	0.438079	0.1362	0.451435	0.4629	0.44559	0.1246	0.444693	0.1853	0.444022
88	Phosphatidylcholine transfer protein OS=Mus musculus OX=10090 GN=Pctp PE=1 SV=1	Q5SV41_MOUSE	Pctp	25 kDa		< 0.0001	0.35	unknown	-0.4503	0.439577	0.1116	0.437374	0.011	0.4368	0.2516	0.43489	-0.0218	0.447495	0.4324	0.440544	0.0607	0.444311	0.4241	0.444058	0.353	0.447185	0.4667	0.457505
89	Cluster of Dimethylaniline monooxygenase [N-oxide-forming] 3 OS=Mus musculus OX=10090 GN=Fmo3 PE=1 SV=1 (FMO3_MOUSE)	FMO3_MOUSE [2]	Fmo3	61 kDa	TRUE	< 0.0001	-0.41	unknown	-0.7091	0.509606	0.0534	0.480641	-0.0288	0.486072	0.5224	0.486523	-0.0147	0.47883	0.0387	0.461533	0.1951	0.478744	-1.7284	0.765755	-1.3541	0.587177	-0.4105	0.498744
90	Caveolae-associated protein 1 OS=Mus musculus OX=10090 GN=Cavin1 PE=1 SV=1	CAVN1_MOUSE	Cavin1	44 kDa	TRUE	< 0.0001	-0.37	unknown	0.2387	0.533635	-0.0885	0.513634	-0.3222	0.510479	-0.2671	0.493482	0.6638	0.529247	-0.4711	0.498021	-0.2078	0.524927	-0.5173	0.532159	-0.5825	0.557722	-0.1644	0.542862
91	Peroxisomal membrane protein 11A OS=Mus musculus OX=10090 GN=Pex11a PE=1 SV=1	PX11A_MOUSE	Pex11a	28 kDa		< 0.0001	0.55	unknown	-0.2546	0.53074	0.0827	0.475776	-0.0494	0.597609	0.0075	0.485474	0.143	0.490729	0.6784	0.485204	-0.0702	0.498619	0.5836	0.510451	0.5048	0.498444	0.895	0.506336
92	UDP-glucose 6-dehydrogenase OS=Mus musculus OX=10090 GN=Ugdh PE=1 SV=1	UGDH_MOUSE	Ugdh	55 kDa		< 0.0001	0.17	unknown	0.1214	0.473626	-0.0864	0.48308	-0.1352	0.500691	0.3469	0.482355	-0.2238	0.500691	0.0512	0.484236	0.2118	0.474833	0.4436	0.496536	0.0683	0.487908	0.0739	0.480843
93	SEC14-like protein 4 OS=Mus musculus OX=10090 GN=Sec14l4 PE=1 SV=1	S14L4_MOUSE	Sec14l4	46 kDa	TRUE	< 0.0001	0.11	unknown	-0.1673	0.463699	-0.0252	0.455325	0.0981	0.454867	-0.0356	0.464957	0.1233	0.460293	0.0766	0.447604	0.0653	0.448106	-0.013	0.454081	0.1496	0.460747	0.2858	0.449631
94	Cluster of Fructose-bisphosphate aldolase OS=Mus musculus OX=10090 GN=Aldoa PE=1 SV=1 (A6ZI44_MOUSE)	A6ZI44_MOUSE [3]	Aldoa	45 kDa	TRUE	< 0.0001	-0.31	unknown	0.6358	0.640444	0.0977	0.554498	-0.7465	0.574083	-0.4857	0.558489	0.406	0.631006	-0.4275	0.497766	-0.1861	0.493954	-0.4357	0.497039	-0.8501	0.628487	0.0734	0.514575
95	Cluster of Retinal dehydrogenase 1 OS=Mus musculus OX=10090 GN=Aldh1a1 PE=1 SV=5 (AL1A1_MOUSE)	AL1A1_MOUSE [3]	Aldh1a1	54 kDa	TRUE	< 0.0001	0.19	unknown	0.1197	0.5679	-0.0141	0.526451	-0.0095	0.565264	0.0751	0.519657	-0.2179	0.573793	0.0199	0.511031	0.2134	0.550165	0.3071	0.509846	0.1855	0.523297	-0.0542	0.608715
96	Cluster of Redox-regulatory protein FAM213A OS=Mus musculus OX=10090 GN=Fam213a PE=1 SV=2 (F213A_MOUSE)	F213A_MOUSE [2]	Fam213a	24 kDa	TRUE	< 0.0001	0.42	unknown	-0.1292	0.487584	0.1096	0.434415	-0.155	0.459231	0.7257	0.446087	-0.3122	0.475115	0.6947	0.480656	0.2721	0.436499	0.558	0.454205	-0.0641	0.448089	0.5631	0.449233
97	NAD(P) transhydrogenase, mitochondrial OS=Mus musculus OX=10090 GN=Nnt PE=1 SV=2	NNTM_MOUSE	Nnt	114 kDa		< 0.0001	-1.96	unknown	0.1303	0.467529	-3.7509	2.09142	0.1202	0.464708	0.0446	0.463099	0.0791	0.46373	-3.0657	1.59412	-3.6017	1.81953	-3.3333	1.88867	0.1545	0.462299	0.0995	0.465666
98	Cluster of Lon protease homolog 2, peroxisomal OS=Mus musculus OX=10090 GN=Lonp2 PE=1 SV=1 (LONP2_MOUSE)	LONP2_MOUSE	Lonp2	95 kDa	TRUE	< 0.0001	0.2	unknown	-0.0658	0.535558	0.1294	0.508756	-0.0951	0.548077	-0.0423	0.517811	0.0301	0.529789	0.2818	0.539033	0.1344	0.554122	0.2823	0.602497	0.0972	0.510077	0.2288	0.513016
99	Immunoglobulin heavy constant gamma 2C (Fragment) OS=Mus musculus OX=10090 GN=Ighg2c PE=1 SV=1	A0A0A6YY53_MOUSE (+1)	Ighg2c	37 kDa	TRUE	< 0.0001	0.9	unknown	-0.236	0.536032	0.2193	0.5004	0.4336	0.506632	0.088	0.531793	-0.8055	0.534083	1.5029	0.722094	0.2559	0.523895	0.0189	0.656248	1.0884	0.606368	2.1126	0.895088
100	Cluster of Ribosyldihydronicotinamide dehydrogenase [quinone] OS=Mus musculus OX=10090 GN=Nqo2 PE=1 SV=3 (NQO2_MOUSE)	NQO2_MOUSE	Nqo2	26 kDa	TRUE	< 0.0001	0.17	unknown	-0.3058	0.521276	-0.0133	0.499994	0.1276	0.472729	0.1747	0.486607	-0.0426	0.484048	0.1225	0.483643	0.1896	0.476136	0.1867	0.504044	0.2034	0.478377	0.1616	0.469878
101	Filamin, alpha OS=Mus musculus OX=10090 GN=Flna PE=1 SV=1	B7FAU9_MOUSE (+1)	Flna	280 kDa	TRUE	< 0.0001	-0.14	unknown	-0.3301	0.520443	-0.1576	0.526437	0.0737	0.526829	0.3383	0.531594	0.0921	0.510175	0.0208	0.504794	-0.1857	0.513814	-0.1875	0.508449	-0.1951	0.523545	-0.1878	0.516351
102	Decorin OS=Mus musculus OX=10090 GN=Dcn PE=1 SV=1	PGS2_MOUSE	Dcn	40 kDa	TRUE	< 0.0001	-0.37	unknown	-0.1425	0.461262	0.2139	0.478801	-0.2298	0.523402	-0.3406	0.470452	1.2423	0.523887	-0.291	0.480653	-0.2697	0.47373	-0.5289	0.469289	-0.519	0.474432	-0.2063	0.462759
103	Lysophosphatidic acid phosphatase type 6 OS=Mus musculus OX=10090 GN=Acp6 PE=1 SV=1	PPA6_MOUSE	Acp6	48 kDa		< 0.0001	0.18	unknown	0.0571	0.462327	0.0397	0.460464	0.0749	0.475044	-0.1162	0.475044	-0.0767	0.468795	0.0986	0.46369	0.1356	0.472185	0.4437	0.473366	0.2433	0.472646	-0.0119	0.490442
104	Fatty acid-binding protein, liver OS=Mus musculus OX=10090 GN=Fabp1 PE=1 SV=2	FABPL_MOUSE	Fabp1	14 kDa		< 0.0001	0.26	unknown	-0.1817	0.64245	-0.0333	0.680911	0.0092	0.579014	0.1097	0.565245	-0.028	0.620917	0.1447	0.580608	0.1454	0.590145	0.3853	0.572171	0.3563	0.563982	0.2207	0.593596
105	3-ketoacyl-CoA thiolase A, peroxisomal (Fragment) OS=Mus musculus OX=10090 GN=Acaa1a PE=1 SV=1	H3BJG8_MOUSE	Acaa1a	12 kDa	TRUE	< 0.0001	0.3	unknown	-0.0936	0.541624	0.0015	0.523533	0.0341	0.499147	0.091	0.529599	-0.0534	0.526128	0.2962	0.503521	0.005	0.492544	0.3823	0.524987	0.3581	0.513123	0.4521	0.554595
106	Ornithine aminotransferase, mitochondrial OS=Mus musculus OX=10090 GN=Oat PE=1 SV=1	OAT_MOUSE	Oat	48 kDa		< 0.0001	-0.27	unknown	0.3193	0.490883	-0.4222	0.511801	-0.2896	0.496291	0.6742	0.522067	-0.0957	0.484047	-0.7646	0.549288	-0.4723	0.487402	0.0222	0.504362	-0.3937	0.508712	0.2017	0.491211
107	Phosphotriesterase-related protein OS=Mus musculus OX=10090 GN=Pter PE=1 SV=1	PTER_MOUSE	Pter	39 kDa		< 0.0001	-0.22	unknown	0.0025	0.528989	0.158	0.521633	-0.1421	0.498144	0.2293	0.51999	-0.1977	0.480663	-0.1979	0.494934	-0.7053	0.59711	-0.3032	0.502314	0.1843	0.514033	-0.1865	0.492673
108	Prohibitin-2 OS=Mus musculus OX=10090 GN=Phb2 PE=1 SV=1	PHB2_MOUSE	Phb2	33 kDa		< 0.0001	0.15	unknown	-0.3464	0.51743	0.0394	0.498365	0.1788	0.484525	0.1365	0.486057	-0.0904	0.503778	0.2001	0.48412	0.1215	0.485629	0.3413	0.490839	0.0738	0.501487	0.0039	0.489516
109	Persulfide dioxygenase ETHE1, mitochondrial OS=Mus musculus OX=10090 GN=Ethe1 PE=1 SV=2	ETHE1_MOUSE	Ethe1	28 kDa		< 0.0001	0.29	unknown	0.147	0.458538	0.23	0.476622	-0.4351	0.523881	0.1979	0.483743	-0.2875	0.482328	0.4	0.511355	0.544	0.487453	0.4961	0.479786	0.0055	0.496337	-0.1307	0.496125
110	Arsenite methyltransferase OS=Mus musculus OX=10090 GN=As3mt PE=1 SV=2	AS3MT_MOUSE	As3mt	42 kDa		< 0.0001	0.17	unknown	0.1993	0.472036	0.1644	0.50732	0.133	0.488998	-0.998	0.646074	-0.0751	0.4841	0.3009	0.48796	0.6534	0.512834	-0.06	0.486083	-0.1642	0.514247	0.2254	0.500483
111	Cluster of Signal transducer and activator of transcription 1 OS=Mus musculus OX=10090 GN=Stat1 PE=1 SV=1 (STAT1_MOUSE)	STAT1_MOUSE [3]	Stat1	87 kDa	TRUE	< 0.0001	-0.19	unknown	0.0787	0.455913	-0.1731	0.451087	0.1681	0.45077	0.071	0.459109	-0.1509	0.447876	0.1176	0.483577	-0.2626	0.451351	-0.3082	0.463211	-0.1338	0.451578	-0.3124	0.452567
112	Nicotinamide/nicotinic acid mononucleotide adenylyltransferase 1 OS=Mus musculus OX=10090 GN=Nmnat1 PE=1 SV=2	NMNA1_MOUSE	Nmnat1	32 kDa		< 0.0001	0.26	unknown	-0.0973	0.47344	-0.0509	0.47931	-0.031	0.504462	0.0121	0.493439	0.1626	0.479621	0.1656	0.479991	0.0442	0.49456	0.4539	0.497894	0.2922	0.480887	0.3046	0.507075
113	Cluster of Vesicle transport through interaction with t-SNAREs homolog 1B (Fragment) OS=Mus musculus OX=10090 GN=Vti1b PE=1 SV=1 (F6UHS3_MOUSE)	F6UHS3_MOUSE [2]	Vti1b	21 kDa	TRUE	< 0.0001	0.31	unknown	-0.1061	0.517669	-0.009	0.541027	0.1785	0.492791	-0.0965	0.504676	0.013	0.513163	0.2141	0.495568	0.2755	0.499944	0.2805	0.495071	0.3527	0.497829	0.4389	0.498768
114	Cluster of Kynurenine/alpha-aminoadipate aminotransferase, mitochondrial OS=Mus musculus OX=10090 GN=Aadat PE=1 SV=1 (AADAT_MOUSE)	AADAT_MOUSE	Aadat	48 kDa	TRUE	< 0.0001	0.17	unknown	-0.1142	0.487012	0.0903	0.474439	0.2112	0.466697	-0.0543	0.482923	-0.1291	0.470392	0.1715	0.462609	0.2432	0.468791	0.2601	0.475977	0.0569	0.456431	0.1125	0.459189
115	Cluster of Pancreatic alpha-amylase OS=Mus musculus OX=10090 GN=Amy2 PE=1 SV=2 (AMYP_MOUSE)	AMYP_MOUSE [3]	Amy2	57 kDa	TRUE	< 0.0001	-0.74	unknown	-1.3488	1.49819	0.8272	1.28757	-0.1126	0.712211	-0.222	0.662663	0.3987	0.893351	-1.3006	1.28186	-1.6801	1.80888	1.1777	1.29464	-1.4121	1.47245	-1.5137	1.42148
116	Cluster of Carnitine O-acetyltransferase OS=Mus musculus OX=10090 GN=Crat PE=1 SV=3 (CACP_MOUSE)	CACP_MOUSE	Crat	71 kDa	TRUE	< 0.0001	0.5	unknown	0.0347	0.729611	0.2366	0.652967	-0.1267	0.72344	-0.1724	0.727884	-0.0584	0.731422	0.4619	0.664719	0.3253	0.654211	0.5177	0.698799	0.3998	0.6721	0.878	0.696439
117	Cluster of Collagen, type VI, alpha 3 OS=Mus musculus OX=10090 GN=Col6a3 PE=1 SV=1 (A0A087WS16_MOUSE)	A0A087WS16_MOUSE [2]	Col6a3	289 kDa	TRUE	< 0.0001	-0.2	unknown	-0.2374	0.513206	-0.045	0.515139	0.0819	0.507407	-0.1839	0.485635	0.4992	0.527337	0.1014	0.492797	-0.1267	0.508404	-0.3082	0.498617	-0.4453	0.513359	-0.1162	0.498617
118	Cluster of Lysophospholipid acyltransferase 5 OS=Mus musculus OX=10090 GN=Lpcat3 PE=1 SV=1 (MBOA5_MOUSE)	MBOA5_MOUSE	Lpcat3	56 kDa	TRUE	< 0.0001	0.24	unknown	-0.2474	0.474058	-0.0627	0.483328	0.0918	0.470958	0.1037	0.483187	0.0852	0.465677	0.201	0.477121	0.0939	0.469405	0.2159	0.48172	0.3223	0.52066	0.4013	0.475649
119	Spectrin alpha chain, erythrocytic 1 OS=Mus musculus OX=10090 GN=Spta1 PE=1 SV=3	SPTA1_MOUSE	Spta1	280 kDa	TRUE	< 0.0001	-0.15	unknown	-0.1433	0.51585	-0.009	0.513728	-0.1087	0.525712	0.266	0.508863	0.0053	0.502137	-0.2483	0.514937	-0.1955	0.525496	0.1657	0.507442	0.0187	0.519463	-0.605	0.592953
120	Band 4.1-like protein 5 OS=Mus musculus OX=10090 GN=Epb41l5 PE=1 SV=1	E41L5_MOUSE	Epb41l5	82 kDa		< 0.0001	0.19	unknown	-0.0194	0.448936	-0.1191	0.469561	0.1036	0.481007	0.0217	0.457624	0.0068	0.447669	0.0992	0.465502	0.1178	0.46543	0.0637	0.475447	0.3388	0.459956	0.357	0.468465
121	Cluster of NADP-dependent malic enzyme OS=Mus musculus OX=10090 GN=Me1 PE=1 SV=2 (MAOX_MOUSE)	MAOX_MOUSE [2]	Me1	64 kDa	TRUE	< 0.0001	0.26	unknown	-0.5929	0.559815	0.0668	0.555194	0.1923	0.527309	0.741	0.530929	-0.4467	0.590265	0.1026	0.504755	0.5361	0.524907	0.4918	0.535676	0.0982	0.503109	0.151	0.506977
122	Cluster of Methanethiol oxidase OS=Mus musculus OX=10090 GN=Selenbp1 PE=1 SV=2 (SBP1_MOUSE)	SBP1_MOUSE	Selenbp1	53 kDa	TRUE	< 0.0001	-0.08	unknown	0.0187	0.595295	-0.1859	0.50695	0.1182	0.490691	-0.0222	0.4946	0.0027	0.545131	-0.1377	0.524644	0.0323	0.488845	-0.2097	0.646059	-0.2854	0.597002	0.0013	0.494611
123	Acyl-CoA synthetase short-chain family member 3, mitochondrial OS=Mus musculus OX=10090 GN=Acss3 PE=1 SV=2	ACSS3_MOUSE	Acss3	75 kDa	TRUE	< 0.0001	0.18	unknown	-0.1092	0.487407	0.2157	0.489206	-0.0026	0.489353	-0.0206	0.495296	-0.0969	0.473957	0.336	0.482626	0.2241	0.471355	0.5313	0.483558	-0.2211	0.496241	-0.0477	0.474994
124	Fatty-acid amide hydrolase 1 OS=Mus musculus OX=10090 GN=Faah PE=1 SV=1	FAAH1_MOUSE	Faah	63 kDa		< 0.0001	0.15	unknown	0.0046	0.515	0.0857	0.519901	0.0332	0.519619	0.01	0.534658	-0.119	0.517315	-0.1003	0.518799	0.1419	0.522567	0.1617	0.513057	0.2703	0.520609	0.2368	0.512962
125	Poly [ADP-ribose] polymerase OS=Mus musculus OX=10090 GN=Parp3 PE=1 SV=1	Q3ULW8_MOUSE (+1)	Parp3	60 kDa		< 0.0001	-0.61	unknown	0.1686	0.580636	0.2385	0.54846	-0.1313	0.559907	-0.1898	0.533413	-0.0627	0.569452	-0.8754	0.67338	0.2152	0.595764	-0.8724	0.635278	-1.1709	0.903677	-0.3797	0.569161
126	Alpha-actinin-3 OS=Mus musculus OX=10090 GN=Actn3 PE=2 SV=1	ACTN3_MOUSE	Actn3	103 kDa	TRUE	< 0.0001	-0.3	unknown	0.4563	0.808895	0.0984	0.589958	-0.6176	0.611438	-0.246	0.575849	0.3614	0.687444	-0.4917	0.607417	-0.2512	0.531399	-0.5046	0.577051	-0.6411	0.692759	0.1982	0.691269
127	Kynurenine--oxoglutarate transaminase 3 OS=Mus musculus OX=10090 GN=Kyat3 PE=1 SV=1	KAT3_MOUSE	Kyat3	51 kDa		< 0.0001	0.19	unknown	-0.1601	0.487315	0.0075	0.481422	0.2119	0.469131	0.0235	0.469758	-0.1074	0.475677	0.6499	0.497391	0.4455	0.504951	0.0832	0.470693	-0.1844	0.480378	-0.1125	0.469849
128	Cluster of Retinol dehydrogenase 7 OS=Mus musculus OX=10090 GN=Rdh7 PE=1 SV=1 (RDH7_MOUSE)	RDH7_MOUSE [3]	Rdh7	36 kDa	TRUE	< 0.0001	0.11	unknown	-0.0443	0.52272	0.1615	0.571434	-0.018	0.497348	-0.1351	0.571083	-0.0215	0.506194	0.2165	0.498058	0.0295	0.482416	0.0745	0.572532	0.1558	0.494355	0.1292	0.542557
129	Glycerol-3-phosphate dehydrogenase [NAD(+)], cytoplasmic OS=Mus musculus OX=10090 GN=Gpd1 PE=1 SV=3	GPDA_MOUSE	Gpd1	38 kDa	TRUE	< 0.0001	0.19	unknown	-0.049	0.490474	0.1073	0.507968	-0.2138	0.51449	0.0615	0.481089	0.0665	0.478655	0.0127	0.487146	0.0408	0.463193	0.3027	0.481895	0.2239	0.473247	0.413	0.485232
130	Cluster of Myosin-11 OS=Mus musculus OX=10090 GN=Myh11 PE=1 SV=2 (E9QPE7_MOUSE)	E9QPE7_MOUSE [2]	Myh11	227 kDa	TRUE	< 0.0001	-0.19	unknown	-0.4763	0.558672	-0.2431	0.523014	0.183	0.593919	0.8192	0.864153	0.1013	0.533092	-0.2059	0.502633	-0.0525	0.545957	-0.3341	0.523095	-0.2382	0.51236	-0.2084	0.530314
131	Cluster of Carbonic anhydrase 1 OS=Mus musculus OX=10090 GN=Ca1 PE=1 SV=4 (CAH1_MOUSE)	CAH1_MOUSE	Ca1	28 kDa	TRUE	< 0.0001	-0.26	unknown	0.0136	0.448099	-0.0128	0.452093	-0.0359	0.443862	0.1139	0.440649	-0.0886	0.452711	-0.6379	0.460133	0.0907	0.440892	-0.2628	0.478707	0.1643	0.45643	-0.8018	0.501491
132	Cluster of Enoyl-CoA delta isomerase 2, mitochondrial OS=Mus musculus OX=10090 GN=Eci2 PE=1 SV=2 (ECI2_MOUSE)	ECI2_MOUSE	Eci2	43 kDa	TRUE	< 0.0001	0.18	unknown	-0.1349	0.481006	0.2236	0.465452	0.1564	0.471423	-0.2214	0.483196	-0.0335	0.470283	0.1283	0.46211	-0.0332	0.471897	0.2046	0.469007	0.212	0.464192	0.3967	0.472705
133	Pyruvate kinase PKM OS=Mus musculus OX=10090 GN=Pkm PE=1 SV=4	KPYM_MOUSE	Pkm	58 kDa	TRUE	< 0.0001	-0.25	unknown	0.455	0.502473	0.0591	0.489702	-0.4911	0.491835	-0.3681	0.479719	0.2984	0.477074	-0.1504	0.45935	-0.1299	0.458991	-0.3644	0.465568	-0.7574	0.519209	0.0197	0.470206
134	Cluster of 17-beta-hydroxysteroid dehydrogenase 13 OS=Mus musculus OX=10090 GN=Hsd17b13 PE=1 SV=2 (DHB13_MOUSE)	DHB13_MOUSE [2]	Hsd17b13	33 kDa	TRUE	< 0.0001	1.45	unknown	-0.373	0.562882	-0.1659	0.563112	-0.1827	0.686269	0.0621	0.541092	2.3627	1.09014	0.3184	0.516171	-0.1038	0.518358	2.8214	1.0802	2.7934	1.11357	2.6199	1.02717
135	Cluster of Ubiquitin-like modifier-activating enzyme 5 OS=Mus musculus OX=10090 GN=Uba5 PE=1 SV=2 (UBA5_MOUSE)	UBA5_MOUSE	Uba5	45 kDa	TRUE	< 0.0001	-0.2	unknown	-0.0953	0.533071	0.0461	0.562357	0.0535	0.55235	0.1252	0.535542	-0.1589	0.599965	-0.3374	0.553571	-0.1316	0.527057	-0.2307	0.53905	-0.1085	0.530509	-0.2435	0.577455
136	Peroxisomal carnitine O-octanoyltransferase OS=Mus musculus OX=10090 GN=Crot PE=1 SV=1	OCTC_MOUSE	Crot	70 kDa		0.00012	0.32	unknown	-0.2271	0.47399	0.4877	0.471291	0.0008	0.48916	-0.3329	0.491963	0.1149	0.461182	0.6712	0.476854	0.1587	0.463593	0.3069	0.471989	0.1023	0.471297	0.3607	0.464682
137	Band 3 anion transport protein OS=Mus musculus OX=10090 GN=Slc4a1 PE=1 SV=1	B3AT_MOUSE	Slc4a1	103 kDa		0.00012	-0.15	unknown	-0.182	0.48112	0.0153	0.495391	-0.0811	0.479111	0.1999	0.479169	0.0162	0.500043	-0.2266	0.486126	-0.1712	0.489033	0.1388	0.478448	0.0229	0.47719	-0.6716	0.504037
138	ATPase WRNIP1 OS=Mus musculus OX=10090 GN=Wrnip1 PE=1 SV=2	WRIP1_MOUSE	Wrnip1	72 kDa		0.00013	0.27	unknown	-0.3054	0.598191	0.1035	0.521324	0.0576	0.517866	-0.0252	0.565065	0.0701	0.516618	0.3495	0.503383	0.1224	0.513092	0.2621	0.520553	0.314	0.512536	0.308	0.635882
139	Leukemia inhibitory factor receptor OS=Mus musculus OX=10090 GN=Lifr PE=1 SV=1	LIFR_MOUSE	Lifr	123 kDa	TRUE	0.00014	-0.61	unknown	0.3089	0.456435	-0.2367	0.452204	-0.244	0.452316	-0.0812	0.448599	0.2783	0.450576	-0.7128	0.444763	-0.9534	0.494514	-0.7833	0.457745	-0.3827	0.478894	-0.1473	0.460683
140	Cluster of MCG1051009 OS=Mus musculus OX=10090 GN=Serpina3k PE=1 SV=1 (A0A0R4J0I1_MOUSE)	A0A0R4J0I1_MOUSE [4]	Serpina3k	47 kDa	TRUE	0.00017	-0.32	unknown	0.3154	0.519203	-0.0506	0.511351	-0.6174	0.606144	-0.2048	0.500509	0.6248	0.697978	-0.3297	0.671412	-0.7819	0.780719	-0.4681	0.653934	0.0497	0.539863	-0.1139	0.550332
141	Regucalcin OS=Mus musculus OX=10090 GN=Rgn PE=1 SV=1	RGN_MOUSE	Rgn	33 kDa		0.00017	-0.08	unknown	-0.02	0.492005	-0.0477	0.493853	0.0563	0.48835	0.1053	0.494664	-0.1002	0.477929	-0.2703	0.4982	-0.0781	0.469627	-0.1376	0.48981	-0.0228	0.479245	0.1007	0.486282
142	2-oxo-4-hydroxy-4-carboxy-5-ureidoimidazoline decarboxylase OS=Mus musculus OX=10090 GN=Urad PE=1 SV=1	URAD_MOUSE	Urad	20 kDa		0.00019	-0.29	unknown	0.3037	0.765527	-0.0124	0.623944	-0.019	0.527635	-0.0107	0.600278	-0.1803	0.550853	-0.0694	0.60681	-0.034	0.545511	-0.7168	0.666505	-0.442	0.587595	-0.3137	0.568503
143	Cluster of Cyp2a4 protein OS=Mus musculus OX=10090 GN=Cyp2a5 PE=1 SV=1 (Q91X75_MOUSE)	Q91X75_MOUSE [2]	Cyp2a5	57 kDa	TRUE	0.00019	0.3	unknown	-0.2205	0.582853	-0.2421	0.544789	0.1635	0.503862	0.1537	0.514863	0.0703	0.533344	0.3536	0.543276	0.1692	0.522071	0.3834	0.564456	0.2195	0.524492	0.1292	0.550213
144	Glutaminase liver isoform, mitochondrial OS=Mus musculus OX=10090 GN=Gls2 PE=1 SV=2	GLSL_MOUSE	Gls2	66 kDa	TRUE	0.00019	-0.17	unknown	0.4847	0.543014	-0.275	0.48308	0.0938	0.499625	-0.0238	0.484078	-0.1382	0.486482	-0.0336	0.491314	0.148	0.490778	-0.3971	0.489446	-0.1366	0.503664	-0.5359	0.502495
145	Carbonic anhydrase 5A, mitochondrial OS=Mus musculus OX=10090 GN=Ca5a PE=1 SV=2	CAH5A_MOUSE	Ca5a	34 kDa		0.00022	0.17	unknown	-0.0041	0.516692	-0.0329	0.518061	0.151	0.504245	0.1117	0.502187	-0.2865	0.519065	0.1867	0.501034	0.1766	0.524051	0.3598	0.50845	0.1317	0.491406	-0.0624	0.518536
146	6-phosphogluconate dehydrogenase, decarboxylating OS=Mus musculus OX=10090 GN=Pgd PE=1 SV=3	6PGD_MOUSE	Pgd	53 kDa	TRUE	0.00022	0.1	unknown	-0.2696	0.482947	-0.0553	0.505134	0.1226	0.494016	0.1775	0.517787	0.0038	0.46273	0.2576	0.478675	0.1275	0.493867	0.0031	0.46792	0.0739	0.462518	0.1181	0.476749
147	Phosphatidylethanolamine-binding protein 1 OS=Mus musculus OX=10090 GN=Pebp1 PE=1 SV=3	PEBP1_MOUSE	Pebp1	21 kDa	TRUE	0.00022	-0.14	unknown	-0.0114	0.463948	0.0308	0.470998	-0.0743	0.477165	0.1937	0.480031	-0.1548	0.46924	-0.0972	0.461922	0.1002	0.456151	-0.0482	0.469712	-0.3059	0.465522	-0.3547	0.492416
148	Cluster of Myosin-1 OS=Mus musculus OX=10090 GN=Myh1 PE=1 SV=1 (MYH1_MOUSE)	MYH1_MOUSE [9]	Myh1	223 kDa	TRUE	0.00024	-0.95	unknown	0.7946	0.703934	0.1364	0.607528	-3.0301	1.96226	-1.2849	0.680232	0.6999	0.667787	-1.2172	0.579564	-0.5073	0.637207	-1.0884	0.528267	-2.1489	0.889323	-0.0387	0.659056
149	Sterol O-acyltransferase 2 OS=Mus musculus OX=10090 GN=Soat2 PE=1 SV=2	SOAT2_MOUSE	Soat2	61 kDa		0.00026	0.21	unknown	-0.2466	0.451996	0.0106	0.458806	0.2413	0.449726	-0.1	0.455949	0.0803	0.448607	0.278	0.450462	-0.0092	0.457874	0.0427	0.447625	0.3909	0.463696	0.3471	0.45069
150	Ectonucleotide pyrophosphatase/phosphodiesterase 1, isoform CRA_a OS=Mus musculus OX=10090 GN=Enpp1 PE=1 SV=1	A0A0R4J1Q7_MOUSE (+1)	Enpp1	103 kDa		0.00027	0.2	unknown	0.2263	0.512352	-0.0634	0.519142	-0.0784	0.530297	-0.3842	0.573601	0.2048	0.529777	0.3329	0.507889	0.2505	0.51208	-0.1974	0.545214	0.2446	0.506104	0.2986	0.520231
151	Cluster of Cytochrome P450 2C39 OS=Mus musculus OX=10090 GN=Cyp2c39 PE=1 SV=2 (CP239_MOUSE)	CP239_MOUSE [2]	Cyp2c39	56 kDa	TRUE	0.00028	-0.22	unknown	-0.267	0.591842	-0.0225	0.52602	-0.1228	0.506204	0.633	0.640865	0.005	0.494141	-0.0909	0.599327	-1.4618	2.40178	-0.0597	0.550533	-0.0712	0.522959	-0.1617	0.527633
152	Collagen alpha-1(VI) chain OS=Mus musculus OX=10090 GN=Col6a1 PE=1 SV=1	CO6A1_MOUSE	Col6a1	108 kDa	TRUE	0.00029	-0.19	unknown	-0.2237	0.47583	-0.0165	0.482279	0.0081	0.484291	-0.2016	0.474072	0.6641	0.476691	0.0475	0.46973	-0.1414	0.460488	-0.3254	0.484933	-0.4298	0.49582	-0.1228	0.469691
153	[Pyruvate dehydrogenase (acetyl-transferring)] kinase isozyme 1, mitochondrial OS=Mus musculus OX=10090 GN=Pdk1 PE=1 SV=2	PDK1_MOUSE	Pdk1	49 kDa	TRUE	0.00031	0.21	unknown	-0.4254	0.460255	0.1836	0.453619	0.0691	0.455949	0.1975	0.477255	-0.0963	0.464225	0.2438	0.455633	0.3635	0.455996	0.2856	0.464348	0.1039	0.472096	-0.0059	0.490996
154	Immunoglobulin heavy constant mu (Fragment) OS=Mus musculus OX=10090 GN=Ighm PE=1 SV=1	A0A075B5P6_MOUSE (+2)	Ighm	50 kDa		0.00032	-0.31	unknown	-0.3629	0.467979	0.0787	0.496036	0.5128	0.53997	0.35	0.525499	-0.5911	0.48883	-0.4937	0.476587	0.1378	0.477211	-0.4174	0.466887	-0.4166	0.477426	-0.3309	0.461863
155	Short-chain dehydrogenase/reductase 3 OS=Mus musculus OX=10090 GN=Dhrs3 PE=1 SV=2	DHRS3_MOUSE (+1)	Dhrs3	34 kDa		0.00033	0.25	unknown	-0.2095	0.569314	0.1724	0.582021	0.0254	0.57138	0.0988	0.579414	-0.0899	0.618542	0.3967	0.680045	0.2477	0.672908	0.3851	0.570868	0.2153	0.585961	0.0435	0.567324
156	Cluster of Galactose-1-phosphate uridylyltransferase OS=Mus musculus OX=10090 GN=Galt PE=1 SV=3 (GALT_MOUSE)	GALT_MOUSE [2]	Galt	43 kDa	TRUE	0.00033	0.14	unknown	0.0072	0.493082	-0.1208	0.502726	0.1405	0.481143	0.0261	0.47503	-0.0721	0.494437	0.0571	0.490412	0.2375	0.476558	0.0011	0.478675	0.3238	0.486396	0.2526	0.488571
157	Cluster of Laminin subunit gamma-1 OS=Mus musculus OX=10090 GN=Lamc1 PE=1 SV=2 (LAMC1_MOUSE)	LAMC1_MOUSE [2]	Lamc1	177 kDa	TRUE	0.00034	-0.21	unknown	0.1018	0.522174	0.0626	0.509329	-0.2426	0.507828	-0.2419	0.525262	0.4339	0.528222	-0.0536	0.498008	-0.1865	0.497849	-0.2573	0.53251	-0.4196	0.534129	-0.0953	0.502996
158	Retinol dehydrogenase 11 OS=Mus musculus OX=10090 GN=Rdh11 PE=1 SV=1	Q9R1R8_MOUSE	Rdh11	33 kDa		0.00034	0.26	unknown	0.1333	0.479644	-0.3053	0.574332	-0.0263	0.494125	0.3225	0.48234	-0.2168	0.518856	-0.0768	0.494024	0.3379	0.47993	0.2736	0.494203	0.3057	0.479396	0.3691	0.491204
159	COMM domain-containing protein 3 OS=Mus musculus OX=10090 GN=Commd3 PE=1 SV=1	COMD3_MOUSE	Commd3	22 kDa		0.00037	0.19	unknown	0.0811	0.455514	-0.0109	0.469788	0.0102	0.468206	-0.009	0.476001	-0.0678	0.4616	0.2109	0.459216	0.0565	0.468858	0.1998	0.467308	0.2678	0.461518	0.2115	0.483801
160	Cluster of Acyl-CoA-binding protein OS=Mus musculus OX=10090 GN=Dbi PE=1 SV=1 (Q4VWZ5_MOUSE)	Q4VWZ5_MOUSE	Dbi	15 kDa	TRUE	0.00038	0.29	unknown	-0.2629	0.496525	-0.0303	0.525288	0.1421	0.504746	0.1635	0.505047	-0.053	0.489593	0.1657	0.48231	0.2464	0.495635	0.3338	0.487067	0.2847	0.492886	0.3824	0.488032
161	Sarcosine dehydrogenase, mitochondrial OS=Mus musculus OX=10090 GN=Sardh PE=1 SV=1	SARDH_MOUSE	Sardh	102 kDa		0.00042	-0.08	unknown	0.0101	0.487049	0.1603	0.516881	0.0086	0.51019	0.0672	0.4874	-0.2469	0.515711	-0.1044	0.516597	-0.1109	0.48353	0.1334	0.483528	0.0545	0.478525	-0.2864	0.527324
162	Keratin, type I cytoskeletal 9 OS=Homo sapiens GN=KRT9 PE=1 SV=3	K1C9_HUMAN	KRT9	62 kDa	TRUE	0.00043	-0.47	unknown	0.7142	0.573557	-0.4027	0.576946	0.5392	0.621393	-0.0665	0.545944	-0.9514	0.726361	-0.8155	0.585612	-0.3465	0.528061	-1.2476	0.671728	0.1653	0.618775	-0.1664	0.546034
163	Cluster of NADH-cytochrome b5 reductase 3 OS=Mus musculus OX=10090 GN=Cyb5r3 PE=1 SV=3 (NB5R3_MOUSE)	NB5R3_MOUSE	Cyb5r3	34 kDa	TRUE	0.00043	0.13	unknown	-0.1105	0.504095	-0.0908	0.530789	0.055	0.478993	0.425	0.520238	-0.2766	0.50716	-0.0092	0.50466	0.3129	0.463516	0.2417	0.49878	0.1009	0.504095	0.0384	0.466301
164	Cluster of Four and a half LIM domains 1, isoform CRA_b OS=Mus musculus OX=10090 GN=Fhl1 PE=1 SV=1 (A2AEX8_MOUSE)	A2AEX8_MOUSE	Fhl1	34 kDa	TRUE	0.00048	-0.42	unknown	0.634	0.572943	-0.0117	0.500602	-1.2167	0.633666	-0.3502	0.478085	0.651	0.596912	-0.578	0.487035	-0.1257	0.484449	-0.6158	0.516098	-1.0446	0.603959	0.045	0.490849
165	Hydroxymethylglutaryl-CoA synthase, cytoplasmic OS=Mus musculus OX=10090 GN=Hmgcs1 PE=1 SV=1	HMCS1_MOUSE	Hmgcs1	58 kDa	TRUE	0.00048	0.19	unknown	0.3224	0.504127	0.0184	0.522286	-0.282	0.481389	-0.0005	0.495661	-0.0455	0.502596	-0.0244	0.479732	0.1746	0.496351	-0.0642	0.476583	0.409	0.516652	0.4569	0.519473
166	Cluster of ATP-binding cassette sub-family D member 2 OS=Mus musculus OX=10090 GN=Abcd2 PE=1 SV=1 (A0A0R4J0U5_MOUSE)	A0A0R4J0U5_MOUSE [2]	Abcd2	83 kDa	TRUE	0.0005	0.16	unknown	-0.3836	0.476549	0.1063	0.459909	0.2008	0.455379	-0.1685	0.474288	0.1749	0.465138	0.3825	0.467759	0.038	0.472608	0.061	0.460042	-0.0223	0.458005	0.4117	0.474789
167	Cluster of Collagen alpha-2(VI) chain OS=Mus musculus OX=10090 GN=Col6a2 PE=1 SV=3 (CO6A2_MOUSE)	CO6A2_MOUSE [2]	Col6a2	110 kDa	TRUE	0.0005	-0.19	unknown	-0.1832	0.464517	-0.0892	0.459914	0.0373	0.459162	-0.1405	0.472981	0.5559	0.500068	-0.0248	0.457305	-0.1279	0.453083	-0.3438	0.482147	-0.4838	0.471784	-0.0598	0.463824
168	Annexin A2 OS=Mus musculus OX=10090 GN=Anxa2 PE=1 SV=2	ANXA2_MOUSE	Anxa2	39 kDa		0.00051	-0.13	unknown	-0.1617	0.460177	-0.0332	0.478624	0.0309	0.464084	-0.2167	0.463239	0.518	0.480179	-0.0385	0.462718	-0.1437	0.466042	-0.1862	0.47275	-0.2257	0.474204	-0.0633	0.47164
169	Valacyclovir hydrolase OS=Mus musculus OX=10090 GN=Bphl PE=1 SV=1	BPHL_MOUSE	Bphl	33 kDa		0.00056	0.16	unknown	-0.1228	0.514083	0.0617	0.48733	0.14	0.460644	0.0482	0.503907	-0.1543	0.475578	0.2674	0.482329	0.2106	0.463358	0.2863	0.496553	0.0755	0.454117	-0.0774	0.488668
170	UDP-glucose 4-epimerase OS=Mus musculus OX=10090 GN=Gale PE=1 SV=1	GALE_MOUSE	Gale	38 kDa		0.00064	0.21	unknown	-0.2943	0.529445	-0.1023	0.482632	0.1561	0.467685	0.3083	0.470335	-0.1282	0.486986	0.1396	0.466651	0.0653	0.49419	0.1646	0.472251	0.3472	0.485945	0.3172	0.477913
171	Acetyl-coenzyme A synthetase, cytoplasmic OS=Mus musculus OX=10090 GN=Acss2 PE=1 SV=1	A2AQN4_MOUSE	Acss2	80 kDa		0.00066	0.36	unknown	-0.0673	0.499704	-0.6745	0.563037	0.2995	0.474322	0.7702	0.464099	-0.3109	0.500057	-0.3388	0.506176	0.4699	0.472903	0.2031	0.460833	0.639	0.478777	0.6032	0.476598
172	Transketolase OS=Mus musculus OX=10090 GN=Tkt PE=1 SV=1	TKT_MOUSE	Tkt	68 kDa	TRUE	0.0007	0.11	unknown	-0.1378	0.500253	0.0731	0.488745	0.1181	0.477703	0.0451	0.497125	-0.1	0.476747	0.3358	0.492868	0.1306	0.477144	0.0797	0.462121	-0.0703	0.478516	-0.0117	0.483285
173	ERO1-like protein beta OS=Mus musculus OX=10090 GN=Ero1b PE=1 SV=1	ERO1B_MOUSE	Ero1b	54 kDa	TRUE	0.00071	-0.2	unknown	0.0445	0.514868	0.3027	0.576924	-0.3292	0.522222	-0.0887	0.509841	0.1117	0.516519	-0.1722	0.515716	-0.2842	0.524828	0.0171	0.513289	-0.163	0.518144	-0.3852	0.517291
174	Cluster of Glyoxalase domain-containing protein 4 OS=Mus musculus OX=10090 GN=Glod4 PE=1 SV=1 (GLOD4_MOUSE)	GLOD4_MOUSE	Glod4	33 kDa	TRUE	0.00072	0.09	unknown	-0.2359	0.468695	0.0685	0.459002	0.2055	0.46963	0.0361	0.463363	-0.0842	0.478126	0.0015	0.459899	0.3649	0.462724	0.0165	0.456796	-0.0008	0.46381	0.1192	0.46625
175	Carboxymethylenebutenolidase homolog OS=Mus musculus OX=10090 GN=Cmbl PE=1 SV=1	CMBL_MOUSE	Cmbl	28 kDa		0.00077	0.19	unknown	-0.1306	0.490183	0.0222	0.497486	0.0086	0.51008	0.1411	0.511351	-0.0429	0.518116	0.1983	0.497844	0.0877	0.480373	0.3131	0.525159	0.1447	0.488357	0.2178	0.493638
176	Cysteine and glycine-rich protein 1 OS=Mus musculus OX=10090 GN=Csrp1 PE=1 SV=3	CSRP1_MOUSE	Csrp1	21 kDa		0.00081	-0.25	unknown	-0.1109	0.49963	-0.2058	0.524276	0.0731	0.516257	0.2946	0.519097	-0.0276	0.522542	-0.1086	0.524224	-0.3853	0.509022	-0.3277	0.506994	-0.2911	0.594652	-0.1549	0.536046
177	Cluster of Heterogeneous nuclear ribonucleoprotein D0 OS=Mus musculus OX=10090 GN=Hnrnpd PE=1 SV=2 (HNRPD_MOUSE)	HNRPD_MOUSE [3]	Hnrnpd	38 kDa	TRUE	0.00085	0.15	unknown	-0.0932	0.50726	0.0181	0.551137	0.1771	0.501937	-0.075	0.50485	0.0039	0.520044	0.2978	0.506837	0.1031	0.492812	0.0818	0.498189	0.0738	0.502508	0.2204	0.508948
178	Cluster of Cordon-bleu protein-like 1 OS=Mus musculus OX=10090 GN=Cobll1 PE=1 SV=2 (COBL1_MOUSE)	COBL1_MOUSE	Cobll1	137 kDa	TRUE	0.0009	0.12	unknown	0.0319	0.546234	0.0085	0.55536	0.14	0.54167	-0.2189	0.567994	0.0189	0.541709	0.2363	0.543311	0.0723	0.54957	0.0566	0.540567	0.0636	0.524876	0.0745	0.526412
179	Glycerol-3-phosphate acyltransferase 1, mitochondrial OS=Mus musculus OX=10090 GN=Gpam PE=1 SV=2	GPAT1_MOUSE	Gpam	94 kDa	TRUE	0.00091	0.26	unknown	-0.1868	0.507545	-0.1689	0.497149	0.1241	0.482039	0.4531	0.517355	-0.1585	0.524072	-0.1334	0.484781	0.1041	0.475027	0.278	0.519368	0.6028	0.495523	0.4853	0.521952
180	Catalase OS=Mus musculus OX=10090 GN=Cat PE=1 SV=4	CATA_MOUSE	Cat	60 kDa	TRUE	0.001	0.18	unknown	0.043	0.517966	-0.1073	0.559	0.0897	0.520844	0.0748	0.530688	-0.0968	0.522921	-0.0702	0.522268	0.1836	0.496783	0.17	0.494474	0.2828	0.485891	0.2817	0.509295
181	UTP--glucose-1-phosphate uridylyltransferase OS=Mus musculus OX=10090 GN=Ugp2 PE=1 SV=3	UGPA_MOUSE	Ugp2	57 kDa		0.001	-0.1	unknown	-0.1127	0.478351	0.1342	0.475017	0.0028	0.473209	0.0661	0.492322	-0.1083	0.467206	0.0098	0.467108	0.0689	0.466242	0.0208	0.481273	-0.2095	0.492962	-0.3956	0.49398
182	Adenylate kinase 2, mitochondrial OS=Mus musculus OX=10090 GN=Ak2 PE=1 SV=5	KAD2_MOUSE	Ak2	26 kDa	TRUE	0.001	0.19	unknown	-0.1325	0.470353	-0.0992	0.508947	0.1946	0.478655	0.0361	0.473247	-0.0572	0.482173	0.0829	0.460838	0.0984	0.458885	0.3526	0.477576	0.2941	0.475439	-0.0536	0.490374
183	Cluster of Dihydropteridine reductase OS=Mus musculus OX=10090 GN=Qdpr PE=1 SV=2 (DHPR_MOUSE)	DHPR_MOUSE	Qdpr	26 kDa	TRUE	0.001	0.11	unknown	-0.0974	0.476663	-0.1133	0.464744	0.1526	0.477797	0.2416	0.493254	-0.1886	0.476393	0.0007	0.463258	0.275	0.484171	0.1955	0.481559	-0.0348	0.475401	0.0583	0.476876
184	5-oxoprolinase OS=Mus musculus OX=10090 GN=Oplah PE=1 SV=1	OPLA_MOUSE	Oplah	138 kDa		0.001	0.15	unknown	-0.1106	0.502593	0.0409	0.4875	0.0285	0.49566	-0.0319	0.484706	0.0882	0.501198	0.2215	0.492506	-0.0111	0.487449	0.1096	0.489848	0.2284	0.493234	0.3425	0.511227
185	Cluster of Keratin, type I cytoskeletal 10 OS=Homo sapiens GN=KRT10 PE=1 SV=6 (K1C10_HUMAN)	K1C10_HUMAN [3]	KRT10	60 kDa	TRUE	0.001	-0.33	unknown	0.1066	0.625857	-0.5796	0.65782	0.1812	0.632487	-0.0059	0.603018	0.2291	0.633951	-0.7269	1.16211	-0.6431	0.694055	-0.9924	1.04189	-0.1028	0.571613	0.4667	0.880997
186	Cluster of Major urinary protein 17 OS=Mus musculus OX=10090 GN=Mup17 PE=2 SV=2 (MUP17_MOUSE)	MUP17_MOUSE [3]	Mup17	21 kDa	TRUE	0.001	-0.36	unknown	1.1811	0.570488	-0.3645	0.520326	0.1958	0.612355	0.0242	0.590217	-1.1742	1.0154	-0.3157	0.584174	-1.4904	0.95642	0.3278	0.569969	-0.5105	0.668361	-0.3098	0.534154
187	Fibrinogen alpha chain OS=Mus musculus OX=10090 GN=Fga PE=1 SV=1	FIBA_MOUSE	Fga	87 kDa	TRUE	0.001	-0.09	unknown	-0.0834	0.499499	0.0332	0.513329	-0.1709	0.506194	0.1445	0.529952	0.0901	0.498087	0.092	0.489202	-0.0894	0.492604	0.0914	0.500754	-0.3227	0.531162	-0.2548	0.516566
188	Fibrinogen beta chain OS=Mus musculus OX=10090 GN=Fgb PE=1 SV=1	FIBB_MOUSE	Fgb	55 kDa		0.001	-0.1	unknown	-0.1446	0.490896	0.0225	0.495999	-0.2203	0.488746	0.18	0.494047	0.1657	0.489541	0.1009	0.487583	-0.1215	0.482946	0.0561	0.485071	-0.2812	0.510926	-0.2858	0.505387
189	Apolipoprotein A-I OS=Mus musculus OX=10090 GN=Apoa1 PE=1 SV=2	APOA1_MOUSE	Apoa1	31 kDa	TRUE	0.001	-0.13	unknown	0.2936	0.519021	0.129	0.533981	-0.162	0.460973	-0.029	0.479512	-0.1498	0.465683	0.013	0.477029	0.1496	0.459613	-0.0476	0.478185	-0.3557	0.474057	-0.4258	0.474294
190	Indolethylamine N-methyltransferase OS=Mus musculus OX=10090 GN=Inmt PE=1 SV=1	INMT_MOUSE	Inmt	29 kDa		0.001	0.22	unknown	-0.1815	0.511137	-0.1192	0.589533	0.0075	0.523181	-0.0136	0.51611	0.3499	0.515806	-0.1093	0.510871	0.3122	0.510878	0.1511	0.487045	0.0893	0.499954	0.5473	0.535804
191	182 kDa tankyrase-1-binding protein OS=Mus musculus OX=10090 GN=Tnks1bp1 PE=1 SV=2	TB182_MOUSE	Tnks1bp1	182 kDa		0.001	0.13	unknown	-0.2777	0.676062	-0.1734	0.691421	0.1769	0.632903	0.0761	0.612724	0.0861	0.599905	0.305	0.631778	0.0729	0.610808	0.0647	0.626308	-0.0338	0.648177	0.1257	0.621189
192	UDP-glucuronosyltransferase OS=Mus musculus OX=10090 GN=Ugt2b1 PE=1 SV=1	Q8R084_MOUSE	Ugt2b1	60 kDa	TRUE	0.001	-0.1	unknown	0.2962	0.4955	-0.0954	0.46218	-0.2103	0.488901	0.032	0.472528	0.006	0.460227	-0.247	0.480861	-0.2261	0.469264	-0.0066	0.482689	0.0549	0.464617	-0.0921	0.473273
193	Glutamyl aminopeptidase OS=Mus musculus OX=10090 GN=Enpep PE=1 SV=1	AMPE_MOUSE	Enpep	108 kDa		0.001	-0.09	unknown	-0.1258	0.469879	-0.0695	0.465953	0.0101	0.47575	0.2938	0.461136	-0.0784	0.468297	-0.1233	0.45622	-0.0962	0.468346	-0.0263	0.468178	-0.0611	0.471037	-0.2054	0.473811
194	Hydroxyacid-oxoacid transhydrogenase, mitochondrial OS=Mus musculus OX=10090 GN=Adhfe1 PE=1 SV=2	HOT_MOUSE	Adhfe1	50 kDa		0.001	0.11	unknown	-0.1592	0.49863	-0.0947	0.494824	0.2652	0.472913	0.0451	0.49493	-0.0102	0.480455	0.1572	0.500096	0.0631	0.472218	0.2474	0.484671	0.215	0.474729	-0.0635	0.480455
195	Collagen alpha-1(I) chain OS=Mus musculus OX=10090 GN=Col1a1 PE=1 SV=4	CO1A1_MOUSE	Col1a1	138 kDa	TRUE	0.001	-0.26	unknown	-0.3801	0.700962	0.2172	0.988641	0.1376	0.697381	-0.3685	0.721594	0.6999	0.997272	-0.1301	0.591317	-0.1687	0.611342	-0.4111	0.670722	-0.5285	0.694119	0.0185	0.792835
196	Cluster of Collagen alpha-2(I) chain OS=Mus musculus OX=10090 GN=Col1a2 PE=1 SV=2 (CO1A2_MOUSE)	CO1A2_MOUSE	Col1a2	130 kDa	TRUE	0.001	-0.29	unknown	-0.3925	0.571945	0.416	0.803735	0.0494	0.5626	-0.5176	0.572189	0.8648	0.64138	-0.2205	0.527036	-0.2443	0.529049	-0.5764	0.622159	-0.6186	0.648769	0.1259	0.606306
197	Cluster of Tyrosine--tRNA ligase OS=Mus musculus OX=10090 GN=Yars PE=1 SV=1 (A2A7S7_MOUSE)	A2A7S7_MOUSE	Yars	63 kDa	TRUE	0.001	-0.14	unknown	0.092	0.528071	0.0197	0.478569	-0.2711	0.503859	0.0985	0.466347	0.0449	0.513272	-0.2576	0.4673	-0.2178	0.481098	-0.108	0.460115	-0.1011	0.504644	-0.0192	0.471574
198	Rho GDP-dissociation inhibitor 1 OS=Mus musculus OX=10090 GN=Arhgdia PE=1 SV=3	GDIR1_MOUSE	Arhgdia	23 kDa		0.001	-0.18	unknown	-0.058	0.515702	-0.0203	0.508096	0.1114	0.546555	-0.1381	0.524197	0.113	0.526801	-0.0836	0.522839	-0.0831	0.513589	-0.4234	0.515185	-0.2537	0.517332	-0.1141	0.5243
199	Sterol-4-alpha-carboxylate 3-dehydrogenase, decarboxylating OS=Mus musculus OX=10090 GN=Nsdhl PE=1 SV=1	NSDHL_MOUSE	Nsdhl	41 kDa		0.001	0.15	unknown	0.3717	0.491855	-0.2537	0.510797	0.0054	0.490099	0.0746	0.480149	-0.2077	0.483541	-0.0144	0.479631	-0.0712	0.476822	0.0643	0.480563	0.3944	0.483881	0.452	0.508843
200	Very-long-chain enoyl-CoA reductase OS=Mus musculus OX=10090 GN=Tecr PE=1 SV=1	TECR_MOUSE	Tecr	36 kDa	TRUE	0.001	0.14	unknown	0.0707	0.478278	-0.073	0.483069	0.0509	0.487596	0.0423	0.475407	-0.0864	0.490619	-0.0019	0.46415	0.1251	0.50603	0.2888	0.475601	0.1043	0.476099	0.2055	0.496343
201	Aldose reductase OS=Mus musculus OX=10090 GN=Akr1b1 PE=1 SV=3	ALDR_MOUSE	Akr1b1	36 kDa	TRUE	0.001	-0.15	unknown	0.1179	0.464173	-0.0712	0.450982	-0.0063	0.441116	-0.1924	0.456615	0.1407	0.458997	-0.0772	0.438861	-0.0753	0.4493	-0.3854	0.462857	-0.2326	0.462404	0.0172	0.446522
202	Thiopurine S-methyltransferase OS=Mus musculus OX=10090 GN=Tpmt PE=1 SV=1	A0A0R4J018_MOUSE (+1)	Tpmt	28 kDa	TRUE	0.001	-0.39	unknown	-0.7088	0.524689	0.0281	0.486655	0.1303	0.460942	0.4958	0.510948	-0.0968	0.456601	-0.9421	0.702195	-0.0374	0.464554	-0.8621	0.597953	-0.7087	0.624851	0.4905	0.504888
203	Caveolae-associated protein 2 OS=Mus musculus OX=10090 GN=Cavin2 PE=1 SV=3	CAVN2_MOUSE	Cavin2	47 kDa		0.001	-0.18	unknown	0.1786	0.505203	-0.0749	0.483049	-0.104	0.480488	-0.2294	0.490607	0.2753	0.536663	-0.0876	0.483036	-0.1957	0.473578	-0.295	0.474275	-0.1432	0.503226	-0.161	0.491383
204	GTP-binding protein OS=Mus musculus OX=10090 GN=Ifi47 PE=1 SV=1	Q61635_MOUSE	Ifi47	47 kDa	TRUE	0.001	-0.15	unknown	0.0247	0.485866	-0.0451	0.489141	0.3661	0.491145	-0.2402	0.491753	-0.0675	0.480602	0.2324	0.476312	-0.0531	0.481675	-0.6495	0.504625	-0.2974	0.503762	-0.0942	0.470105
205	Molybdenum cofactor sulfurase OS=Mus musculus OX=10090 GN=Mocos PE=1 SV=1	MOCOS_MOUSE	Mocos	95 kDa		0.001	0.15	unknown	0.0785	0.654053	-0.2445	0.811401	-0.0315	0.707868	0.1177	0.592904	-0.0442	0.649233	0.0444	0.616996	0.1614	0.62097	0.0676	0.600553	0.2184	0.624356	0.2915	0.614038
206	Fatty acid desaturase 1 OS=Mus musculus OX=10090 GN=Fads1 PE=1 SV=1	FADS1_MOUSE	Fads1	52 kDa	TRUE	0.001	0.16	unknown	-0.2121	0.488941	-0.0914	0.460989	-0.0207	0.463525	0.2192	0.462719	0.0844	0.463223	0.2074	0.455452	-0.069	0.485032	0.1372	0.462209	0.2033	0.461143	0.3013	0.469182
207	Cluster of Fragile X mental retardation syndrome-related protein 1 OS=Mus musculus OX=10090 GN=Fxr1 PE=1 SV=2 (FXR1_MOUSE)	FXR1_MOUSE	Fxr1	76 kDa	TRUE	0.001	-0.16	unknown	0.1611	0.629615	-0.0374	0.597248	-0.197	0.591885	-0.0397	0.558454	0.1993	0.619833	-0.1592	0.534367	-0.2863	0.537053	-0.1904	0.53961	-0.1836	0.603257	0.0293	0.579726
208	Hydroxyacid oxidase 2 OS=Mus musculus OX=10090 GN=Hao2 PE=1 SV=1	HAOX2_MOUSE	Hao2	39 kDa		0.001	0.3	unknown	-1.5824	0.78591	-0.2157	0.523338	0.1421	0.491846	0.4948	0.495318	0.1359	0.557476	0.1987	0.483464	0.068	0.506978	0.4336	0.524877	0.4587	0.509968	0.3096	0.496701
209	Ethanolamine-phosphate phospho-lyase OS=Mus musculus OX=10090 GN=Etnppl PE=2 SV=1	AT2L1_MOUSE (+1)	Etnppl	55 kDa		0.001	-0.18	unknown	0.0099	0.485099	-0.0889	0.476816	-0.114	0.478767	0.4886	0.507394	-0.1653	0.470915	-0.4172	0.502644	0.1692	0.47502	-0.3524	0.50914	-0.0775	0.488819	-0.2004	0.471403
210	Cluster of X-ray repair cross-complementing protein 6 OS=Mus musculus OX=10090 GN=Xrcc6 PE=1 SV=1 (A0A0R4J187_MOUSE)	A0A0R4J187_MOUSE [2]	Xrcc6	69 kDa	TRUE	0.001	0.23	unknown	-0.1736	0.494734	0.0416	0.489723	0.1291	0.491017	0.0296	0.503582	-0.0344	0.487259	0.1505	0.500472	0.2673	0.505728	0.1108	0.490733	0.2003	0.494734	0.4482	0.520246
211	Protein ABHD11 OS=Mus musculus OX=10090 GN=Abhd11 PE=1 SV=1	ABHDB_MOUSE	Abhd11	34 kDa		0.001	0.16	unknown	-0.1912	0.491479	0.0734	0.461182	0.074	0.45926	-0.0112	0.494073	0.0391	0.469197	0.2339	0.468707	0.0463	0.476842	0.3784	0.467012	0.17	0.459782	-0.0016	0.463997
212	Coiled-coil domain-containing protein 25 OS=Mus musculus OX=10090 GN=Ccdc25 PE=1 SV=1	CCD25_MOUSE	Ccdc25	24 kDa		0.001	-0.15	unknown	0.0387	0.464882	0.0078	0.464877	-0.0071	0.459645	0.0728	0.455642	-0.1283	0.45098	-0.1083	0.465264	-0.2717	0.455868	-0.2159	0.463349	-0.0113	0.48052	-0.1535	0.465475
213	Delta(14)-sterol reductase OS=Mus musculus OX=10090 GN=Tm7sf2 PE=1 SV=2	ERG24_MOUSE	Tm7sf2	47 kDa	TRUE	0.001	0.19	unknown	0.1696	0.486217	-0.0678	0.533015	-0.0467	0.546859	0.1845	0.512499	-0.2742	0.538819	0.1321	0.50074	0.2214	0.520238	0.3589	0.510652	-0.0355	0.515401	0.2626	0.484358
214	NADH dehydrogenase [ubiquinone] 1 alpha subcomplex subunit 6 OS=Mus musculus OX=10090 GN=Ndufa6 PE=1 SV=1	NDUA6_MOUSE	Ndufa6	15 kDa		0.001	0.15	unknown	-0.0475	0.476085	0.0389	0.513596	-0.0352	0.501483	0.0521	0.477796	-0.011	0.476911	0.2108	0.480636	0.0896	0.489058	0.2687	0.529781	0.0283	0.510206	0.0885	0.522795
215	Transgelin OS=Mus musculus OX=10090 GN=Tagln PE=1 SV=3	TAGL_MOUSE	Tagln	23 kDa		0.001	-0.36	unknown	-0.4864	0.491572	-0.2992	0.432704	0.0778	0.447292	1.1278	0.540114	0.1541	0.546364	-0.3905	0.442948	-0.4528	0.439862	-0.3746	0.441054	-0.3056	0.447785	-0.2734	0.494918
216	Metastasis-associated protein MTA2 OS=Mus musculus OX=10090 GN=Mta2 PE=1 SV=1	MTA2_MOUSE	Mta2	75 kDa	TRUE	0.001	0.15	unknown	0.071	0.476937	-0.1702	0.502908	0.054	0.493381	0.0196	0.4847	-0.0024	0.478211	0.3024	0.494512	-0.0116	0.483415	0.1747	0.488303	0.0852	0.512732	0.1578	0.497142
217	Glutathione S-transferase mu 4 OS=Mus musculus OX=10090 GN=Gstm4 PE=1 SV=1	Q8R5I6_MOUSE	Gstm4	26 kDa	TRUE	0.001	0.24	unknown	-0.1279	0.479028	0.0161	0.493973	0.107	0.467417	0.0131	0.489563	-0.0321	0.470886	0.1283	0.467639	0.3322	0.525324	0.2522	0.486705	0.2096	0.520599	0.2235	0.500305
218	Membrane-associated progesterone receptor component 2 OS=Mus musculus OX=10090 GN=Pgrmc2 PE=1 SV=2	PGRC2_MOUSE	Pgrmc2	23 kDa	TRUE	0.001	0.4	unknown	-0.1583	0.614033	-0.0068	0.663577	0.0471	0.601952	0.2567	0.666287	-0.1112	0.592649	0.2639	0.592082	0.3194	0.635412	0.5532	0.752276	0.4991	0.67822	0.4933	0.802157
219	Carboxypeptidase A1 OS=Mus musculus OX=10090 GN=Cpa1 PE=1 SV=1	CBPA1_MOUSE	Cpa1	47 kDa	TRUE	0.001	-1.89	unknown	-2.1904	0.831464	1.1458	0.801275	0.0699	0.688024	-0.335	0.509709	0.6591	0.757187	-1.9282	0.607561	-2.3164	0.667338	1.5454	0.656497	-2.0257	0.607258	-2.0675	0.643212
220	Mitochondrial Rho GTPase 2 OS=Mus musculus OX=10090 GN=Rhot2 PE=1 SV=1	MIRO2_MOUSE	Rhot2	69 kDa	TRUE	0.001	0.32	unknown	0.1625	0.525089	-0.0505	0.661327	-0.2408	1.12313	0.0629	0.559793	-0.3161	0.702089	0.187	0.530515	0.3335	0.54809	0.3587	0.572544	0.2644	0.529407	0.3009	0.539848
221	Microsomal glutathione S-transferase 3 OS=Mus musculus OX=10090 GN=Mgst3 PE=1 SV=1	MGST3_MOUSE	Mgst3	17 kDa		0.001	0.2	unknown	-0.1984	0.542355	0.1094	0.533738	-0.0308	0.529332	0.036	0.523556	0.0479	0.542389	0.1569	0.524445	0.2833	0.521511	0.1306	0.514532	0.1713	0.522633	0.1846	0.549191
222	Aldehyde dehydrogenase, dimeric NADP-preferring OS=Mus musculus OX=10090 GN=Aldh3a1 PE=1 SV=2	AL3A1_MOUSE	Aldh3a1	50 kDa	TRUE	0.001	0.47	unknown	-0.3445	0.447443	0.2909	0.437844	0.0552	0.470908	-0.0355	0.445357	0.0192	0.47455	0.49	0.445515	0.2758	0.445455	0.6416	0.452785	0.2704	0.443633	0.7199	0.44723
223	Cytidine deaminase OS=Mus musculus OX=10090 GN=Cda PE=1 SV=2	CDD_MOUSE	Cda	16 kDa		0.001	0.21	unknown	-0.0797	0.450601	0.0346	0.461159	-0.141	0.449278	0.1414	0.461868	0.0562	0.45368	0.2426	0.455318	0.1055	0.458007	0.2675	0.456524	0.1846	0.455089	0.2645	0.454942
224	COMM domain-containing protein 10 OS=Mus musculus OX=10090 GN=Commd10 PE=1 SV=1	COMDA_MOUSE	Commd10	23 kDa		0.001	-0.29	unknown	-0.1919	0.509589	-0.1632	0.508005	0.1451	0.5414	0.0867	0.585781	0.176	0.523542	-0.2428	0.550505	-0.295	0.507702	-0.455	0.507865	-0.2425	0.512684	-0.2162	0.504708
225	4-hydroxy-2-oxoglutarate aldolase, mitochondrial OS=Mus musculus OX=10090 GN=Hoga1 PE=1 SV=1	HOGA1_MOUSE	Hoga1	35 kDa	TRUE	0.0011	0.06	unknown	0.173	0.527045	0.0131	0.519862	0.0392	0.513548	0.0954	0.650057	-0.4726	0.585735	0.0379	0.512195	0.0657	0.581665	0.0888	0.533866	0.2276	0.505124	0.0493	0.538791
226	Cluster of Murinoglobulin-1 OS=Mus musculus OX=10090 GN=Mug1 PE=1 SV=3 (MUG1_MOUSE)	MUG1_MOUSE [2]	Mug1	165 kDa	TRUE	0.0014	-0.08	unknown	0.366	0.515337	0.0312	0.538034	-0.2347	0.540134	-0.2807	0.543471	0.1306	0.517121	-0.2614	0.596939	0.1777	0.643713	-0.0894	0.515113	-0.0207	0.51976	-0.3037	0.528091
227	Peptidyl-prolyl cis-trans isomerase G OS=Mus musculus OX=10090 GN=Ppig PE=1 SV=1	PPIG_MOUSE	Ppig	88 kDa		0.0015	-0.15	unknown	-0.184	0.753122	0.2063	0.714717	0.0864	0.722792	0.0979	1.10244	-0.1085	0.730868	-0.0755	0.705218	-0.2675	0.725587	-0.1413	0.788681	-0.008	0.728176	-0.4097	0.858826
228	Keratin, ultra high-sulfur matrix protein OS=Ovis aries PE=2 SV=1	KRUC_SHEEP-DECOY		?		0.0017	-0.83	unknown	No values	3.02045	No values	3.02045	No values	4.14163	Reference missing	3.93082	No values	3.02045	No values	3.02045	No values	3.02045	No values	3.02045	No values	3.02045	No values	3.02045
229	85/88 kDa calcium-independent phospholipase A2 OS=Mus musculus OX=10090 GN=Pla2g6 PE=1 SV=3	PLPL9_MOUSE	Pla2g6	90 kDa		0.0018	0.35	unknown	-0.0132	0.641402	-0.0083	3.74945	-0.0842	0.588033	0.2053	0.652514	-0.0547	0.582625	0.6031	0.731516	0.1337	0.655252	0.3558	0.679043	0.3363	0.588801	0.4601	0.684755
230	Fatty acid synthase OS=Mus musculus OX=10090 GN=Fasn PE=1 SV=2	FAS_MOUSE	Fasn	272 kDa	TRUE	0.0019	0.28	unknown	-0.2505	0.546886	-0.1865	0.530255	0.1577	0.498433	1.0525	0.513799	-0.2584	0.526708	-0.3453	0.534281	0.4365	0.502723	0.3531	0.491991	0.284	0.508733	0.3429	0.519043
231	Cluster of Estradiol 17 beta-dehydrogenase 5 OS=Mus musculus OX=10090 GN=Akr1c6 PE=1 SV=1 (DHB5_MOUSE)	DHB5_MOUSE	Akr1c6	37 kDa	TRUE	0.002	-0.1	unknown	0.1402	0.484236	-0.041	0.543734	-0.0023	0.474999	-0.0719	0.482164	-0.0624	0.487094	-0.2777	0.5352	0.0447	0.467479	-0.1576	0.502875	0.0357	0.479039	-0.1342	0.497215
232	Tetratricopeptide repeat protein 38 OS=Mus musculus OX=10090 GN=Ttc38 PE=1 SV=2	TTC38_MOUSE	Ttc38	52 kDa		0.002	0.09	unknown	-0.1534	0.472457	-0.2576	0.468842	0.2962	0.461575	-0.04	0.460299	0.1664	0.463243	0.0117	0.451141	-0.0725	0.454659	0.332	0.467624	-0.121	0.459152	0.3157	0.4529
233	Alpha-2-HS-glycoprotein OS=Mus musculus OX=10090 GN=Ahsg PE=1 SV=1	FETUA_MOUSE	Ahsg	37 kDa		0.002	-0.14	unknown	0.0093	0.538781	0.0843	0.544422	-0.1515	0.506314	-0.1226	0.527574	0.1903	0.538781	0.0412	0.522298	0.0351	0.532277	0.0491	0.5326	-0.3927	0.540997	-0.4748	0.538975
234	Cluster of Cytochrome P450 2B9 OS=Mus musculus OX=10090 GN=Cyp2b9 PE=1 SV=2 (CP2B9_MOUSE)	CP2B9_MOUSE [2]	Cyp2b9	56 kDa	TRUE	0.002	0.19	unknown	-0.4175	0.45475	0.1174	0.441984	-0.0636	0.449006	0.1519	0.457291	0.1129	0.449088	0.1254	0.453672	0.0927	0.465896	0.5075	0.445979	0.2487	0.453769	-0.0477	0.459745
235	Cytochrome P450 3A13 OS=Mus musculus OX=10090 GN=Cyp3a13 PE=1 SV=1	CP3AD_MOUSE	Cyp3a13	57 kDa	TRUE	0.002	0.18	unknown	-1.0637	0.931826	0.0201	0.484738	-0.0521	0.533053	0.0007	0.497421	0.5806	0.569899	-0.0215	0.494136	-0.0652	0.505767	0.569	0.562307	0.5862	0.582453	0.004	0.503999
236	Pro-cathepsin H OS=Mus musculus OX=10090 GN=Ctsh PE=1 SV=2	CATH_MOUSE	Ctsh	37 kDa		0.002	1.05	unknown	-2.8692	1.55988	-2.8632	1.77222	0.5681	0.481539	0.0127	0.536018	0.5601	0.478225	1.6346	0.526061	-2.2687	1.02061	1.3697	0.49804	0.654	0.478772	1.305	0.516423
237	Monoglyceride lipase OS=Mus musculus OX=10090 GN=Mgll PE=1 SV=1	E9Q3B9_MOUSE	Mgll	35 kDa		0.002	0.2	unknown	-0.2433	0.535568	0.1364	0.502394	-0.3437	0.519521	0.2565	0.495734	0.12	0.503393	0.121	0.511886	-0.096	0.48954	0.3323	0.49709	0.2421	0.494147	0.3954	0.50499
238	Neutral alpha-glucosidase C OS=Mus musculus OX=10090 GN=Ganc PE=1 SV=1	A2AQJ8_MOUSE	Ganc	104 kDa		0.002	0.14	unknown	-0.1736	0.584722	-0.0503	0.499721	0.1669	0.489253	-0.1576	0.539667	0.1608	0.503312	0.3937	0.534244	0.2554	0.533049	-0.0112	0.489253	0.07	0.498807	0.1061	0.485732
239	Cluster of 5-formyltetrahydrofolate cyclo-ligase OS=Mus musculus OX=10090 GN=Mthfsl PE=1 SV=1 (L7N466_MOUSE)	L7N466_MOUSE [2]	Mthfsl	23 kDa	TRUE	0.002	-0.19	unknown	0.0398	0.482171	0.2527	0.475902	0.1072	0.466668	-0.229	0.465652	-0.166	0.475352	-0.2563	0.460191	0.1987	0.479644	-0.318	0.481918	-0.1034	0.468873	-0.4092	0.487912
240	Tropomyosin alpha-4 chain OS=Mus musculus OX=10090 GN=Tpm4 PE=1 SV=3	TPM4_MOUSE	Tpm4	28 kDa	TRUE	0.002	-0.15	unknown	-0.12	0.481708	0.0243	0.517084	0.0165	0.480639	-0.0768	0.476072	0.171	0.474385	0.0407	0.470489	-0.1506	0.499529	-0.2742	0.462624	-0.1454	0.488918	-0.1997	0.464352
241	Calcineurin B homologous protein 1 OS=Mus musculus OX=10090 GN=Chp1 PE=1 SV=2	CHP1_MOUSE	Chp1	22 kDa		0.002	0.13	unknown	-0.0888	0.531029	0.078	0.571549	0.0431	0.547853	0.1128	0.541266	-0.1412	0.519413	0.3918	0.535634	0.0858	0.486368	0.1135	0.515839	0.0904	0.501224	0.0956	0.511086
242	Pancreatic triacylglycerol lipase OS=Mus musculus OX=10090 GN=Pnlip PE=1 SV=1	LIPP_MOUSE	Pnlip	51 kDa	TRUE	0.002	-1.48	unknown	-2.7498	1.11628	1.2217	1.05686	0.0575	0.766682	-0.2507	0.62225	0.634	0.93415	-1.5303	0.551532	-2.219	1.13641	1.5367	1.09626	-2.1086	1.59539	-2.363	1.71801
243	Protein disulfide-isomerase A2 OS=Mus musculus OX=10090 GN=Pdia2 PE=1 SV=1	PDIA2_MOUSE	Pdia2	58 kDa	TRUE	0.002	-1.74	unknown	-2.0718	1.38688	1.2005	1.26166	-0.1866	1.08029	0.022	0.973689	0.2277	0.729481	-2.0733	0.935478	-1.9201	1.09945	0.5722	1.29031	-2.4531	1.36347	-1.6472	0.976181
244	Diphosphomevalonate decarboxylase OS=Mus musculus OX=10090 GN=Mvd PE=1 SV=2	MVD1_MOUSE	Mvd	44 kDa		0.002	0.21	unknown	0.3518	0.481138	-0.2315	0.496806	-0.0475	0.510583	0.3074	0.495296	-0.4037	0.504931	-0.0406	0.488367	0.1716	0.474783	0.0615	0.481839	0.4206	0.480787	0.4443	0.484827
245	AFG3-like protein 1 OS=Mus musculus OX=10090 GN=Afg3l1 PE=1 SV=2	AFG31_MOUSE	Afg3l1	87 kDa	TRUE	0.002	0.16	unknown	-0.1256	0.490596	-0.0631	0.502531	0.111	0.486964	-0.0071	0.487559	0.0905	0.490791	0.0996	0.480759	0.055	0.495926	0.3457	0.528144	0.0821	0.482595	0.2524	0.493023
246	Cluster of Acetolactate synthase-like protein OS=Mus musculus OX=10090 GN=Ilvbl PE=1 SV=1 (ILVBL_MOUSE)	ILVBL_MOUSE	Ilvbl	68 kDa	TRUE	0.002	0.24	unknown	-0.1078	0.587283	0.1502	0.568689	-0.1374	0.636043	0.0858	0.62278	-0.0182	0.573158	0.3001	0.567111	0.1244	0.581253	0.2211	0.57909	0.1141	0.621195	0.4235	0.632778
247	Nicotinamide/nicotinic acid mononucleotide adenylyltransferase 3 OS=Mus musculus OX=10090 GN=Nmnat3 PE=1 SV=1	NMNA3_MOUSE	Nmnat3	28 kDa		0.002	0.27	unknown	-0.0291	0.552482	-0.1278	0.586437	-0.0742	0.559472	0.2752	0.537368	-0.0626	0.555752	0.2714	0.538134	0.1143	0.542042	0.2528	0.540496	0.3732	0.545176	0.3181	0.5399
248	Cluster of Protein FAM107B OS=Mus musculus OX=10090 GN=Fam107b PE=1 SV=1 (A0A2I3BR29_MOUSE)	A0A2I3BR29_MOUSE	Fam107b	35 kDa	TRUE	0.0021	0.21	unknown	0.0408	0.539423	-0.0959	0.759365	0.2506	0.535352	-0.2052	0.531899	-0.0122	0.544499	0.4012	0.545399	0.1888	0.533819	0.2548	0.536718	0.1408	0.542699	0.0632	0.547176
249	Cluster of L-lactate dehydrogenase OS=Mus musculus OX=10090 GN=Ldha PE=1 SV=1 (A0A1B0GSX0_MOUSE)	A0A1B0GSX0_MOUSE [2]	Ldha	40 kDa	TRUE	0.0026	0.1	unknown	-0.1937	0.553911	0.0888	0.57177	0.0296	0.518233	-0.0135	0.522153	0.0548	0.52209	0.0747	0.50196	-0.2185	0.519158	0.3177	0.568516	0.1249	0.506193	0.1332	0.534072
250	Cytochrome P450 1A2 OS=Mus musculus OX=10090 GN=Cyp1a2 PE=1 SV=1	CP1A2_MOUSE	Cyp1a2	58 kDa	TRUE	0.003	-0.11	unknown	0.3343	0.494065	-0.3806	0.48459	-0.0558	0.467354	0.2276	0.482413	-0.1171	0.468991	-0.3526	0.490389	-0.1635	0.467091	0.1204	0.474552	0.0767	0.469026	-0.2284	0.476763
251	Ethanolamine-phosphate cytidylyltransferase OS=Mus musculus OX=10090 GN=Pcyt2 PE=1 SV=1	A2ABY3_MOUSE	Pcyt2	43 kDa		0.003	0.15	unknown	-0.0148	0.520801	-0.1587	0.536002	0.0417	0.539722	0.2415	0.53466	-0.113	0.484345	-0.0249	0.499245	0.0814	0.526329	0.0929	0.508579	0.2992	0.494672	0.3196	0.50662
252	Cluster of Annexin A5 OS=Mus musculus OX=10090 GN=Anxa5 PE=1 SV=1 (ANXA5_MOUSE)	ANXA5_MOUSE	Anxa5	36 kDa	TRUE	0.003	-0.28	unknown	-0.5748	0.48935	0.0549	0.473506	0.1302	0.485137	-0.1583	0.484243	0.4985	0.494037	0.1396	0.480844	-0.5656	0.491097	-0.6043	0.506112	-0.6499	0.529921	0.5145	0.486788
253	Cluster of Ankyrin-1 OS=Mus musculus OX=10090 GN=Ank1 PE=1 SV=1 (A0A0R4J1N7_MOUSE)	A0A0R4J1N7_MOUSE [7]	Ank1	210 kDa	TRUE	0.003	-0.12	unknown	-0.0826	0.511515	0.0264	0.496057	-0.0886	0.512621	0.1981	0.496797	-0.0437	0.500762	-0.214	0.501167	-0.1122	0.515122	0.0908	0.516472	0.0866	0.511557	-0.5117	0.5871
254	Cluster of Bifunctional UDP-N-acetylglucosamine 2-epimerase/N-acetylmannosamine kinase OS=Mus musculus OX=10090 GN=Gne PE=1 SV=1 (Q3UW64_MOUSE)	Q3UW64_MOUSE	Gne	83 kDa	TRUE	0.003	-0.12	unknown	0.1347	0.482099	0.0414	0.487568	-0.1428	0.49906	-0.1199	0.489153	0.085	0.503173	-0.273	0.487833	0.0177	0.494254	-0.1433	0.489187	-0.0031	0.490257	-0.2171	0.509382
255	Isocitrate dehydrogenase [NAD] subunit, mitochondrial OS=Mus musculus OX=10090 GN=Idh3a PE=1 SV=1	A0A1L1STE6_MOUSE (+1)	Idh3a	42 kDa		0.003	-0.11	unknown	0.232	0.466495	0.082	0.475284	-0.0532	0.47605	-0.2807	0.476653	0.021	0.487343	-0.0687	0.468286	-0.0933	0.453115	-0.0142	0.462983	-0.2524	0.496399	-0.1234	0.470815
256	Glycogen phosphorylase, muscle form OS=Mus musculus OX=10090 GN=Pygm PE=1 SV=3	PYGM_MOUSE	Pygm	97 kDa	TRUE	0.003	-0.49	unknown	0.8859	0.759022	0.1971	0.593162	-1.9381	1.08814	-0.8082	0.553702	0.6659	0.759737	-0.9078	0.507147	-0.253	0.494161	-0.7204	0.493647	-1.7208	0.916199	0.1594	0.607532
257	Sulfotransferase OS=Mus musculus OX=10090 GN=Sult3a1 PE=1 SV=1	Q059N0_MOUSE	Sult3a1	35 kDa	TRUE	0.003	-0.87	unknown	0.4774	0.547671	-0.6695	0.520882	-2.1752	0.682295	0.0925	0.518068	0.9173	0.579704	-1.4174	0.565969	-0.8756	0.520031	-0.5933	0.5374	-2.9368	1.21744	0.5788	0.53699
258	Cluster of Interferon-activable protein 204 OS=Mus musculus OX=10090 GN=Ifi204 PE=1 SV=1 (IFI4_MOUSE)	IFI4_MOUSE [2]	Ifi204	69 kDa	TRUE	0.003	-0.39	unknown	0.1234	0.670383	0.0946	0.648068	0.0811	0.684454	0.028	0.64731	-0.3536	0.809893	0.4971	0.67302	-1.0308	1.09617	-0.4652	0.900433	-0.491	0.773814	-0.5002	0.788582
259	Cytochrome b5 type B OS=Mus musculus OX=10090 GN=Cyb5b PE=1 SV=1	CYB5B_MOUSE	Cyb5b	16 kDa		0.003	0.18	unknown	-0.001	0.465868	-0.0637	0.446885	-0.001	0.470222	0.323	0.454341	-0.2382	0.456424	0.0917	0.46434	0.1482	0.446521	0.2044	0.469656	0.1435	0.451501	0.3416	0.46633
260	Corticosteroid-binding globulin OS=Mus musculus OX=10090 GN=Serpina6 PE=1 SV=1	CBG_MOUSE	Serpina6	45 kDa		0.003	0.27	unknown	-0.3916	0.427072	-0.1209	0.427917	0.0713	0.450765	0.2177	0.425636	0.1567	0.428052	0.5306	0.441754	-0.2443	0.432711	0.3834	0.436781	0.4357	0.435509	0.1467	0.421661
261	Ras-related protein Rab-9A OS=Mus musculus OX=10090 GN=Rab9a PE=1 SV=1	RAB9A_MOUSE	Rab9a	23 kDa		0.003	0.19	unknown	-0.0954	0.499978	0.0261	0.510603	0.0512	0.513094	0.1032	0.511858	-0.0896	0.507117	0.0202	0.533576	0.0513	0.490108	0.1302	0.496765	0.3276	0.515336	0.4363	0.50309
262	Stromal membrane-associated protein 2 OS=Mus musculus OX=10090 GN=Smap2 PE=1 SV=1	SMAP2_MOUSE	Smap2	47 kDa		0.003	0.19	unknown	-0.032	0.522289	-0.0272	0.498316	0.2043	0.523895	-0.0621	0.496329	-0.0682	0.511323	0.4196	0.525468	0.2701	0.504673	0.1912	0.504232	0.0513	0.503045	0.0271	0.502391
263	Mitochondrial coenzyme A transporter SLC25A42 OS=Mus musculus OX=10090 GN=Slc25a42 PE=1 SV=1	S2542_MOUSE	Slc25a42	35 kDa		0.0031	0.2	unknown	0.0664	0.521955	0.0268	0.574269	-0.0981	0.549418	0.0011	0.546515	-0.0155	0.523114	0.1727	0.517319	0.1095	0.524197	0.2722	0.519324	0.1659	0.544175	0.2605	0.536028
264	DnaJ homolog subfamily B member 11 OS=Mus musculus OX=10090 GN=Dnajb11 PE=1 SV=1	DJB11_MOUSE	Dnajb11	41 kDa		0.0036	-0.09	unknown	0.0236	0.494976	0.0363	0.508351	-0.0386	0.500355	-0.0783	0.492436	0.0348	0.486991	-0.0389	0.497786	-0.3531	0.496657	-0.176	0.49238	0.0633	0.502502	0.0084	0.501903
265	Epididymis-specific alpha-mannosidase OS=Mus musculus OX=10090 GN=Man2b2 PE=1 SV=2	MA2B2_MOUSE	Man2b2	116 kDa		0.0037	0.18	unknown	-0.0215	0.517826	0.1664	0.496934	0.1862	0.494207	-0.2778	0.510553	-0.1669	0.627603	0.4384	0.497043	0.1237	0.497555	0.2656	0.486676	0.0209	0.522297	0.0914	0.500072
266	Myomesin-1 OS=Mus musculus OX=10090 GN=Myom1 PE=1 SV=2	MYOM1_MOUSE	Myom1	185 kDa	TRUE	0.0038	-0.64	unknown	0.8177	0.667788	0.1424	0.625525	-1.8691	0.964433	-0.7884	0.608265	0.7342	0.644014	-0.799	0.540061	-0.36	0.535341	-0.7784	0.530366	-1.3698	0.771124	0.0693	0.585036
267	UDP-glucuronosyltransferase 3A2 OS=Mus musculus OX=10090 GN=Ugt3a2 PE=1 SV=2	UD3A2_MOUSE	Ugt3a2	60 kDa	TRUE	0.0039	0.11	unknown	-0.0532	0.463757	0.3001	0.462586	-0.0219	0.448533	-0.0714	0.465569	-0.1176	0.45164	0.2599	0.456509	0.1698	0.445434	0.2244	0.454797	-0.0467	0.447518	-0.0494	0.448842
268	Cluster of Caldesmon 1 OS=Mus musculus OX=10090 GN=Cald1 PE=1 SV=1 (Q8VCQ8_MOUSE)	Q8VCQ8_MOUSE	Cald1	60 kDa	TRUE	0.004	-0.09	unknown	-0.0467	0.493294	-0.1066	0.533489	0.0977	0.500883	0.0555	0.486606	-0.0223	0.490884	-0.0483	0.486294	-0.0762	0.480348	-0.2545	0.493288	0.024	0.499205	-0.1414	0.50409
269	Alanine aminotransferase 2 OS=Mus musculus OX=10090 GN=Gpt2 PE=1 SV=1	ALAT2_MOUSE	Gpt2	58 kDa	TRUE	0.004	-0.07	unknown	-0.0042	0.468199	-0.2846	0.498992	-0.0399	0.475869	0.5237	0.493306	-0.1185	0.4905	-0.467	0.517532	0.0144	0.468991	-0.0021	0.48126	0.0937	0.483368	-0.1663	0.478699
270	Cluster of Sulfotransferase 1 family member D1 OS=Mus musculus OX=10090 GN=Sult1d1 PE=1 SV=1 (ST1D1_MOUSE)	ST1D1_MOUSE	Sult1d1	35 kDa	TRUE	0.004	-0.11	unknown	0.1487	0.491524	0.0299	0.523932	0.135	0.481948	-0.1464	0.48862	-0.1735	0.491918	0.0458	0.496559	0.1218	0.484801	-0.0375	0.475009	-0.4288	0.516495	-0.3418	0.507068
271	Cluster of Phosphatidylcholine translocator ABCB4 OS=Mus musculus OX=10090 GN=Abcb4 PE=1 SV=2 (MDR3_MOUSE)	MDR3_MOUSE [2]	Abcb4	140 kDa	TRUE	0.004	0.14	unknown	-0.0647	0.49375	0.2715	0.523406	-0.016	0.496119	-0.1322	0.52629	-0.0506	0.497386	0.3605	0.509828	-0.0208	0.494868	0.1476	0.501553	0.0779	0.516085	0.0992	0.506128
272	Cluster of MCG5400 OS=Mus musculus OX=10090 GN=Myl12a PE=1 SV=1 (Q6ZWQ9_MOUSE)	Q6ZWQ9_MOUSE	Myl12a	20 kDa	TRUE	0.004	-0.16	unknown	-0.1276	0.587835	-0.1364	0.537058	0.0892	0.541732	0.2889	0.837502	0.1353	0.517358	-0.0284	0.527674	-0.0572	0.525623	-0.1897	0.533427	-0.2151	0.519982	-0.1763	0.518276
273	Lambda-crystallin homolog OS=Mus musculus OX=10090 GN=Cryl1 PE=1 SV=3	CRYL1_MOUSE	Cryl1	35 kDa		0.004	0.15	unknown	-0.1033	0.486404	0.0862	0.486747	-0.2808	0.520463	0.2541	0.489073	0.023	0.479953	0.4329	0.487689	0.1865	0.486619	0.1443	0.486236	0.0443	0.492227	-0.0573	0.485683
274	Retinol-binding protein 1 OS=Mus musculus OX=10090 GN=Rbp1 PE=1 SV=2	RET1_MOUSE	Rbp1	16 kDa		0.004	-0.26	unknown	0.4148	0.548726	-0.0134	0.537198	0.0903	0.481107	-0.3057	0.571946	-0.2008	0.515732	-0.0429	0.523272	0.127	0.490621	-0.643	0.633338	-0.3637	0.48008	-0.4488	0.514462
275	Fatty acid-binding protein, adipocyte OS=Mus musculus OX=10090 GN=Fabp4 PE=1 SV=3	FABP4_MOUSE	Fabp4	15 kDa	TRUE	0.004	-0.27	unknown	0.1026	0.486542	0.0587	0.472997	-0.4143	0.569068	-0.1998	0.460536	0.3632	0.4965	-0.0947	0.498637	-0.3079	0.505132	-0.2235	0.452261	-0.6963	0.511348	-0.1506	0.527309
276	Dehydrogenase/reductase SDR family member 7 (Fragment) OS=Mus musculus OX=10090 GN=Dhrs7 PE=1 SV=1	A0A1Y7VN19_MOUSE (+1)	Dhrs7	41 kDa		0.004	0.14	unknown	-0.2174	0.446534	0.0888	0.433253	0.0903	0.435825	-0.0126	0.433694	0.0244	0.430198	0.3485	0.44606	0.0881	0.454551	0.223	0.450347	0.0211	0.430417	0.014	0.437134
277	Glutathione S-transferase A2 OS=Mus musculus OX=10090 GN=Gsta2 PE=1 SV=3	GSTA2_MOUSE	Gsta2	26 kDa	TRUE	0.004	0.46	unknown	0.0719	0.516048	0.0278	0.523859	-0.064	0.523911	0.696	0.625376	-0.5469	0.564163	0.8807	0.814204	0.4176	0.617918	0.8053	0.691952	0.3556	0.523269	0.2233	0.557369
278	Cis-retinol/3alpha hydroxysterol short-chain dehydrogenase-like protein OS=Mus musculus OX=10090 GN=Rdh16f2 PE=1 SV=1	Q8K3M1_MOUSE	Rdh16f2	36 kDa	TRUE	0.0041	-0.15	unknown	0.1072	0.597848	0.0681	0.516281	0.1067	0.681315	0.0364	0.609621	-0.1865	0.50078	0.1463	0.484425	-0.0135	0.467983	-0.3532	1.85648	-0.3292	0.504089	-0.4387	2.57088
279	Major facilitator superfamily domain-containing protein 1 OS=Mus musculus OX=10090 GN=Mfsd1 PE=1 SV=1	MFSD1_MOUSE	Mfsd1	51 kDa		0.0042	0.29	unknown	0.0199	0.519933	0.1755	0.533255	-0.1461	0.525429	0.0246	0.516348	-0.2717	0.969458	0.392	0.513093	0.263	0.514336	0.3571	0.521364	0.1575	0.563231	0.2085	0.519798
280	Non-specific lipid-transfer protein OS=Mus musculus OX=10090 GN=Scp2 PE=1 SV=3	NLTP_MOUSE	Scp2	59 kDa	TRUE	0.0044	0.16	unknown	0.1568	0.521209	0.2018	0.559866	0.0503	0.517408	-0.2022	0.553896	-0.2943	0.554912	0.2714	0.497844	0.1995	0.502233	0.0536	0.497392	0.2177	0.513085	-0.0194	0.497426
281	Transmembrane emp24 domain-containing protein 5 OS=Mus musculus OX=10090 GN=Tmed5 PE=1 SV=1	TMED5_MOUSE	Tmed5	26 kDa	TRUE	0.0046	0.15	unknown	-0.0609	0.46154	0.0853	0.465734	-0.0119	0.474039	-0.0991	0.473067	0.0785	0.452174	0.2294	0.464681	-0.1024	0.467554	0.1447	0.465872	0.2155	0.454966	0.2696	0.472949
282	ATP-dependent 6-phosphofructokinase, muscle type OS=Mus musculus OX=10090 GN=Pfkm PE=1 SV=3	PFKAM_MOUSE	Pfkm	85 kDa	TRUE	0.0048	-0.33	unknown	0.5487	0.590662	0.149	0.524118	-0.7619	0.570159	-0.6263	0.505115	0.4709	0.54075	-0.5183	0.513504	-0.1397	0.512462	-0.5327	0.501738	-0.6647	0.588887	0.1573	0.50135
283	Cluster of Nebulin OS=Mus musculus OX=10090 GN=Neb PE=1 SV=1 (E9Q1W3_MOUSE)	E9Q1W3_MOUSE [3]	Neb	829 kDa	TRUE	0.005	-0.44	unknown	0.6999	0.719491	0.1555	0.599895	-1.6739	1.29503	-0.7207	0.623842	0.6504	0.701957	-0.6398	0.548442	-0.2579	0.546327	-0.5752	0.574902	-1.266	0.91458	0.1276	0.618521
284	Cluster of E3 ubiquitin-protein ligase RNF213 OS=Mus musculus OX=10090 GN=Rnf213 PE=1 SV=2 (RN213_MOUSE)	RN213_MOUSE [2]	Rnf213	585 kDa	TRUE	0.005	-0.14	unknown	0.1129	0.594348	-0.1045	0.585055	-0.2095	0.58361	0.3581	0.586723	-0.1211	0.563793	0.0926	0.567971	-0.2832	0.564643	-0.1354	0.562842	-0.0833	0.588519	-0.2778	0.612692
285	Cluster of Tropomyosin alpha-1 chain OS=Mus musculus OX=10090 GN=Tpm1 PE=1 SV=1 (TPM1_MOUSE)	TPM1_MOUSE [3]	Tpm1	33 kDa	TRUE	0.005	-0.43	unknown	0.3981	1.00329	-0.0187	0.586709	-1.9176	2.24842	-0.7031	0.931098	0.4094	0.802951	-0.8439	0.690559	-0.4494	0.549893	-0.8756	0.62819	-1.7091	1.4992	-0.1048	0.576176
286	Creatine kinase B-type OS=Mus musculus OX=10090 GN=Ckb PE=1 SV=1	KCRB_MOUSE	Ckb	43 kDa	TRUE	0.005	-0.22	unknown	-0.4173	0.660309	0.1053	0.612323	0.2287	0.644463	0.335	0.672089	-0.2711	0.630774	-0.3548	0.555434	0.0072	0.538509	-0.0368	0.551305	-0.6513	0.663062	-0.1188	0.632559
287	G protein-regulated inducer of neurite outgrowth 3 OS=Mus musculus OX=10090 GN=Gprin3 PE=1 SV=1	GRIN3_MOUSE	Gprin3	80 kDa		0.005	0.13	unknown	-0.2937	0.857639	0.1038	0.676055	0.1617	0.668438	0.0112	0.704517	-0.1658	0.743159	0.2069	0.658756	0.0154	0.689701	0.0236	0.662482	0.0833	0.700154	0.2017	0.708402
288	Tapasin OS=Mus musculus OX=10090 GN=Tapbp PE=1 SV=1	Q3TCU5_MOUSE (+1)	Tapbp	50 kDa		0.005	-0.17	unknown	0.0693	0.493119	-0.3013	0.52402	0.0989	0.525812	0.1731	0.49233	-0.0824	0.509012	-0.1085	0.516659	-0.2131	0.513257	-0.2687	0.530578	-0.1503	0.50847	-0.113	0.540019
289	Long-chain fatty acid transport protein 4 OS=Mus musculus OX=10090 GN=Slc27a4 PE=1 SV=1	S27A4_MOUSE	Slc27a4	72 kDa		0.005	-0.28	unknown	0.1398	0.544573	-0.0967	0.524006	-0.2175	0.526224	0.241	0.667947	0.0328	0.553667	-0.244	0.508578	-0.3374	0.516973	-0.1506	0.511811	-0.3175	0.520543	-0.3586	0.531837
290	RAB22A, member RAS oncogene family, isoform CRA_c OS=Mus musculus OX=10090 GN=Rab22a PE=1 SV=1	A2ARZ7_MOUSE (+1)	Rab22a	21 kDa	TRUE	0.005	0.26	unknown	0.0515	0.51871	0.1135	0.520861	0.0019	0.480745	-0.1493	0.483442	-0.0097	0.476043	0.2381	0.497652	0.2638	0.468122	0.2883	0.469866	0.1406	0.468769	0.3839	0.514961
291	ATP synthase subunit alpha, mitochondrial OS=Mus musculus OX=10090 GN=Atp5f1a PE=1 SV=1	ATPA_MOUSE	Atp5f1a	60 kDa	TRUE	0.0053	0.06	unknown	0.0005	0.519736	-0.004	0.575805	-0.0113	0.515374	0.0495	0.544197	-0.0659	0.513743	-0.0205	0.521269	0.0018	0.517151	0.3081	0.507777	0.1217	0.489823	-0.0846	0.522997
292	Nidogen-1 OS=Mus musculus OX=10090 GN=Nid1 PE=1 SV=2	NID1_MOUSE	Nid1	137 kDa	TRUE	0.0056	-0.18	unknown	0.1049	0.552278	0.02	0.563129	-0.2698	0.589717	-0.1238	0.553036	0.2725	0.590906	-0.0298	0.549392	-0.2203	0.602556	-0.1646	0.550729	-0.3595	0.618268	-0.1812	0.584576
293	Cytochrome P450, family 2, subfamily c, polypeptide 23 OS=Mus musculus OX=10090 GN=Cyp2c23 PE=1 SV=1	E9Q5K4_MOUSE	Cyp2c23	56 kDa	TRUE	0.0057	-0.12	unknown	0.2711	0.488594	0.0036	0.487383	-0.2304	0.473967	0.1095	0.478821	-0.1347	0.484086	-0.484	0.513639	-0.0621	0.472713	-0.3502	0.514099	0.275	0.46975	-0.0019	0.482319
294	Cluster of Beta-globin OS=Mus musculus OX=10090 GN=Hbb-bs PE=1 SV=1 (A8DUK4_MOUSE)	A8DUK4_MOUSE [3]	Hbb-bs	16 kDa	TRUE	0.006	-0.11	unknown	-0.11	0.552984	-0.0331	0.509634	-0.0752	0.520124	0.3602	0.595308	-0.0481	0.529138	-0.2251	0.54625	-0.0836	0.534669	0.1862	0.532416	0.0504	0.521172	-0.6252	0.61673
295	Cluster of Cytochrome P450 2A12 OS=Mus musculus OX=10090 GN=Cyp2a12 PE=1 SV=2 (CP2AC_MOUSE)	CP2AC_MOUSE [2]	Cyp2a12	56 kDa	TRUE	0.006	0.04	unknown	0.0343	0.571045	0.0369	0.485866	-0.5331	0.663909	0.2644	0.509804	-0.106	0.507506	0.096	0.550758	-0.0419	0.511807	0.2719	0.537748	0.1227	0.476852	-0.1802	0.513644
296	Acetoacetyl-CoA synthetase OS=Mus musculus OX=10090 GN=Aacs PE=1 SV=1	AACS_MOUSE	Aacs	75 kDa		0.006	-0.15	unknown	-0.0691	0.463154	-0.5472	0.492132	0.0078	0.475895	0.8896	0.472298	0.0021	0.466224	-1.1234	0.549707	-0.2144	0.469365	-0.43	0.479449	0.5319	0.473846	0.2155	0.464502
297	Acetyl-CoA carboxylase 2 OS=Mus musculus OX=10090 GN=Acacb PE=1 SV=1	ACACB_MOUSE	Acacb	276 kDa	TRUE	0.006	0.28	unknown	-0.1642	0.526204	-0.3948	0.564543	0.222	0.483483	0.8498	0.51069	-0.2701	0.54729	-0.4352	0.580517	0.4002	0.506863	0.1655	0.496381	0.375	0.506057	0.6018	0.514239
298	Arylacetamide deacetylase OS=Mus musculus OX=10090 GN=Aadac PE=1 SV=3	AAAD_MOUSE	Aadac	45 kDa		0.006	0.08	unknown	-0.0301	0.470199	-0.1631	0.497921	0.0478	0.466215	0.1236	0.480965	-0.0035	0.4919	-0.1483	0.480533	-0.0463	0.469131	0.1163	0.526386	0.3303	0.488988	0.1744	0.481558
299	N-acyl-aromatic-L-amino acid amidohydrolase (carboxylate-forming) OS=Mus musculus OX=10090 GN=Acy3 PE=1 SV=1	ACY3_MOUSE	Acy3	35 kDa		0.006	0.1	unknown	-0.2396	0.468491	0.1243	0.452092	0.0464	0.449052	0.0484	0.456729	0.0008	0.452297	0.3035	0.46416	0.0609	0.458155	0.1692	0.462566	-0.1109	0.457696	0.0596	0.448763
300	CDK5 regulatory subunit-associated protein 3 OS=Mus musculus OX=10090 GN=Cdk5rap3 PE=1 SV=1	CK5P3_MOUSE	Cdk5rap3	57 kDa		0.006	-0.1	unknown	-0.1046	0.464188	0.0262	0.462214	-0.033	0.455894	0.0219	0.452266	0.089	0.471678	0.0049	0.457395	0.0197	0.454092	-0.1927	0.464423	-0.0669	0.462888	-0.2978	0.481765
301	Cysteine dioxygenase type 1 OS=Mus musculus OX=10090 GN=Cdo1 PE=1 SV=1	CDO1_MOUSE	Cdo1	23 kDa		0.006	0.17	unknown	0.1917	0.488053	0.1309	0.445254	0.0508	0.439227	-0.1947	0.464298	-0.1736	0.43979	0.0056	0.458588	0.3325	0.435778	0.0345	0.450371	0.3498	0.451266	0.1046	0.442051
302	Cytochrome c oxidase subunit 7A-related protein, mitochondrial OS=Mus musculus OX=10090 GN=Cox7a2l PE=1 SV=1	COX7R_MOUSE (+1)	Cox7a2l	12 kDa	TRUE	0.0065	0.25	unknown	-0.0528	0.515602	0.1611	0.504095	-0.6162	0.8834	0.1356	0.521055	0.0588	0.532964	0.5078	0.70756	0.0488	0.53627	0.6692	0.595893	0.1933	0.52701	-0.1333	0.59568
303	Cluster of Cytochrome b-c1 complex subunit 8 OS=Mus musculus OX=10090 GN=Uqcrq PE=1 SV=3 (QCR8_MOUSE)	QCR8_MOUSE	Uqcrq	10 kDa	TRUE	0.007	0.13	unknown	-0.2686	0.473189	0.2228	0.479138	0.0719	0.471251	0.0242	0.469971	-0.0973	0.517973	0.0827	0.463466	0.0413	0.471555	0.2178	0.469195	0.2061	0.469195	0.1077	0.475928
304	Alpha-1B-glycoprotein OS=Mus musculus OX=10090 GN=A1bg PE=1 SV=1	A1BG_MOUSE	A1bg	57 kDa		0.007	0.53	unknown	-1.225	1.20768	-0.3494	0.564979	-0.354	0.576157	1.9349	0.567954	0.4184	0.469158	0.7304	0.479706	0.2824	0.463782	0.4271	0.464065	0.2977	0.455107	0.7248	0.480269
305	Cluster of Peptidyl-prolyl cis-trans isomerase FKBP5 OS=Mus musculus OX=10090 GN=Fkbp5 PE=1 SV=1 (FKBP5_MOUSE)	FKBP5_MOUSE	Fkbp5	51 kDa	TRUE	0.007	-0.16	unknown	0.3172	0.47071	0.1861	0.493316	-0.2377	0.471534	-0.3095	0.47534	0.0506	0.471331	-0.0428	0.472943	0.1487	0.477952	-0.2829	0.47936	-0.3772	0.464411	-0.1865	0.463229
306	Fibulin-5 OS=Mus musculus OX=10090 GN=Fbln5 PE=1 SV=1	A0A1Y7VJW9_MOUSE	Fbln5	52 kDa		0.007	-0.31	unknown	0.0346	0.582041	0.0345	0.602264	-0.2514	0.594498	-0.2961	0.598397	0.5059	0.597572	-0.2043	0.615896	-0.2144	0.597887	-0.3596	0.698587	-0.5169	0.666208	-0.3343	0.58706
307	Extended synaptotagmin-2 OS=Mus musculus OX=10090 GN=Esyt2 PE=1 SV=1	ESYT2_MOUSE	Esyt2	94 kDa	TRUE	0.0072	0.18	unknown	-0.0043	0.59979	-0.1583	0.639019	-0.063	0.584678	0.0009	0.569152	0.1945	0.60736	0.2664	0.605054	0.1719	0.578966	0.0951	0.588414	0.0467	0.568568	0.3579	0.599366
308	Intercellular adhesion molecule 1 OS=Mus musculus OX=10090 GN=Icam1 PE=1 SV=1	ICAM1_MOUSE	Icam1	59 kDa		0.008	0.15	unknown	-0.0155	0.466007	0.0267	0.456225	0.1013	0.462994	-0.2452	0.468775	0.1033	0.461348	0.5902	0.457164	0.008	0.450617	-0.1092	0.466449	0.1542	0.452629	0.1839	0.458725
309	Cluster of Palmitoyltransferase ZDHHC5 OS=Mus musculus OX=10090 GN=Zdhhc5 PE=1 SV=1 (ZDHC5_MOUSE)	ZDHC5_MOUSE	Zdhhc5	78 kDa	TRUE	0.008	0.18	unknown	-0.259	0.525225	0.0099	0.521285	0.0762	0.553318	0.0889	0.51986	0.0687	0.524699	0.0366	0.548407	0.1075	0.517948	0.3081	0.531059	0.2281	0.526773	0.2192	0.528379
310	MCG53395 OS=Mus musculus OX=10090 GN=Pdp2 PE=1 SV=1	Q504M2_MOUSE	Pdp2	60 kDa		0.008	0.22	unknown	0.0212	0.621625	0.076	0.579858	0.0415	0.58822	0.029	0.585163	-0.1499	0.603088	0.1732	0.673228	-0.0114	0.600391	0.0937	0.578464	0.3424	0.62906	0.4853	0.588277
311	Sulfotransferase OS=Mus musculus OX=10090 GN=Sult2a8 PE=1 SV=1	Q8BGL3_MOUSE	Sult2a8	33 kDa	TRUE	0.009	-0.17	unknown	0.7327	0.515014	0.0351	0.474253	-0.408	0.507501	-0.0533	0.463222	-0.0846	0.483557	-0.7294	0.50449	-0.377	0.489315	-0.0269	0.472112	0.3427	0.505852	-0.0374	0.475095
312	Cluster of Ubiquitin carboxyl-terminal hydrolase isozyme L3 OS=Mus musculus OX=10090 GN=Uchl3 PE=1 SV=2 (UCHL3_MOUSE)	UCHL3_MOUSE [2]	Uchl3	26 kDa	TRUE	0.009	0.14	unknown	-0.2041	0.512898	-0.0717	0.514455	0.1258	0.502727	0.066	0.521804	0.1022	0.524014	0.0337	0.504065	-0.0235	0.507047	0.1406	0.516765	0.2648	0.519522	0.3182	0.553085
313	Cluster of Bisphosphoglycerate mutase OS=Mus musculus OX=10090 GN=Bpgm PE=1 SV=2 (PMGE_MOUSE)	PMGE_MOUSE	Bpgm	30 kDa	TRUE	0.009	-0.21	unknown	-0.0315	0.509798	0.0435	0.492486	-0.0846	0.516482	0.1569	0.50662	-0.0588	0.477209	-0.2772	0.52304	-0.2574	0.507863	0.2166	0.494861	-0.0978	0.511632	-0.7368	0.556231
314	Lumican OS=Mus musculus OX=10090 GN=Lum PE=1 SV=2	LUM_MOUSE	Lum	38 kDa		0.009	-0.14	unknown	-0.1916	0.507117	-0.0642	0.498017	-0.0236	0.469381	-0.2018	0.484059	0.7554	0.542314	-0.0644	0.506723	-0.2438	0.469892	-0.208	0.502736	-0.2154	0.468269	-0.0129	0.455467
315	Chymotrypsin-like elastase family member 2A OS=Mus musculus OX=10090 GN=Cela2a PE=1 SV=1	CEL2A_MOUSE	Cela2a	29 kDa		0.009	-2.51	unknown	-3.4593	2.03097	1.3775	0.635451	-0.0816	0.627698	-0.2857	0.663535	0.3434	0.630488	-3.1633	1.12275	-2.817	1.26151	1.462	0.673886	-2.4955	2.90728	-2.673	0.66916
316	Uridine-cytidine kinase OS=Mus musculus OX=10090 GN=Uck1 PE=1 SV=1	A2AN37_MOUSE (+1)	Uck1	32 kDa	TRUE	0.009	0.2	unknown	-0.2844	0.532558	0.2706	0.510135	-0.0817	0.539245	0.2587	0.53279	-0.1713	0.51353	0.5719	0.516293	0.1045	0.502353	0.5412	0.520622	0.064	0.494856	-0.0298	0.518702
317	Branched-chain-amino-acid aminotransferase OS=Mus musculus OX=10090 GN=Bcat2 PE=1 SV=1	A0A1B0GX27_MOUSE (+1)	Bcat2	43 kDa		0.009	-0.65	unknown	0.113	0.487941	0.546	0.519657	-0.6558	0.482384	-0.2962	0.476134	0.2216	0.473672	-0.723	0.473672	-0.6713	0.484353	0.0744	0.478951	-1.6343	0.482261	-0.5463	0.471137
318	Uricase OS=Mus musculus OX=10090 GN=Uox PE=1 SV=2	URIC_MOUSE	Uox	35 kDa	TRUE	0.01	0.08	unknown	-0.0463	0.455126	-0.1201	0.517622	0.1154	0.45588	0.2067	0.46154	-0.167	0.48086	-0.2931	0.474014	0.0685	0.460926	0.0472	0.501122	0.2317	0.48377	0.2686	0.462967
319	Peroxisomal acyl-coenzyme A oxidase 2 OS=Mus musculus OX=10090 GN=Acox2 PE=1 SV=2	ACOX2_MOUSE	Acox2	77 kDa		0.01	0.06	unknown	0.2477	0.494215	-0.2093	0.496992	-0.045	0.476621	0.1337	0.489022	-0.1423	0.489352	-0.0735	0.493028	0.0409	0.477307	0.0553	0.469778	-0.0018	0.477484	0.3128	0.480926
320	Nicotinamide phosphoribosyltransferase OS=Mus musculus OX=10090 GN=Nampt PE=1 SV=1	NAMPT_MOUSE	Nampt	55 kDa		0.01	0.06	unknown	-0.0697	0.489419	0.0246	0.491597	-0.1021	0.492404	0.0036	0.496399	0.1606	0.505708	0.3341	0.479433	0.059	0.490222	-0.0281	0.481268	0.0008	0.486265	-0.0116	0.482316
321	Translation initiation factor IF-2, mitochondrial OS=Mus musculus OX=10090 GN=Mtif2 PE=1 SV=2	IF2M_MOUSE	Mtif2	81 kDa		0.01	0.21	unknown	0.0145	0.607308	-0.0478	0.62884	0.1551	0.606435	-0.0132	0.612304	-0.118	0.603969	0.155	0.69156	0.184	0.64409	0.3038	0.594562	0.1346	0.659757	0.2803	0.67314
322	Sphingosine kinase 2 OS=Mus musculus OX=10090 GN=Sphk2 PE=1 SV=2	SPHK2_MOUSE	Sphk2	66 kDa		0.01	0.2	unknown	0.0521	0.519111	-0.0141	0.527956	0.0179	0.552548	0.0125	0.511356	-0.0785	0.531869	0.2696	0.524966	0.0883	0.53128	0.3285	0.560432	0.09	0.609515	0.2241	0.518196
323	Cluster of Carbonyl reductase [NADPH] 1 OS=Mus musculus OX=10090 GN=Cbr1 PE=1 SV=3 (CBR1_MOUSE)	CBR1_MOUSE	Cbr1	31 kDa	TRUE	0.011	-0.08	unknown	-0.0151	0.473271	0.1592	0.484675	0.0917	0.456885	-0.1215	0.473771	-0.1146	0.466799	0.0857	0.454811	0.0397	0.44484	0.0262	0.452128	-0.4072	0.471709	-0.1749	0.455598
324	Phosphatidylinositol 4-kinase alpha OS=Mus musculus OX=10090 GN=Pi4ka PE=1 SV=1	A0A140T8I9_MOUSE (+1)	Pi4ka	231 kDa		0.011	0.1	unknown	-0.0293	0.551885	0.0778	0.567444	-0.0228	0.552732	0.045	0.557507	-0.0528	0.582792	0.3181	0.58978	0.072	0.589495	0.1165	0.584195	-0.0259	0.563862	0.1039	0.62181
325	Bile salt-activated lipase OS=Mus musculus OX=10090 GN=Cel PE=1 SV=1	CEL_MOUSE	Cel	66 kDa		0.011	-1.5	unknown	-2.242	0.804606	1.1956	0.771572	-0.0863	0.643528	-0.2868	0.536653	0.5181	0.646054	-1.5132	0.54465	-2.2663	0.948003	1.621	0.850264	-1.6618	0.727125	-1.9192	1.1119
326	Cluster of 6.8 kDa mitochondrial proteolipid OS=Mus musculus OX=10090 GN=Mp68 PE=1 SV=1 (68MP_MOUSE)	68MP_MOUSE	Mp68	7 kDa	TRUE	0.011	0.12	unknown	-0.0821	0.44302	-0.0757	0.443245	0.0903	0.437715	0.0375	0.43633	0.0231	0.437713	0.132	0.442279	0.0327	0.436774	0.3103	0.444995	0.1017	0.443929	0.0523	0.43801
327	Transmembrane protein 135 OS=Mus musculus OX=10090 GN=Tmem135 PE=2 SV=1	TM135_MOUSE	Tmem135	52 kDa		0.011	0.19	unknown	-0.0952	0.472774	-0.0852	0.457147	0.0797	0.452793	0.3003	0.478177	-0.177	0.478011	-0.0122	0.452527	0.1048	0.441295	0.1693	0.456179	0.2298	0.452693	0.4626	0.47565
328	NADH dehydrogenase [ubiquinone] 1 alpha subcomplex assembly factor 2 OS=Mus musculus OX=10090 GN=Ndufaf2 PE=1 SV=1	NDUF2_MOUSE	Ndufaf2	20 kDa		0.011	0.11	unknown	-0.1239	0.496296	0.0359	0.498977	0.0708	0.483044	0.0456	0.487178	-0.0344	0.493935	0.0636	0.485839	-0.0275	0.486377	0.341	0.492363	0.2256	0.490026	-0.0183	0.487241
329	Lysyl endopeptidase OS=Pseudomonas aeruginosa (strain ATCC 15692 / PAO1 / 1C / PRS 101 / LMG 12228) GN=prpL PE=1 SV=1	LYSC_PSEAE	prpL	48 kDa		0.012	-0.12	unknown	-0.1901	0.544368	-0.0305	0.535987	0.2652	0.548891	-0.061	0.549212	0.0404	0.547576	-0.1135	0.516538	-0.1971	0.530181	-0.2672	0.518963	0.0206	0.534005	0.1247	0.54206
330	Cluster of Dynamin-2 OS=Mus musculus OX=10090 GN=Dnm2 PE=1 SV=1 (G3X9G4_MOUSE)	G3X9G4_MOUSE [2]	Dnm2	98 kDa	TRUE	0.012	-0.07	unknown	0.0072	0.485945	-0.0135	0.481701	-0.0468	0.483568	0.0362	0.474219	0.0125	0.470927	0.0193	0.47295	-0.1062	0.469376	-0.0931	0.470927	0.0017	0.476715	-0.1552	0.479754
331	Sodium-coupled neutral amino acid transporter 3 OS=Mus musculus OX=10090 GN=Slc38a3 PE=1 SV=1	S38A3_MOUSE	Slc38a3	56 kDa		0.012	-0.24	unknown	0.1715	0.489592	-0.3603	0.467286	0.0013	0.457087	0.2716	0.473712	-0.0927	0.459886	-0.774	0.561208	-0.429	0.483937	-0.5247	0.49272	0.2699	0.458718	0.2434	0.47461
332	WD repeat-containing protein 91 OS=Mus musculus OX=10090 GN=Wdr91 PE=1 SV=1	WDR91_MOUSE	Wdr91	83 kDa		0.012	-0.31	unknown	0.1024	0.637778	0.1381	0.63656	0.1193	0.583151	-0.2998	0.624065	-0.0884	0.639369	-0.0326	0.55248	-0.2498	0.548875	-0.2943	0.663551	-0.7289	0.970936	-0.5203	0.6186
333	Ketosamine-3-kinase OS=Mus musculus OX=10090 GN=Fn3krp PE=1 SV=2	KT3K_MOUSE	Fn3krp	34 kDa		0.012	0.25	unknown	-0.1066	0.509599	0.0685	0.531864	-0.0166	0.495131	0.1154	0.513642	-0.0501	0.555225	0.3021	0.537054	0.1137	0.502213	0.3674	0.532825	0.2778	0.525797	0.2144	0.544764
334	LMBR1 domain-containing protein 2 OS=Mus musculus OX=10090 GN=Lmbrd2 PE=1 SV=1	LMBD2_MOUSE	Lmbrd2	81 kDa		0.012	-0.31	unknown	-0.017	0.789368	-0.2148	0.629649	0.2737	0.828109	0.2656	0.745829	-0.1366	0.656388	-0.2386	0.635091	-0.4407	0.670373	-0.3457	0.641152	-0.2591	0.627398	-0.2729	0.633357
335	Coiled-coil domain-containing protein 43 OS=Mus musculus OX=10090 GN=Ccdc43 PE=1 SV=1	CCD43_MOUSE (+1)	Ccdc43	25 kDa		0.012	0.26	unknown	-0.235	0.517572	0.1549	0.534762	-0.162	0.517255	0.1262	0.519981	0.116	0.517626	0.1069	0.515393	0.4915	0.534095	0.2248	0.547645	0.2624	0.532781	0.2312	0.571707
336	Cluster of Immunoglobulin kappa variable 12-44 (Fragment) OS=Mus musculus OX=10090 GN=Igkv12-44 PE=4 SV=2 (A0A140T8M2_MOUSE)	A0A140T8M2_MOUSE	Igkv12-44	13 kDa	TRUE	0.012	0.95	unknown	0.4804	0.57671	1.151	0.596549	-0.367	0.580414	-0.5963	0.723286	-0.4293	0.738547	0.9153	0.64563	0.0693	0.58173	0.6214	0.648357	1.7625	0.681956	1.1155	0.605094
337	7-alpha-hydroxycholest-4-en-3-one 12-alpha-hydroxylase OS=Mus musculus OX=10090 GN=Cyp8b1 PE=1 SV=1	A0A0R4J0N7_MOUSE (+1)	Cyp8b1	58 kDa		0.013	0.28	unknown	-0.0372	0.531567	0.356	0.514621	-0.3391	0.632699	0.2537	0.506173	-0.4232	0.602422	0.2938	0.479935	0.4219	0.492299	0.3321	0.483069	0.3957	0.5022	-0.2742	0.599275
338	Acyl-coenzyme A thioesterase 8 OS=Mus musculus OX=10090 GN=Acot8 PE=1 SV=1	ACOT8_MOUSE	Acot8	36 kDa	TRUE	0.013	0.13	unknown	-0.0376	0.430321	0.077	0.428918	0.0366	0.445011	-0.0151	0.466411	-0.0725	0.45538	0.0495	0.440298	0.0617	0.420794	0.1484	0.425336	0.1241	0.426655	0.2783	0.423621
339	Glutathione S-transferase pi 3 OS=Mus musculus OX=10090 GN=Gstp3 PE=1 SV=1	F6RWR5_MOUSE (+1)	Gstp3	24 kDa	TRUE	0.014	-0.15	unknown	-0.5826	0.541773	-0.3902	0.558987	-0.2071	0.544886	0.8781	0.632546	0.9662	0.623385	-0.1859	0.548426	-3.0713	1.96241	0.7096	0.636533	-0.1477	0.554857	-0.2835	0.554812
340	Aldo-keto reductase family 1, member C19 OS=Mus musculus OX=10090 GN=Akr1c19 PE=1 SV=1	G3X9Y6_MOUSE	Akr1c19	37 kDa	TRUE	0.014	0.16	unknown	0.0826	0.479289	-0.3914	0.605563	0.1798	0.48649	-0.2013	0.555116	0.1472	0.486962	0.1829	0.493462	0.2183	0.480195	-0.4336	0.595956	0.3211	0.512001	0.2009	0.493702
341	Nuclear receptor coactivator 1 OS=Mus musculus OX=10090 GN=Ncoa1 PE=1 SV=2	NCOA1_MOUSE	Ncoa1	157 kDa		0.014	0.33	unknown	-0.0724	0.654554	0.0439	0.574047	0.0283	0.576097	-0.0627	0.586568	0.04	0.570705	0.3421	0.5632	0.1001	0.626195	0.5065	0.619722	0.246	0.5632	0.448	0.585557
342	Peptide-N(4)-(N-acetyl-beta-glucosaminyl)asparagine amidase OS=Mus musculus OX=10090 GN=Ngly1 PE=1 SV=2	NGLY1_MOUSE	Ngly1	74 kDa	TRUE	0.014	-0.18	unknown	0.0715	0.68681	-0.0041	0.62093	0.0001	0.676859	0.0393	0.601613	-0.0924	0.579907	-0.1126	0.593133	-0.4128	0.59185	-0.107	0.592064	-0.2072	0.698654	-0.068	0.632129
343	Cluster of Protein EFR3 homolog A OS=Mus musculus OX=10090 GN=Efr3a PE=1 SV=1 (A0A1D5RLL3_MOUSE)	A0A1D5RLL3_MOUSE [2]	Efr3a	96 kDa	TRUE	0.014	0.16	unknown	-0.1069	0.538916	0.0132	0.532741	-0.2032	0.541225	0.2501	0.526341	0.0321	0.53666	0.2607	0.535105	0.0912	0.534792	0.2875	0.531202	0.0977	0.554082	0.0096	0.555486
344	Cluster of Fc receptor, IgG, low affinity IIb OS=Mus musculus OX=10090 GN=Fcgr2b PE=1 SV=1 (A0A0B4J1G1_MOUSE)	A0A0B4J1G1_MOUSE	Fcgr2b	33 kDa	TRUE	0.014	0.35	unknown	0.1164	0.507715	0.1301	0.538984	0.0663	0.556677	-0.1956	0.560441	-0.1517	0.531673	0.1393	0.535767	0.3379	0.618023	0.4768	0.544703	0.5471	0.503187	0.2075	0.535349
345	EH domain-containing protein 2 OS=Mus musculus OX=10090 GN=Ehd2 PE=1 SV=1	EHD2_MOUSE	Ehd2	61 kDa	TRUE	0.014	-0.24	unknown	0.0806	0.491051	-0.1873	0.535207	-0.1479	0.491254	-0.1514	0.502511	0.5007	0.520742	-0.3073	0.493379	-0.1293	0.494958	-0.1449	0.522416	-0.4479	0.594946	-0.2376	0.559731
346	Cluster of Acetyl-Coenzyme A acetyltransferase 3 OS=Mus musculus OX=10090 GN=Acat3 PE=1 SV=1 (Q80X81_MOUSE)	Q80X81_MOUSE	Acat3	41 kDa	TRUE	0.015	0.07	unknown	0.0981	0.518489	0.0321	0.566913	0.1731	0.513709	-0.1277	0.591609	-0.2379	0.586867	0.0029	0.51496	0.2334	0.539188	0.1095	0.516811	0.0691	0.532282	-0.0342	0.515632
347	Tyrosine-protein phosphatase non-receptor type 6 OS=Mus musculus OX=10090 GN=Ptpn6 PE=1 SV=2	PTN6_MOUSE	Ptpn6	68 kDa	TRUE	0.015	0.07	unknown	-0.1035	0.500609	0.0656	0.491945	0.1373	0.494275	-0.0331	0.484398	-0.0794	0.489785	0.341	0.490651	-0.0112	0.488038	0.0208	0.491225	0.0003	0.50769	0.0464	0.504897
348	Serine beta-lactamase-like protein LACTB, mitochondrial OS=Mus musculus OX=10090 GN=Lactb PE=1 SV=1	LACTB_MOUSE	Lactb	61 kDa	TRUE	0.015	0.88	unknown	-2.9641	1.92211	-3.3847	3.80483	0.1862	0.522924	0.0462	0.596873	1.1702	0.567015	1.0752	0.565625	-2.737	1.50116	1.3486	0.548359	0.3761	0.530128	1.2715	0.538384
349	Translocating chain-associated membrane protein 1 OS=Mus musculus OX=10090 GN=Tram1 PE=1 SV=3	TRAM1_MOUSE	Tram1	43 kDa		0.015	-0.18	unknown	0.0024	0.548838	0.2646	0.535076	-0.005	0.534634	-0.1539	0.534712	-0.0961	0.529775	-0.0343	0.514692	-0.0928	0.509009	-0.0521	0.53908	-0.2052	0.514465	-0.6601	0.627599
350	Cluster of Serine racemase OS=Mus musculus OX=10090 GN=Srr PE=1 SV=1 (SRR_MOUSE)	SRR_MOUSE	Srr	36 kDa	TRUE	0.015	0.18	unknown	-0.1388	0.540586	0.1777	0.517323	0.1325	0.541912	0.0687	0.51509	-0.3152	0.540087	0.1554	0.526075	0.49	0.53013	0.1282	0.517611	-0.0316	0.58011	0.1078	0.528719
351	C4b-binding protein OS=Mus musculus OX=10090 GN=C4bpa PE=1 SV=3	C4BPA_MOUSE	C4bpa	52 kDa		0.015	-0.28	unknown	0.1651	0.493658	0.0317	0.490387	-0.0374	0.544058	-0.2706	0.492563	0.0916	0.507709	-0.5257	0.487587	-0.1017	0.49072	-0.5129	0.493215	-0.0835	0.488704	-0.212	0.504115
352	Cluster of Sorbin and SH3 domain-containing protein 2 OS=Mus musculus OX=10090 GN=Sorbs2 PE=1 SV=1 (B7ZWM6_MOUSE)	B7ZWM6_MOUSE	Sorbs2	134 kDa	TRUE	0.016	-0.1	unknown	0.0698	0.52526	-0.044	0.519229	0.0933	0.532155	-0.1915	0.567906	0.0802	0.520199	-0.0011	0.511814	-0.1506	0.514473	-0.1723	0.513037	-0.083	0.539976	-0.0754	0.529905
353	Cluster of Centromere protein V OS=Mus musculus OX=10090 GN=Cenpv PE=1 SV=2 (CENPV_MOUSE)	CENPV_MOUSE	Cenpv	28 kDa	TRUE	0.016	0.17	unknown	-0.0152	0.500401	-0.1048	0.535411	-0.0877	0.5071	-0.0618	0.504184	0.2704	0.481057	0.3494	0.529669	0.1201	0.503306	0.1039	0.501001	0.0732	0.507968	0.293	0.492889
354	Cluster of Serine/threonine-protein kinase MARK1 OS=Mus musculus OX=10090 GN=Mark1 PE=1 SV=2 (MARK1_MOUSE)	MARK1_MOUSE [2]	Mark1	88 kDa	TRUE	0.016	0.22	unknown	0.1626	0.660286	-0.6891	1.58476	0.1698	0.676396	-0.0163	1.07542	-0.2034	0.810092	0.0427	0.667392	0.2148	0.735661	0.2567	0.694843	0.418	0.811858	0.1131	0.732245
355	Translationally-controlled tumor protein OS=Mus musculus OX=10090 GN=Tpt1 PE=1 SV=1	TCTP_MOUSE	Tpt1	19 kDa		0.016	-0.15	unknown	0.0195	0.459962	-0.1693	0.458309	-0.0401	0.478707	0.2338	0.459444	-0.0505	0.454401	-0.2321	0.462723	-0.29	0.459909	-0.1575	0.455425	0.1595	0.459865	-0.2005	0.459379
356	Insulin receptor substrate 1 OS=Mus musculus OX=10090 GN=Irs1 PE=1 SV=1	IRS1_MOUSE (+1)	Irs1	131 kDa	TRUE	0.016	-0.19	unknown	0.0185	0.651361	0.0296	0.660133	-0.1098	0.655983	0.0756	0.662563	-0.0024	0.643779	0.0318	0.640839	-0.1323	0.695143	-0.3377	0.719966	-0.3132	0.925477	-0.2193	0.684106
357	Steroid 17-alpha-hydroxylase/17,20 lyase OS=Mus musculus OX=10090 GN=Cyp17a1 PE=1 SV=1	CP17A_MOUSE	Cyp17a1	58 kDa		0.016	0.74	unknown	0.1649	0.517425	0.4316	0.523331	0.2807	0.507992	-1.8509	1.17653	-0.8803	0.887333	1.1878	0.515607	1.8066	0.52513	0.739	0.522609	-1.318	0.685956	-0.056	0.538243
358	Arginine and glutamate-rich protein 1 OS=Mus musculus OX=10090 GN=Arglu1 PE=1 SV=2	ARGL1_MOUSE	Arglu1	33 kDa	TRUE	0.016	-0.1	unknown	-0.1637	0.463279	0.1072	0.470015	0.1072	0.471581	-0.1294	0.477106	0.0681	0.484125	-0.0166	0.464908	-0.0459	0.474616	-0.1286	0.463279	-0.0417	0.469997	-0.3242	0.490038
359	Peroxisomal biogenesis factor 3 OS=Mus musculus OX=10090 GN=Pex3 PE=1 SV=1	E9QA46_MOUSE (+1)	Pex3	41 kDa		0.016	0.16	unknown	-0.0861	0.47102	0.0378	0.467226	0.0806	0.500417	0.2009	0.483817	-0.2504	0.487284	0.2051	0.475892	0.1491	0.483428	0.1216	0.464332	0.0508	0.477692	0.2773	0.502705
360	High mobility group protein HMGI-C OS=Mus musculus OX=10090 GN=Hmga2 PE=1 SV=1	HMGA2_MOUSE (+1)	Hmga2	12 kDa	TRUE	0.016	0.29	unknown	-0.273	0.545725	-0.003	0.531394	0.2161	0.499356	-0.1083	0.596441	0.1004	0.514008	0.406	0.506144	0.3512	0.509112	0.5103	0.538886	0.1663	0.503163	-0.0003	0.526393
361	Chymotrypsin-like elastase family member 3B OS=Mus musculus OX=10090 GN=Cela3b PE=1 SV=1	CEL3B_MOUSE	Cela3b	29 kDa	TRUE	0.016	-2.65	unknown	-2.5887	0.47191	1.0974	0.473757	0.0334	0.486773	-0.6618	0.477272	0.5335	0.48773	-2.44	0.479031	-3.6391	5.31387	1.1966	0.480873	-3.4628	3.92575	-2.7769	0.493405
362	Synaptic vesicle membrane protein VAT-1 homolog OS=Mus musculus OX=10090 GN=Vat1 PE=1 SV=3	VAT1_MOUSE	Vat1	43 kDa		0.017	0.09	unknown	-0.1199	0.493827	0.035	0.484688	-0.0651	0.468561	0.1215	0.486233	0.0237	0.466572	0.2801	0.473465	-0.0546	0.470544	0.0728	0.484699	0.125	0.472931	0.0315	0.468319
363	Nuclear pore complex protein Nup107 OS=Mus musculus OX=10090 GN=Nup107 PE=1 SV=1	E9Q4V9_MOUSE (+1)	Nup107	107 kDa		0.017	0.19	unknown	0.0223	0.669316	-0.1503	0.830201	-0.1331	0.670363	0.0059	0.604992	0.2049	0.639394	0.1271	0.719376	0.1377	0.675944	0.345	0.667177	0.2987	0.692466	0.1061	0.606631
364	Stathmin OS=Mus musculus OX=10090 GN=Stmn1 PE=1 SV=2	STMN1_MOUSE	Stmn1	17 kDa	TRUE	0.017	-0.22	unknown	0.0546	0.455866	-0.0852	0.457292	0.0726	0.460651	0.1381	0.465661	-0.1899	0.455866	0.0608	0.464786	-0.2191	0.463101	-0.1358	0.455704	-0.5739	0.456423	-0.2595	0.493191
365	UDP-glucuronosyltransferase 3A1 OS=Mus musculus OX=10090 GN=Ugt3a1 PE=1 SV=1	UD3A1_MOUSE	Ugt3a1	60 kDa	TRUE	0.018	0.18	unknown	-0.2779	0.642329	0.1588	0.477087	0.097	0.470953	-0.1073	0.454726	-0.0169	0.461782	0.413	0.590487	0.1644	0.451891	0.4101	0.604714	0.0027	0.470034	-0.0452	0.477671
366	60S ribosomal protein L27a OS=Mus musculus OX=10090 GN=Rpl27a PE=1 SV=5	RL27A_MOUSE	Rpl27a	17 kDa		0.019	0.14	unknown	0.1435	0.476382	-0.3628	0.556323	-0.2252	0.504311	0.1747	0.483188	0.1819	0.518446	0.2554	0.484181	-0.0029	0.484677	0.0437	0.487453	0.0392	0.472913	0.2896	0.496696
367	[Pyruvate dehydrogenase (acetyl-transferring)] kinase isozyme 2, mitochondrial OS=Mus musculus OX=10090 GN=Pdk2 PE=1 SV=2	PDK2_MOUSE	Pdk2	46 kDa	TRUE	0.019	0.14	unknown	-0.1413	0.512797	0.3602	0.523382	-0.1298	0.530758	0.0588	0.517029	-0.1001	0.497483	0.526	0.50816	0.2979	0.517935	0.1851	0.505306	-0.1318	0.515105	-0.1141	0.497628
368	Delta(24)-sterol reductase OS=Mus musculus OX=10090 GN=Dhcr24 PE=1 SV=1	DHC24_MOUSE	Dhcr24	60 kDa		0.019	0.15	unknown	0.2402	0.459445	0.0139	0.45149	-0.226	0.45111	0.0587	0.442919	-0.0896	0.451422	-0.0477	0.446086	0.1959	0.446036	0.1623	0.470706	0.347	0.45462	0.1092	0.450072
369	25-hydroxycholesterol 7-alpha-hydroxylase OS=Mus musculus OX=10090 GN=Cyp7b1 PE=1 SV=2	CP7B1_MOUSE	Cyp7b1	58 kDa		0.019	-0.41	unknown	1.1717	0.514459	-0.0813	0.529811	-0.4287	0.557586	-0.1483	0.503142	0.0674	0.516083	-0.5922	0.541961	-0.6437	0.505846	-0.3381	0.508302	-0.0808	0.504581	-0.3935	0.503176
370	Stromal cell-derived factor 2-like protein 1 OS=Mus musculus OX=10090 GN=Sdf2l1 PE=1 SV=2	SDF2L_MOUSE	Sdf2l1	24 kDa		0.019	-0.16	unknown	0.0252	0.50868	0.1453	0.502037	0.0018	0.515418	-0.1649	0.489144	0.0075	0.538201	-0.0313	0.524138	-0.2689	0.523595	-0.1845	0.501169	-0.0313	0.487796	-0.293	0.49201
371	Cytochrome c oxidase assembly protein COX19 OS=Mus musculus OX=10090 GN=Cox19 PE=1 SV=1	COX19_MOUSE	Cox19	11 kDa		0.019	0.15	unknown	0.0636	0.439527	0.0343	0.434863	-0.0245	0.428839	0.002	0.449706	-0.0899	0.452626	0.0359	0.429583	0.0258	0.438418	0.1854	0.432491	0.102	0.428378	0.4264	0.432481
372	Kynurenine--oxoglutarate transaminase 1 OS=Mus musculus OX=10090 GN=Kyat1 PE=1 SV=1	KAT1_MOUSE	Kyat1	48 kDa		0.02	-0.09	unknown	0.0819	0.504181	-0.1007	0.482612	-0.1406	0.491673	0.1196	0.498152	0.0368	0.496807	-0.3456	0.512623	-0.1374	0.488697	-0.1843	0.486794	0.1266	0.499286	0.0535	0.491558
373	Lysosomal alpha-glucosidase OS=Mus musculus OX=10090 GN=Gaa PE=1 SV=2	LYAG_MOUSE	Gaa	106 kDa		0.02	0.11	unknown	0.0838	0.532853	0.0468	0.496609	-0.2017	0.4993	0.0415	0.471431	-0.0269	0.483986	0.3951	0.521346	-0.2297	0.476319	0.3082	0.498092	-0.0076	0.527788	0.134	0.50057
374	Protein phosphatase 1 regulatory subunit 21 OS=Mus musculus OX=10090 GN=Ppp1r21 PE=1 SV=2	PPR21_MOUSE	Ppp1r21	88 kDa	TRUE	0.021	0.14	unknown	-0.0233	0.469102	0.0726	0.478138	0.0738	0.483355	-0.0861	0.507741	-0.0337	0.473251	0.3468	0.483548	0.0556	0.47069	-0.0377	0.47226	0.1614	0.468499	0.1751	0.503327
375	Laminin subunit beta-1 OS=Mus musculus OX=10090 GN=Lamb1 PE=1 SV=1	E9QN70_MOUSE (+1)	Lamb1	202 kDa		0.021	-0.33	unknown	0.2139	0.596609	0.0308	0.582984	-0.1272	0.602406	-0.3807	0.575424	0.3037	0.647193	-0.4477	0.586111	-0.3534	0.573472	-0.3679	0.639538	-0.5038	0.577618	0.0384	0.569642
376	Monocarboxylate transporter 1 OS=Mus musculus OX=10090 GN=Slc16a1 PE=1 SV=1	MOT1_MOUSE	Slc16a1	53 kDa		0.021	0.16	unknown	-0.039	0.461284	0.1843	0.463669	-0.1726	0.461343	-0.0713	0.46073	0.098	0.458695	0.1844	0.478613	-0.0218	0.464498	0.1634	0.461149	0.4675	0.478769	0.037	0.470745
377	ATP synthase mitochondrial F1 complex assembly factor 2 OS=Mus musculus OX=10090 GN=Atpaf2 PE=1 SV=1	ATPF2_MOUSE	Atpaf2	33 kDa		0.021	0.15	unknown	-0.1169	0.511343	-0.0273	0.485873	-0.0004	0.499177	0.0105	0.560419	0.1161	0.492113	0.0935	0.489969	0.0127	0.482333	0.4395	0.489044	0.1434	0.499788	0.1002	0.487302
378	MCG130490 OS=Mus musculus OX=10090 GN=Ppp1r12b PE=1 SV=1	A6H644_MOUSE	Ppp1r12b	111 kDa	TRUE	0.022	-0.47	unknown	0.4261	1.19814	-0.4208	0.718464	-0.2101	0.679906	0.3025	1.12183	0.1925	0.81233	-0.4762	0.783585	-0.216	0.754582	Value missing	3.94674	-0.441	0.67894	-0.3047	0.67894
379	Peroxisomal targeting signal 2 receptor OS=Mus musculus OX=10090 GN=Pex7 PE=1 SV=1	PEX7_MOUSE	Pex7	36 kDa		0.022	0.15	unknown	0.0624	0.543133	-0.1009	0.533569	-0.1618	0.518046	0.2656	0.539485	-0.0326	0.526376	0.1372	0.498608	-0.0475	0.520121	0.0897	0.504121	0.2243	0.524797	0.3134	0.506417
380	F-box only protein 3 OS=Mus musculus OX=10090 GN=Fbxo3 PE=1 SV=1	FBX3_MOUSE	Fbxo3	55 kDa		0.022	0.16	unknown	-0.1462	0.621374	0.1798	0.545269	-0.0038	0.57264	-0.176	0.561944	0.0789	0.55577	-0.0012	0.590173	0.2279	0.545649	0.3439	0.568342	0.0911	0.551294	0.121	0.548933
381	NADH dehydrogenase [ubiquinone] 1 alpha subcomplex assembly factor 3 OS=Mus musculus OX=10090 GN=Ndufaf3 PE=1 SV=1	NDUF3_MOUSE	Ndufaf3	21 kDa		0.022	0.16	unknown	0.0424	0.516803	-0.0155	0.486457	0.2116	0.527851	-0.0364	0.523716	-0.1991	0.507386	-0.0943	0.509579	0.1397	0.496837	0.3118	0.50269	0.2238	0.481336	0.1696	0.480759
382	Protein PAXX OS=Mus musculus OX=10090 GN=Paxx PE=1 SV=1	PAXX_MOUSE	Paxx	22 kDa		0.022	-0.21	unknown	-0.0059	0.488203	-0.2592	0.495656	0.1026	0.499177	0.1215	0.490884	0.0241	0.492816	-0.1236	0.490303	-0.1593	0.489089	-0.4451	0.526786	-0.0169	0.486377	-0.3905	0.553169
383	Cluster of Acyl-coenzyme A amino acid N-acyltransferase 1 OS=Mus musculus OX=10090 GN=Acnat1 PE=1 SV=1 (ACNT1_MOUSE)	ACNT1_MOUSE [2]	Acnat1	46 kDa	TRUE	0.023	-0.23	unknown	0.187	0.512914	0.0568	0.483712	-0.0353	0.486364	-0.0364	0.501332	-0.111	0.491091	-0.0382	0.484815	-0.2652	0.528681	-0.3032	0.504191	-0.5331	0.613371	-0.1065	0.484618
384	Endophilin-B2 OS=Mus musculus OX=10090 GN=Sh3glb2 PE=1 SV=1	A2AWI7_MOUSE (+2)	Sh3glb2	45 kDa	TRUE	0.023	0.22	unknown	0.0291	0.68968	-0.0012	0.694193	-0.0317	0.733632	0.1825	0.874422	-0.2526	0.944872	0.3989	0.763461	0.1961	0.749307	0.2701	0.706968	0.015	0.712443	0.2146	0.683441
385	Cluster of Membrane primary amine oxidase OS=Mus musculus OX=10090 GN=Aoc3 PE=1 SV=3 (AOC3_MOUSE)	AOC3_MOUSE	Aoc3	85 kDa	TRUE	0.023	-0.49	unknown	-0.779	0.566342	-0.2199	0.519583	0.1834	0.541511	0.094	0.560301	0.5791	0.526618	-0.6411	0.519888	-0.2916	0.549121	-0.4749	0.519122	-0.5312	0.52674	-0.41	0.639665
386	Cluster of Vimentin OS=Mus musculus OX=10090 GN=Vim PE=1 SV=3 (VIME_MOUSE)	VIME_MOUSE [2]	Vim	54 kDa	TRUE	0.024	-0.15	unknown	0.1786	0.522042	-0.1398	0.47157	-0.3852	0.758022	-0.057	0.490918	0.2985	0.488289	0.0089	0.622239	-0.2746	0.472247	-0.1901	0.560281	-0.2679	0.600914	-0.0909	0.484745
387	Threonine synthase-like 2 OS=Mus musculus OX=10090 GN=Thnsl2 PE=1 SV=1	THNS2_MOUSE	Thnsl2	54 kDa	TRUE	0.024	0.12	unknown	-0.2092	0.499711	0.2238	0.512175	-0.0665	0.517427	0.1746	0.494803	-0.1274	0.525774	0.1907	0.475662	0.4218	0.483763	0.3195	0.516421	-0.213	0.512642	-0.147	0.489472
388	Macrophage migration inhibitory factor OS=Mus musculus OX=10090 GN=Mif PE=1 SV=2	MIF_MOUSE	Mif	13 kDa		0.024	0.19	unknown	-0.2348	0.520378	0.1468	0.528317	0.2663	0.51953	-0.2743	0.541167	0.0179	0.511899	0.2077	0.533077	0.3433	0.520072	0.2322	0.529102	0.083	0.532711	0.0935	0.523568
389	Sister chromatid cohesion protein PDS5 homolog B OS=Mus musculus OX=10090 GN=Pds5b PE=1 SV=1	PDS5B_MOUSE	Pds5b	164 kDa	TRUE	0.024	0.14	unknown	-0.1456	0.721914	0.0352	0.69137	-0.0837	0.632215	-0.1771	0.607055	0.2113	0.549385	0.2829	0.560767	0.1036	0.549926	-0.0323	0.567683	0.2036	0.56594	0.0732	0.571915
390	Putative oxidoreductase GLYR1 OS=Mus musculus OX=10090 GN=Glyr1 PE=1 SV=1	D3YYT1_MOUSE	Glyr1	60 kDa		0.024	0.21	unknown	0.0021	0.666008	0.0819	0.727503	0.0386	0.696377	-1.1681	1.77703	0.2182	0.686684	0.2428	0.671958	0.1798	0.679155	0.1748	0.689246	0.2506	0.669749	0.1558	0.662322
391	Fatty acid desaturase 2 OS=Mus musculus OX=10090 GN=Fads2 PE=1 SV=1	FADS2_MOUSE	Fads2	52 kDa	TRUE	0.024	0.26	unknown	-0.2506	0.426599	-0.1898	0.452564	-0.122	0.43461	0.365	0.433918	0.2366	0.425292	0.2776	0.432172	-0.3316	0.431265	0.2143	0.430851	0.3103	0.426862	0.7202	0.436752
392	Unconventional myosin-Id OS=Mus musculus OX=10090 GN=Myo1d PE=1 SV=1	MYO1D_MOUSE	Myo1d	116 kDa		0.024	0.3	unknown	-0.1669	1.31013	0.0553	0.821008	-0.7017	1.03967	0.0868	0.733108	0.2144	0.626198	0.466	0.615069	0.2834	0.636671	0.5198	0.627183	-0.0357	0.618066	0.1881	0.639403
393	BAG family molecular chaperone regulator 4 OS=Mus musculus OX=10090 GN=Bag4 PE=1 SV=2	BAG4_MOUSE	Bag4	49 kDa		0.024	-0.25	unknown	-0.1033	0.75247	-0.1092	0.881063	-0.1661	0.790748	0.1139	0.74408	0.1921	0.737501	0.0064	0.782064	-0.2135	0.743772	-0.7474	3.67978	-0.749	3.46153	0.1497	0.738915
394	Cluster of ATP-citrate synthase OS=Mus musculus OX=10090 GN=Acly PE=1 SV=1 (ACLY_MOUSE)	ACLY_MOUSE [2]	Acly	120 kDa	TRUE	0.025	0.25	unknown	-0.2757	0.475317	-0.2577	0.499264	0.1323	0.464183	1.1064	0.504184	-0.1331	0.482712	-0.4364	0.496034	0.2144	0.460217	0.1861	0.464588	0.6559	0.491731	0.4461	0.481572
395	Mannose-binding protein C OS=Mus musculus OX=10090 GN=Mbl2 PE=1 SV=2	MBL2_MOUSE	Mbl2	26 kDa	TRUE	0.025	-0.09	unknown	0.0172	0.537073	0.118	0.548712	-0.1103	0.558197	-0.0214	0.545574	-0.0288	0.54172	0.0872	0.541977	-0.339	0.566051	-0.0863	0.557574	-0.0882	0.53811	-0.0806	0.581597
396	Cluster of Mitoguardin 2 OS=Mus musculus OX=10090 GN=Miga2 PE=1 SV=1 (MIGA2_MOUSE)	MIGA2_MOUSE	Miga2	66 kDa	TRUE	0.025	0.13	unknown	-0.0478	0.478057	-0.1491	0.477434	0.0797	0.476419	0.1099	0.539764	0.0272	0.462398	0.0434	0.479386	-0.0036	0.468688	0.3928	0.478147	0.1995	0.465899	0.0486	0.461774
397	Protein unc-119 homolog B OS=Mus musculus OX=10090 GN=Unc119b PE=1 SV=1	U119B_MOUSE	Unc119b	28 kDa	TRUE	0.025	0.33	unknown	-0.1855	0.788337	-0.1576	0.786496	-0.0821	0.707558	0.0846	0.910206	0.2649	0.655365	0.4192	0.661597	0.1583	0.651036	0.2863	0.651036	0.0482	0.704545	0.714	0.657539
398	Cluster of Keratin, type II cytoskeletal 8 OS=Mus musculus OX=10090 GN=Krt8 PE=1 SV=4 (K2C8_MOUSE)	K2C8_MOUSE [6]	Krt8	55 kDa	TRUE	0.026	0.01	unknown	0.1709	0.537554	-0.2465	0.604107	0.1323	0.565046	-0.0951	0.510053	0.0259	0.528788	-0.278	0.767934	-0.1326	0.640853	-0.3372	0.751936	0.0186	0.503611	0.1962	0.641202
399	Cluster of L-lactate dehydrogenase B chain OS=Mus musculus OX=10090 GN=Ldhb PE=1 SV=2 (LDHB_MOUSE)	LDHB_MOUSE	Ldhb	37 kDa	TRUE	0.026	-0.47	unknown	0.8098	0.585834	0.0943	0.519201	-1.5704	0.658126	-0.9009	0.606434	0.502	0.548491	-0.6596	0.498996	-0.1042	0.49252	-0.675	0.544862	-1.4771	0.635593	-0.1022	0.556417
400	Cluster of Cathepsin L1 OS=Mus musculus OX=10090 GN=Ctsl PE=1 SV=2 (CATL1_MOUSE)	CATL1_MOUSE	Ctsl	38 kDa	TRUE	0.027	0.14	unknown	-0.1294	0.478863	-0.1023	0.485089	0.0899	0.506587	0.3024	0.51032	-0.0886	0.4807	0.0653	0.479845	0.232	0.477427	-0.0471	0.472678	0.1962	0.510321	0.2696	0.493233
401	DnaJ homolog subfamily C member 10 OS=Mus musculus OX=10090 GN=Dnajc10 PE=1 SV=2	DJC10_MOUSE	Dnajc10	91 kDa		0.027	0.19	unknown	0.0153	0.634245	-0.0713	1.75525	0.1061	0.639703	-0.1393	0.645664	0.1669	2.01484	0.3956	0.620659	0.0437	0.618493	0.1606	0.654341	0.2589	0.633106	0.1942	0.615788
402	Cluster of Phosphatidylinositol 3-kinase catalytic subunit type 3 OS=Mus musculus OX=10090 GN=Pik3c3 PE=1 SV=1 (PK3C3_MOUSE)	PK3C3_MOUSE	Pik3c3	101 kDa	TRUE	0.027	0.17	unknown	-0.0227	0.570188	0.154	0.557785	-0.1029	0.551286	-0.0659	0.560392	0.0288	0.589281	0.2827	0.547034	-0.0094	0.551179	0.2237	0.551179	0.1854	0.562908	0.1629	0.548595
403	Cluster of Mitochondrial import inner membrane translocase subunit TIM16 OS=Mus musculus OX=10090 GN=Pam16 PE=1 SV=1 (TIM16_MOUSE)	TIM16_MOUSE	Pam16	14 kDa	TRUE	0.027	0.16	unknown	-0.2764	0.555768	0.1083	0.648352	-0.0432	0.561779	0.0906	0.547589	0.0936	0.552793	0.0914	0.574014	0.0768	0.562688	0.3155	0.585354	0.1996	0.614046	0.1017	0.550039
404	Slc2a9 protein OS=Mus musculus OX=10090 GN=Slc2a9 PE=1 SV=1	B9EHN5_MOUSE (+1)	Slc2a9	57 kDa		0.027	0.13	unknown	0.182	0.477805	0.2173	0.472085	-0.1729	0.495443	-0.2347	0.482061	-0.0051	0.53696	0.1658	0.480213	0.1291	0.479429	0.003	0.487208	0.2752	0.484875	0.0934	0.486851
405	Colipase OS=Mus musculus OX=10090 GN=Clps PE=1 SV=1	COL_MOUSE	Clps	12 kDa		0.027	-2.2	unknown	-2.3439	0.707524	0.4446	0.671885	-0.4092	0.659209	0.815	0.590903	0.1085	0.595993	-2.5814	0.984303	-2.2508	1.84071	0.959	0.650966	-1.9431	0.661702	-3.3088	0.954321
406	Cluster of UDP-glucuronosyltransferase 1-1 OS=Mus musculus OX=10090 GN=Ugt1a1 PE=1 SV=2 (UD11_MOUSE)	UD11_MOUSE [4]	Ugt1a1	60 kDa	TRUE	0.028	0.07	unknown	-0.2349	0.681503	0.0359	0.555463	0.0891	0.521424	-0.0201	0.646619	0.0422	0.54911	0.1487	0.56651	0.1206	0.638913	0.1779	0.589172	0.1545	0.494762	0.1048	0.627514
407	Glycine N-methyltransferase OS=Mus musculus OX=10090 GN=Gnmt PE=1 SV=3	GNMT_MOUSE	Gnmt	33 kDa		0.028	0.1	unknown	0.0275	0.485688	-0.0669	0.512209	0.1711	0.498351	0.0545	0.504122	-0.2333	0.516955	0.0659	0.541376	0.3776	0.527627	0.2162	0.487512	-0.0446	0.507826	-0.163	0.550117
408	Cluster of Acetyl-CoA carboxylase 1 OS=Mus musculus OX=10090 GN=Acaca PE=1 SV=1 (ACACA_MOUSE)	ACACA_MOUSE	Acaca	265 kDa	TRUE	0.028	0.14	unknown	-0.1435	0.493487	-0.2678	0.512769	0.1393	0.472327	0.6581	0.495333	-0.2122	0.484499	-0.3884	0.503789	0.3201	0.475721	0.0521	0.471887	0.2186	0.48446	0.3158	0.483004
409	Cluster of Cytochrome c, somatic OS=Mus musculus OX=10090 GN=Cycs PE=1 SV=2 (CYC_MOUSE)	CYC_MOUSE	Cycs	12 kDa	TRUE	0.028	0.14	unknown	-0.1886	0.591387	0.2181	0.502542	-0.1962	0.512436	-0.0017	0.508222	0.0781	0.539394	-0.2224	0.518689	-0.1589	0.50737	0.3525	0.54488	0.5041	0.556603	0.2254	0.505977
410	Cluster of Acyl-CoA dehydrogenase family member 10 OS=Mus musculus OX=10090 GN=Acad10 PE=1 SV=1 (ACD10_MOUSE)	ACD10_MOUSE [2]	Acad10	119 kDa	TRUE	0.028	0.07	unknown	-0.1453	0.640771	0.0219	0.49351	0.1957	0.489177	0.007	0.49087	-0.1286	0.569493	0.2608	0.484993	0.1863	0.490255	0.1085	0.534607	-0.16	0.551172	-0.043	0.485165
411	Scaffold attachment factor B1 OS=Mus musculus OX=10090 GN=Safb PE=1 SV=1	S4R1M2_MOUSE (+1)	Safb	105 kDa	TRUE	0.028	0.06	unknown	-0.1894	0.582883	0.1239	0.556104	0.1277	0.536829	-0.1746	0.538892	0.0953	0.565091	0.311	0.55046	0.0708	0.545302	0.0712	0.560936	-0.0428	0.587854	0.0139	0.545619
412	Immunoglobulin kappa constant OS=Mus musculus OX=10090 GN=Igkc PE=1 SV=2	IGKC_MOUSE	Igkc	12 kDa		0.028	0.52	unknown	0.0296	0.564388	0.1869	0.576661	0.0762	0.578475	0.0521	0.513544	-0.5492	0.545084	0.4153	0.512559	0.3765	0.511785	0.7837	0.513111	0.7191	0.516328	0.2889	0.560472
413	Peroxisomal coenzyme A diphosphatase NUDT7 OS=Mus musculus OX=10090 GN=Nudt7 PE=1 SV=2	NUDT7_MOUSE	Nudt7	27 kDa		0.028	-0.18	unknown	0.2305	0.516628	-0.4212	0.508169	-0.0767	0.47984	0.3646	0.521249	-0.0797	0.501263	-0.738	0.568899	-0.4196	0.50129	-0.1949	0.487525	0.3305	0.539349	0.0891	0.498596
414	Hydroxyacid oxidase 1 OS=Mus musculus OX=10090 GN=Hao1 PE=1 SV=1	HAOX1_MOUSE	Hao1	41 kDa	TRUE	0.028	-0.17	unknown	0.1872	0.550795	0.0483	0.520767	-0.1931	0.572524	-0.1625	0.575305	0.0491	0.545008	-0.5312	0.584701	-0.1556	0.518881	-0.297	0.538889	-0.0634	0.518865	0.0486	0.533923
415	Cytochrome c oxidase assembly factor 5 OS=Mus musculus OX=10090 GN=Coa5 PE=1 SV=1	COA5_MOUSE	Coa5	8 kDa		0.03	-0.26	unknown	0.2606	0.493019	-0.2547	0.497686	-0.0249	0.494628	0.254	0.495891	-0.2314	0.498966	-0.4341	0.498749	-0.3792	0.516831	-0.1704	0.497686	-0.095	0.545695	-0.1892	0.496826
416	Peroxisomal membrane protein PEX16 OS=Mus musculus OX=10090 GN=Pex16 PE=1 SV=2	PEX16_MOUSE	Pex16	39 kDa	TRUE	0.031	0.11	unknown	-0.0964	0.478257	0.1065	0.469406	-0.018	0.499791	0.0091	0.497516	-0.0067	0.476698	0.0665	0.470001	0.0273	0.469271	0.097	0.472003	0.0228	0.506337	0.3371	0.467244
417	Glutamine--fructose-6-phosphate aminotransferase [isomerizing] 1 OS=Mus musculus OX=10090 GN=Gfpt1 PE=1 SV=3	GFPT1_MOUSE	Gfpt1	79 kDa	TRUE	0.032	-0.15	unknown	-0.0001	0.502815	-0.0103	0.500905	0.0504	0.502494	0.1387	0.528311	-0.2091	0.523475	-0.2486	0.497591	-0.0157	0.497871	-0.1903	0.504112	0.0798	0.50509	-0.4165	0.523614
418	NADH dehydrogenase [ubiquinone] 1 alpha subcomplex subunit 12 OS=Mus musculus OX=10090 GN=Ndufa12 PE=1 SV=1	A0A0R4J275_MOUSE (+1)	Ndufa12	18 kDa		0.033	0.12	unknown	-0.4509	0.566584	0.1474	0.556534	-0.0517	0.538259	0.1664	0.54772	0.1102	0.542854	0.2557	0.574803	0.0144	0.548404	0.2865	0.541103	-0.052	0.531923	0.0873	0.53394
419	Cysteine-rich with EGF-like domain protein 2 OS=Mus musculus OX=10090 GN=Creld2 PE=1 SV=1	CREL2_MOUSE	Creld2	38 kDa		0.033	-0.13	unknown	-0.01	0.526016	0.1927	0.525583	-0.0343	0.533167	-0.1825	0.562759	0.0147	0.515262	0.14	0.523637	-0.4689	0.540943	-0.1447	0.516828	0.0824	0.525849	-0.2939	0.564205
420	CEA-related cell adhesion molecule 1, isoform 1/2S OS=Mus musculus OX=10090 GN=Ceacam1 PE=1 SV=1	Q3LFS8_MOUSE	Ceacam1	30 kDa		0.033	0.19	unknown	0.14	0.570759	0.2164	0.576761	-3.4771	2.20088	0.0528	0.57962	0.1134	0.598934	0.204	0.577667	0.2464	0.628686	0.0254	0.568922	0.4002	0.670376	0.2814	0.772377
421	Protein diaphanous homolog 1 OS=Mus musculus OX=10090 GN=Diaph1 PE=1 SV=1	DIAP1_MOUSE (+2)	Diaph1	139 kDa		0.034	0.11	unknown	-0.0182	0.479207	-0.0536	0.500009	-0.3438	0.518266	0.0471	0.495293	0.3251	0.468967	-0.2268	0.479204	0.1574	0.480697	0.2377	0.478826	0.2964	0.472431	0.0361	0.481396
422	Prolargin OS=Mus musculus OX=10090 GN=Prelp PE=1 SV=2	PRELP_MOUSE	Prelp	43 kDa	TRUE	0.034	-0.13	unknown	-0.2826	0.478886	0.1522	0.494195	-0.0484	0.493499	-0.3129	0.466747	0.7752	0.501249	0.0072	0.468213	-0.1914	0.480237	-0.2204	0.462012	-0.1807	0.471314	-0.0925	0.455447
423	Torsin-1A OS=Mus musculus OX=10090 GN=Tor1a PE=1 SV=1	TOR1A_MOUSE	Tor1a	38 kDa		0.034	0.15	unknown	-0.0149	0.461885	-0.0046	0.464825	0.066	0.463411	-0.1074	0.465761	0.0518	0.478863	0.293	0.465972	-0.0118	0.463591	-0.1378	0.483273	0.285	0.468461	0.2968	0.461537
424	Caveolin-1 OS=Mus musculus OX=10090 GN=Cav1 PE=1 SV=1	CAV1_MOUSE (+1)	Cav1	21 kDa		0.034	-0.28	unknown	0.2384	0.421442	-0.0264	0.419327	-0.3335	0.427306	-0.3047	0.420205	0.6424	0.476987	-0.3852	0.436907	-0.1054	0.419926	-0.3858	0.425206	-0.4409	0.423817	-0.0995	0.421052
425	Cluster of Microsomal glutathione S-transferase 1 OS=Mus musculus OX=10090 GN=Mgst1 PE=1 SV=1 (E9QJW0_MOUSE)	E9QJW0_MOUSE [2]	Mgst1	26 kDa	TRUE	0.035	0.12	unknown	-0.0412	0.602882	-0.0531	0.573463	-0.1323	0.57401	0.2332	0.564221	-0.0252	0.563845	-0.1845	0.618909	0.1784	0.567206	0.1529	0.553473	0.0816	0.538492	0.4634	0.842188
426	Carboxypeptidase Q OS=Mus musculus OX=10090 GN=Cpq PE=1 SV=1	CBPQ_MOUSE	Cpq	52 kDa		0.035	0.14	unknown	0.0466	0.492556	0.0457	0.507056	0.1695	0.53473	-0.1962	0.498195	-0.0511	0.49887	0.3103	0.51019	0.1658	0.515747	0.1038	0.499225	-0.0678	0.522561	0.1672	0.520323
427	Retinol dehydrogenase 10 OS=Mus musculus OX=10090 GN=Rdh10 PE=1 SV=2	RDH10_MOUSE	Rdh10	38 kDa		0.035	0.2	unknown	-0.2413	0.450103	0.0143	0.464729	0.1298	0.449065	0.1029	0.475357	-0.0046	0.447206	0.3015	0.455765	0.117	0.486676	0.3778	0.471971	0.0053	0.54841	0.1591	0.458373
428	Chymotrypsinogen B OS=Mus musculus OX=10090 GN=Ctrb1 PE=1 SV=1	CTRB1_MOUSE	Ctrb1	28 kDa		0.035	-2.55	unknown	-2.8431	3.23071	1.0864	0.852894	-0.2571	0.741801	-0.3509	0.596329	0.7005	0.828238	-2.5196	0.760994	-3.3916	1.21312	1.5275	0.842004	-2.8463	3.07472	-3.3162	2.90593
429	Importin-11 OS=Mus musculus OX=10090 GN=Ipo11 PE=1 SV=1	IPO11_MOUSE	Ipo11	112 kDa		0.035	-0.22	unknown	-0.0538	0.517151	-0.024	0.51203	-0.0961	0.597535	0.3016	0.51891	-0.1302	0.543232	-0.2043	0.511106	-0.4085	0.509798	-0.2607	0.511936	-0.1728	0.518652	-0.0529	0.530198
430	Regulator of MON1-CCZ1 complex OS=Mus musculus OX=10090 GN=Rmc1 PE=2 SV=1	RMC1_MOUSE	Rmc1	75 kDa		0.035	0.21	unknown	-0.1119	0.518548	0.1342	0.499981	-0.281	0.87318	-0.043	0.497505	0.1282	0.497191	0.2723	0.503814	0.2219	0.555585	0.3439	0.526462	-0.078	0.511826	0.2986	0.52119
431	Transformation-related protein 63-regulated-like OS=Mus musculus OX=10090 GN=Tprgl PE=1 SV=1	B1AX95_MOUSE (+1)	Tprgl	23 kDa		0.035	0.17	unknown	-0.4278	3.45882	-0.1973	3.43104	-0.5701	3.16548	0.1123	0.692344	-0.2461	3.4935	0.044	0.78879	-0.2072	0.689542	0.2438	0.680901	0.1042	0.891465	-0.0159	0.746013
432	Transmembrane protein 120A OS=Mus musculus OX=10090 GN=Tmem120a PE=1 SV=1	T120A_MOUSE	Tmem120a	41 kDa		0.036	0.26	unknown	-0.0014	0.593166	-0.0181	1.27013	0.143	0.615597	-0.2083	0.709619	-0.0169	0.614131	0.3115	0.581534	0.211	0.612708	0.372	0.605779	-0.0606	0.701848	0.3902	0.616429
433	Cluster of Interferon gamma-induced GTPase OS=Mus musculus OX=10090 GN=Igtp PE=1 SV=1 (Q9DCE9_MOUSE)	Q9DCE9_MOUSE	Igtp	48 kDa	TRUE	0.037	-0.14	unknown	0.1784	0.543773	-0.2344	0.556492	-0.0245	0.589927	0.2516	0.52079	-0.179	0.516432	0.2862	0.583408	-0.3873	0.744443	-0.1495	0.502833	-0.1737	0.519224	-0.3013	0.626065
434	Cluster of Phospholipase ABHD3 OS=Mus musculus OX=10090 GN=Abhd3 PE=1 SV=1 (ABHD3_MOUSE)	ABHD3_MOUSE [2]	Abhd3	46 kDa	TRUE	0.037	0.12	unknown	-0.0646	0.506327	-0.0282	0.524272	-0.0335	0.536309	0.145	0.508242	-0.0164	0.521041	0.0499	0.520601	0.1237	0.522356	0.329	0.547119	0.0605	0.537361	0.0747	0.507957
435	Methylosome protein 50 OS=Mus musculus OX=10090 GN=Wdr77 PE=1 SV=1	MEP50_MOUSE	Wdr77	37 kDa		0.037	-0.14	unknown	0.0061	0.565094	-0.2207	0.537656	0.0149	0.541131	0.051	0.534105	0.1455	0.537656	-0.0253	0.528465	-0.3061	0.537656	-0.1335	0.532598	-0.1029	0.530194	-0.1183	0.530664
436	Haptoglobin OS=Mus musculus OX=10090 GN=Hp PE=1 SV=1	HPT_MOUSE	Hp	39 kDa		0.038	0.16	unknown	0.1961	0.452873	0.3547	0.460115	-0.1551	0.472353	-0.6218	0.533626	0.0103	0.448788	0.7963	0.45308	0.3925	0.448549	0.2767	0.451846	-0.3477	0.47465	-0.3942	0.48728
437	Cluster of Glutathione S-transferase Mu 6 OS=Mus musculus OX=10090 GN=Gstm6 PE=1 SV=4 (GSTM6_MOUSE)	GSTM6_MOUSE	Gstm6	26 kDa	TRUE	0.038	-0.38	unknown	0.3457	0.574275	-0.2186	0.491434	0.2314	0.553529	0.2685	0.564157	-0.7724	0.522893	-0.7287	0.536065	0.3183	0.524975	-0.5901	0.60683	-0.4126	0.50399	-0.321	0.495873
438	Phenylalanine--tRNA ligase, mitochondrial OS=Mus musculus OX=10090 GN=Fars2 PE=1 SV=1	SYFM_MOUSE	Fars2	52 kDa		0.038	0.12	unknown	0.1033	0.496943	-0.1608	0.519851	0.087	0.504536	0.0246	0.533229	-0.0963	0.511055	0.0378	0.553017	-0.0213	0.508239	0.2987	0.497592	0.1593	0.503447	0.1235	0.503203
439	Heat shock protein beta-1 OS=Mus musculus OX=10090 GN=Hspb1 PE=1 SV=3	HSPB1_MOUSE	Hspb1	23 kDa		0.038	-0.57	unknown	0.4659	0.51493	-0.2561	0.66057	-1.0184	0.614139	-0.1486	0.462479	0.4869	0.451099	-0.9043	0.563304	-0.3034	0.481048	-0.7393	0.554195	-1.2427	1.08184	-0.322	0.454023
440	Ragulator complex protein LAMTOR2 OS=Mus musculus OX=10090 GN=Lamtor2 PE=1 SV=1	LTOR2_MOUSE	Lamtor2	13 kDa	TRUE	0.038	-0.21	unknown	0.2591	0.814787	-0.128	0.808776	0.272	1.0851	-0.1402	0.689194	-0.0358	0.657819	-0.1406	0.742892	-0.3665	0.785754	0.0152	0.642175	-0.305	0.674188	-0.3004	0.708883
441	CDGSH iron sulfur domain 3 OS=Mus musculus OX=10090 GN=Cisd3 PE=1 SV=1	B2RWE3_MOUSE (+2)	Cisd3	15 kDa		0.04	0.13	unknown	-0.242	0.478019	0.0227	0.473795	-0.0092	0.471333	0.063	0.463482	0.1478	0.466685	0.0875	0.461317	-0.1342	0.467508	0.3572	0.466936	0.2729	0.474845	0.1226	0.460515
442	Reticulocalbin-1 OS=Mus musculus OX=10090 GN=Rcn1 PE=1 SV=1	RCN1_MOUSE	Rcn1	38 kDa	TRUE	0.04	-0.14	unknown	-0.0913	0.553138	-0.0626	0.555604	0.1291	0.5323	-0.1024	0.531291	0.1399	0.55451	0.0886	0.532578	-0.3078	0.548119	-0.3504	0.577641	-0.2133	0.547906	0.0853	0.528526
443	Myosin-binding protein C, slow-type OS=Mus musculus OX=10090 GN=Mybpc1 PE=1 SV=1	Q6P6L5_MOUSE	Mybpc1	126 kDa	TRUE	0.041	-0.81	unknown	0.7075	0.563641	0.0981	0.506959	-2.8696	1.52332	-1.28	0.551346	0.6296	0.535568	-0.9818	0.49507	-0.3908	0.487956	-0.9922	0.505681	-1.9585	0.878084	-0.206	0.516742
444	Phosphatidylinositol-glycan-specific phospholipase D OS=Mus musculus OX=10090 GN=Gpld1 PE=1 SV=1	PHLD_MOUSE (+1)	Gpld1	93 kDa		0.041	-0.13	unknown	0.2684	0.552616	-0.0455	0.573009	-0.0949	0.535808	-0.1376	0.547141	0.0339	0.545843	0.0937	0.549792	0.0269	0.547263	-0.1338	0.577492	-0.32	0.626767	-0.3922	0.537951
445	Arylsulfatase B OS=Mus musculus OX=10090 GN=Arsb PE=1 SV=1	A0A0R4J138_MOUSE (+1)	Arsb	60 kDa		0.041	0.12	unknown	0.0814	0.498491	0.072	0.439671	0.0422	0.4506	-0.3308	0.46985	0.0739	0.44406	0.1944	0.453404	0.0057	0.443124	0.2181	0.447699	0.045	0.450836	0.1187	0.445473
446	Histone deacetylase 6 OS=Mus musculus OX=10090 GN=Hdac6 PE=1 SV=3	HDAC6_MOUSE	Hdac6	126 kDa	TRUE	0.041	0.23	unknown	-0.1451	0.791921	-0.1832	0.695126	0.0108	0.720573	0.2998	0.750808	0.0167	0.663769	0.4864	0.660293	0.2124	0.653872	0.1925	0.693051	-0.0696	0.637173	0.3921	0.730279
447	Dermatopontin OS=Mus musculus OX=10090 GN=Dpt PE=1 SV=1	DERM_MOUSE	Dpt	24 kDa		0.041	-0.18	unknown	0.0252	0.523565	-0.0948	0.533104	-0.1285	0.538036	-0.2265	0.534143	0.5456	0.568498	-0.0494	0.537863	-0.2601	0.524645	-0.3115	0.535695	-0.3187	0.536589	0.085	0.530346
448	Cluster of NEDD8-conjugating enzyme Ubc12 OS=Mus musculus OX=10090 GN=Ube2m PE=1 SV=1 (UBC12_MOUSE)	UBC12_MOUSE	Ube2m	21 kDa	TRUE	0.042	-0.14	unknown	0.0144	0.536232	-0.1758	0.483692	0.2466	0.583463	0.0246	0.467218	-0.0248	0.453868	0.0165	0.46558	-0.3315	0.471917	-0.1284	0.491359	-0.1286	0.471326	-0.1431	0.458291
449	Triokinase/FMN cyclase OS=Mus musculus OX=10090 GN=Tkfc PE=1 SV=1	TKFC_MOUSE	Tkfc	60 kDa		0.043	0.05	unknown	-0.2251	0.530835	0.1476	0.515835	-0.0943	0.504997	0.3726	0.511877	-0.2042	0.507249	0.0913	0.516194	0.162	0.5026	0.2304	0.499292	-0.0545	0.510191	-0.1905	0.507421
450	Filamin-B OS=Mus musculus OX=10090 GN=Flnb PE=1 SV=3	FLNB_MOUSE	Flnb	278 kDa	TRUE	0.043	0	unknown	-0.2957	0.515621	0.1582	0.491551	0.1707	0.494225	-0.2709	0.51033	0.163	0.494638	0.0661	0.481626	-0.0661	0.48474	0.0456	0.472037	0.1777	0.500798	-0.1342	0.49881
451	Sterol 26-hydroxylase, mitochondrial OS=Mus musculus OX=10090 GN=Cyp27a1 PE=1 SV=1	CP27A_MOUSE	Cyp27a1	61 kDa	TRUE	0.043	-0.06	unknown	0.3162	0.485312	-0.0693	0.491409	-0.1087	0.493313	-0.0137	0.475482	-0.1362	0.475117	-0.5059	0.518806	-0.0305	0.472224	-0.158	0.477228	0.1737	0.485137	0.0925	0.47281
452	Cluster of 6-phosphofructo-2-kinase/fructose-2,6-bisphosphatase 1 OS=Mus musculus OX=10090 GN=Pfkfb1 PE=1 SV=2 (F261_MOUSE)	F261_MOUSE	Pfkfb1	55 kDa	TRUE	0.043	0.16	unknown	0.0551	0.479132	-0.3579	0.545909	0.1308	0.48721	0.361	0.48937	-0.254	0.512725	-0.4727	0.568765	0.1587	0.475202	0.364	0.497728	0.2594	0.481017	0.267	0.477746
453	RIKEN cDNA 2810439F02 OS=Mus musculus OX=10090 GN=Ttc39c PE=1 SV=1	G3X8X1_MOUSE (+1)	Ttc39c	65 kDa		0.043	-0.14	unknown	0.2548	0.518103	-0.2014	0.54848	-0.1443	0.516893	0.1804	0.522675	-0.1216	0.553632	-0.3699	0.556237	-0.0527	0.525658	-0.2671	0.542104	0.1553	0.539753	-0.1708	0.522642
454	Guanylate-binding protein 4 OS=Mus musculus OX=10090 GN=Gbp4 PE=1 SV=1	GBP4_MOUSE	Gbp4	71 kDa	TRUE	0.043	-0.15	unknown	-0.0543	0.519164	-0.0708	0.465551	0.1014	0.47857	0.1933	0.495049	-0.1628	0.475465	0.2408	0.4809	-0.037	0.476691	-0.306	0.475581	-0.2057	0.472327	-0.3963	0.491072
455	Carbonic anhydrase 3 OS=Mus musculus OX=10090 GN=Ca3 PE=1 SV=3	CAH3_MOUSE	Ca3	29 kDa		0.045	0.06	unknown	-0.0254	0.514387	-0.18	0.494842	-0.0731	0.486291	0.3031	0.525362	-0.0111	0.497241	-0.1389	0.486382	-0.2621	0.542169	0.408	0.570524	0.608	0.531586	-0.1603	0.485359
456	Cluster of WW domain-binding protein 11 OS=Mus musculus OX=10090 GN=Wbp11 PE=1 SV=2 (WBP11_MOUSE)	WBP11_MOUSE	Wbp11	70 kDa	TRUE	0.045	0.07	unknown	0.0457	0.565205	-0.0243	0.613338	0.1431	0.572347	-0.1057	0.579709	-0.0901	0.627436	0.2917	0.575436	0.0315	0.562212	-0.0128	0.589785	0.0482	0.583828	0.0142	0.571699
457	Alpha-S1-casein OS=Bos taurus GN=CSN1S1 PE=1 SV=2	CASA1_BOVIN	CSN1S1	25 kDa		0.045	0.36	unknown	0.4317	0.536999	-0.9801	1.03933	-0.0036	0.529982	-0.9757	0.592305	0.8048	0.514592	1.9944	0.509745	-0.7651	0.590358	-0.1834	0.629073	0.0317	0.573773	1.2104	0.492458
458	Alpha-actinin-2 OS=Mus musculus OX=10090 GN=Actn2 PE=1 SV=2	ACTN2_MOUSE	Actn2	104 kDa	TRUE	0.046	-0.67	unknown	0.7393	0.653553	0.1319	0.528223	-2.7705	1.70683	-1.0992	0.577421	0.6575	0.616291	-0.9299	0.493234	-0.3868	0.494531	-0.9747	0.504465	-1.8774	0.908485	-0.0804	0.51892
459	Nesprin-2 OS=Mus musculus OX=10090 GN=Syne2 PE=1 SV=1	E9QP46_MOUSE-DECOY (+1)		?	TRUE	0.046	0.21	unknown	0.0458	0.502163	-0.2047	0.577503	-0.0286	0.49473	0.2032	0.561065	-0.0293	0.556454	0.3452	0.49072	0.1137	0.491414	0.2468	0.495288	0.2143	0.507444	0.161	0.49095
460	Cluster of PDZ and LIM domain protein 5 OS=Mus musculus OX=10090 GN=Pdlim5 PE=1 SV=4 (PDLI5_MOUSE)	PDLI5_MOUSE [2]	Pdlim5	63 kDa	TRUE	0.046	-0.05	unknown	0.165	0.612575	-0.0144	0.565709	-0.116	0.668058	-0.2864	0.645876	0.0827	0.612211	-0.0667	0.597955	-0.0693	0.519576	-0.216	0.552504	-0.4042	0.832913	-0.0197	0.53677
461	Cluster of Rho guanine nucleotide exchange factor 6 OS=Mus musculus OX=10090 GN=Arhgef6 PE=1 SV=1 (F6WMJ3_MOUSE)	F6WMJ3_MOUSE [3]	Arhgef6	90 kDa	TRUE	0.047	0.11	unknown	-0.0344	0.523191	0.034	0.519849	-0.0244	0.513794	0.0086	0.518259	0.0169	0.53412	0.3713	0.545197	0.0965	0.521962	0.0941	0.515142	0.0547	0.54467	-0.0381	0.52421
462	Symplekin OS=Mus musculus OX=10090 GN=Sympk PE=1 SV=1	F8WJD4_MOUSE (+1)	Sympk	143 kDa		0.047	0.08	unknown	-0.2128	0.670128	0.0594	0.613884	0.1945	0.578961	-0.0872	0.597931	-0.018	0.600483	0.2934	0.618569	-0.0249	0.588215	0.0138	0.65774	0.0855	0.58118	0.0992	0.673284
463	Cluster of Serine/threonine-protein phosphatase 2A 56 kDa regulatory subunit OS=Mus musculus OX=10090 GN=Ppp2r5d PE=1 SV=1 (Q91V89_MOUSE)	Q91V89_MOUSE	Ppp2r5d	69 kDa	TRUE	0.047	-0.21	unknown	0.2529	0.63771	-0.1419	0.577468	0.0441	0.667915	-0.0305	0.580813	-0.064	0.635374	-0.0545	0.631086	-0.2431	0.63994	-0.2872	0.63602	-0.0694	0.576028	-0.2489	0.647832
464	Cluster of Dihydropyrimidinase-related protein 2 OS=Mus musculus OX=10090 GN=Dpysl2 PE=1 SV=2 (DPYL2_MOUSE)	DPYL2_MOUSE [2]	Dpysl2	62 kDa	TRUE	0.048	-0.06	unknown	0.0068	0.477066	-0.0466	0.477176	0.1623	0.472064	-0.264	0.482629	0.1135	0.463552	0.104	0.468062	-0.0103	0.475212	-0.1736	0.484948	-0.0516	0.46858	-0.0877	0.45838
465	Cluster of Sperm-specific antigen 2 homolog OS=Mus musculus OX=10090 GN=Ssfa2 PE=1 SV=1 (A2AQD6_MOUSE)	A2AQD6_MOUSE [3]	Ssfa2	133 kDa	TRUE	0.048	0.12	unknown	-0.3003	0.704225	0.0176	0.639098	0.1775	0.640907	-0.0425	0.746311	0.0542	0.629751	0.2522	0.621748	0.0886	0.701285	0.0519	0.655455	0.1887	0.640907	0.0356	0.627414
466	Cluster of Ribonuclease 4 OS=Mus musculus OX=10090 GN=Rnase4 PE=1 SV=1 (Q8C7E4_MOUSE)	Q8C7E4_MOUSE	Rnase4	17 kDa	TRUE	0.048	-0.25	unknown	0.1198	0.590333	0.2435	0.571103	0.1078	0.600446	-0.3651	0.602797	-0.1726	0.613498	0.11	1.37673	-0.1384	0.597302	-0.2413	0.593463	-0.4179	0.578559	-0.3796	0.600988
467	Protein CREG1 OS=Mus musculus OX=10090 GN=Creg1 PE=1 SV=1	CREG1_MOUSE	Creg1	24 kDa		0.048	0.23	unknown	0.1809	0.485031	0.0207	0.489887	-0.0005	0.484159	-0.0132	0.526144	-0.1989	0.485695	0.0201	0.633799	0.0457	0.480242	0.2768	0.485723	0.3503	0.51334	0.3877	0.495942
468	Ubiquinol-cytochrome-c reductase complex assembly factor 2 OS=Mus musculus OX=10090 GN=Uqcc2 PE=1 SV=1	UQCC2_MOUSE	Uqcc2	16 kDa		0.048	0.15	unknown	-0.1247	0.563948	0.1091	0.556817	0.0702	0.556847	-0.0277	0.557252	-0.0322	0.589156	0.0311	0.556101	-0.0188	0.551682	0.2415	0.565087	0.3347	0.621477	0.225	0.58675
469	Cluster of Cytosolic purine 5'-nucleotidase OS=Mus musculus OX=10090 GN=Nt5c2 PE=1 SV=1 (E9Q9M1_MOUSE)	E9Q9M1_MOUSE [2]	Nt5c2	68 kDa	TRUE	0.049	-0.15	unknown	0.0293	0.491543	0.0383	0.518212	-0.2057	0.533374	0.2569	0.518661	-0.1195	0.488821	-0.2397	0.488924	-0.2892	0.486169	-0.191	0.482768	0.0106	0.490303	-0.0357	0.495157
470	Haloacid dehalogenase-like hydrolase domain-containing protein 3 OS=Mus musculus OX=10090 GN=Hdhd3 PE=1 SV=1	HDHD3_MOUSE	Hdhd3	28 kDa		0.049	-0.17	unknown	-0.1849	0.54158	0.3798	0.485348	-0.3937	0.495906	-0.0776	0.460166	0.2609	0.496222	-0.229	0.499882	0.1412	0.456457	-0.0854	0.453569	-0.1823	0.47872	-0.5941	0.556844
471	Cluster of Prosaposin OS=Mus musculus OX=10090 GN=Psap PE=1 SV=1 (E9PZ00_MOUSE)	E9PZ00_MOUSE [3]	Psap	61 kDa	TRUE	0.05	0.06	unknown	-0.005	0.458839	0.0607	0.465732	0.0846	0.461077	-0.3754	0.512293	0.1071	0.465559	0.2811	0.506102	0.0369	0.454124	0.0857	0.455077	-0.0895	0.483565	0.0449	0.479915
472	Glutathione S-transferase theta-3 OS=Mus musculus OX=10090 GN=Gstt3 PE=1 SV=1	GSTT3_MOUSE	Gstt3	27 kDa	TRUE	0.05	0.14	unknown	-0.0588	0.453648	0.0352	0.457738	-0.0972	0.470315	0.2763	0.453819	-0.178	0.483829	0.3632	0.452899	0.1448	0.452281	0.4367	0.456196	-0.3606	0.504371	-0.0347	0.452463
473	Cluster of Transcriptional regulator ATRX OS=Mus musculus OX=10090 GN=Atrx PE=1 SV=3 (ATRX_MOUSE)	ATRX_MOUSE	Atrx	279 kDa	TRUE	0.051	-0.14	unknown	0.1401	0.547298	-0.0921	0.585798	-0.2183	0.55002	-0.0105	0.538663	0.1935	0.711939	-0.3075	0.563231	-0.1242	0.519933	-0.1071	0.520021	-0.2086	0.660068	-0.0297	0.524901
474	Sorting nexin-7 OS=Mus musculus OX=10090 GN=Snx7 PE=1 SV=1	F8WI30_MOUSE (+1)	Snx7	51 kDa		0.052	0.18	unknown	-0.0342	0.623324	0.0549	0.580448	0.0233	0.640624	-0.2047	0.726743	0.0894	0.581335	0.0729	0.588303	0.2429	0.585256	0.0867	0.626809	0.2979	0.612396	0.2187	0.587076
475	Protein NipSnap homolog 2 OS=Mus musculus OX=10090 GN=Nipsnap2 PE=1 SV=1	NIPS2_MOUSE (+1)	Nipsnap2	33 kDa	TRUE	0.053	-0.38	unknown	0.5891	0.460225	0.1614	0.434918	-0.9659	0.52995	-0.6656	0.459184	0.305	0.473206	-0.418	0.428431	-0.1536	0.43385	-0.3943	0.430386	-0.9076	0.468501	-0.226	0.428123
476	Cluster of U8 snoRNA-decapping enzyme OS=Mus musculus OX=10090 GN=Nudt16 PE=1 SV=1 (NUD16_MOUSE)	NUD16_MOUSE	Nudt16	22 kDa	TRUE	0.053	-0.19	unknown	-0.1618	0.444354	0.1909	0.428362	-0.0177	0.434004	0.0049	0.43956	-0.023	0.432584	-0.12	0.434267	0.2191	0.430791	-0.4339	0.449934	-0.3789	0.470388	-0.2299	0.433041
477	Cluster of Aminoacylase-1 OS=Mus musculus OX=10090 GN=Acy1 PE=1 SV=1 (ACY1_MOUSE)	ACY1_MOUSE [2]	Acy1	46 kDa	TRUE	0.054	-0.29	unknown	0.1469	0.590785	0.1628	0.565701	-0.0588	0.508257	-0.0034	0.516554	-0.1411	0.509496	-0.4778	0.716637	0.2091	0.570112	-0.6117	0.695424	-0.515	0.689727	-0.0154	0.519531
478	Cluster of ATP synthase-coupling factor 6, mitochondrial OS=Mus musculus OX=10090 GN=Atp5j PE=1 SV=1 (ATP5J_MOUSE)	ATP5J_MOUSE	Atp5j	12 kDa	TRUE	0.054	0.09	unknown	-0.1283	0.524341	0.1116	0.506232	0.1521	0.467537	-0.2694	0.47044	0.0809	0.473558	-0.0051	0.500104	-0.0328	0.467776	0.2677	0.468325	0.1759	0.464769	0.0279	0.461065
479	Endophilin-B1 OS=Mus musculus OX=10090 GN=Sh3glb1 PE=1 SV=1	A0A0G2JEC4_MOUSE (+1)	Sh3glb1	44 kDa	TRUE	0.054	-0.19	unknown	0.0434	0.601029	-0.0096	0.705153	-0.1832	0.596806	0.0151	0.613709	0.124	0.600011	-0.0935	0.591643	-0.2195	0.601029	-0.147	0.598853	-0.1462	0.607112	-0.353	0.613096
480	Perilipin-2 OS=Mus musculus OX=10090 GN=Plin2 PE=1 SV=2	PLIN2_MOUSE	Plin2	47 kDa		0.055	0.13	unknown	-0.2474	0.569097	0.3076	0.5813	-0.0437	0.549269	0.3257	0.563945	-0.357	0.610026	0.4865	0.597056	-0.0714	0.553906	0.3728	0.584797	-0.0605	0.557644	0.012	0.556477
481	Glucosamine-6-phosphate isomerase 1 OS=Mus musculus OX=10090 GN=Gnpda1 PE=1 SV=3	GNPI1_MOUSE	Gnpda1	33 kDa		0.056	-0.13	unknown	-0.2189	0.47482	0.0149	0.459561	0.1676	0.446582	0.2131	0.462299	-0.207	0.461469	0.2758	0.461479	-0.2293	0.467686	-0.1121	0.473439	-0.479	0.491035	-0.1434	0.482787
482	Perilipin-4 OS=Mus musculus OX=10090 GN=Plin4 PE=1 SV=2	PLIN4_MOUSE	Plin4	139 kDa		0.056	-0.62	unknown	0.2646	0.507041	0.2159	0.522638	-0.8681	0.533165	-0.6732	0.508109	0.7248	0.522395	-0.6987	0.525198	-0.3487	0.504948	-0.7998	0.510956	-1.1772	0.506601	0.0088	0.522929
483	Xaa-Pro aminopeptidase 3 OS=Mus musculus OX=10090 GN=Xpnpep3 PE=1 SV=1	XPP3_MOUSE	Xpnpep3	57 kDa		0.057	0.17	unknown	0.096	0.558473	-0.2663	0.576007	0.1124	0.573473	-0.075	0.556438	0.1192	0.576243	0.0607	0.560931	0.0206	0.556027	0.4633	0.553751	0.1236	0.565923	0.2076	0.555751
484	Dihydropyrimidine dehydrogenase [NADP(+)] OS=Mus musculus OX=10090 GN=Dpyd PE=1 SV=1	DPYD_MOUSE	Dpyd	111 kDa		0.058	0.03	unknown	-0.0059	0.475052	-0.1787	0.507727	0.1815	0.492248	0.1115	0.484446	-0.1249	0.494125	-0.1803	0.487302	0.0092	0.465277	0.3009	0.502222	0.0557	0.467485	-0.0079	0.495998
485	Cluster of Syntaxin 5A OS=Mus musculus OX=10090 GN=Stx5a PE=1 SV=1 (H3BJ02_MOUSE)	H3BJ02_MOUSE [2]	Stx5a	29 kDa	TRUE	0.058	-0.15	unknown	-0.0544	0.481351	-0.0004	0.476053	0.0098	0.481725	0.0062	0.476429	0.0415	0.496671	-0.2318	0.477786	-0.2745	0.507617	-0.0994	0.507216	0.0464	0.47775	-0.1756	0.585684
486	Cathepsin O OS=Mus musculus OX=10090 GN=Ctso PE=2 SV=1	CATO_MOUSE	Ctso	35 kDa		0.058	-0.15	unknown	0.0296	0.453776	0.1797	0.450535	-0.1475	0.441733	0.026	0.447827	-0.089	0.464878	0.0437	0.444539	-0.2924	0.442759	-0.0568	0.46162	-0.2368	0.442401	-0.2012	0.447811
487	Nucleotide exchange factor SIL1 OS=Mus musculus OX=10090 GN=Sil1 PE=1 SV=2	SIL1_MOUSE	Sil1	52 kDa		0.059	0.14	unknown	-0.1241	0.534649	-0.0721	0.526637	-0.085	0.525352	0.2199	0.525362	0.0627	0.530361	0.0433	0.524378	-0.0701	0.608058	0.0696	0.527014	0.5065	0.525396	0.1343	0.535931
488	Serpin H1 OS=Mus musculus OX=10090 GN=Serpinh1 PE=1 SV=3	SERPH_MOUSE	Serpinh1	47 kDa		0.06	-0.08	unknown	-0.154	0.545644	-0.0224	0.573582	-0.0441	0.519734	0.0121	0.529438	0.2795	0.568012	0.0304	0.53887	-0.1842	0.533822	-0.1686	0.549865	-0.0585	0.534271	0.0154	0.542672
489	Zinc finger and BTB domain-containing protein 20 OS=Mus musculus OX=10090 GN=Zbtb20 PE=1 SV=1	ZBT20_MOUSE	Zbtb20	81 kDa		0.06	0.18	unknown	0.089	0.638844	-0.0908	0.863038	0.0213	0.645965	-0.3768	1.39147	0.05	0.647228	0.1404	0.688256	0.1239	0.619837	0.3587	0.66152	0.0928	0.640489	0.0732	0.642845
490	H/ACA ribonucleoprotein complex subunit 3 OS=Mus musculus OX=10090 GN=Nop10 PE=3 SV=1	NOP10_MOUSE	Nop10	8 kDa		0.06	0.1	unknown	0.0092	0.513611	-0.055	0.520749	0.1391	0.523116	-0.0841	0.510963	-0.0034	0.505846	0.2789	0.531786	0.0947	0.50673	0.0322	0.512875	0.0504	0.511675	0.0718	0.502796
491	Cluster of Leukocyte elastase inhibitor A OS=Mus musculus OX=10090 GN=Serpinb1a PE=1 SV=1 (ILEUA_MOUSE)	ILEUA_MOUSE	Serpinb1a	43 kDa	TRUE	0.061	0.19	unknown	-0.7429	0.541413	0.739	0.528355	0.2234	0.463425	-0.2706	0.509246	-0.0117	0.466688	0.803	0.522068	0.4201	0.487636	0.3158	0.488108	-0.3614	0.539044	-0.3015	0.50001
492	Lamina-associated polypeptide 2, isoforms beta/delta/epsilon/gamma OS=Mus musculus OX=10090 GN=Tmpo PE=1 SV=4	LAP2B_MOUSE	Tmpo	50 kDa	TRUE	0.061	0.09	unknown	-0.0622	0.648351	-0.0597	0.582474	0.1367	0.583295	-0.007	0.604313	-0.0341	0.613383	0.2716	0.576332	0.0742	0.586035	-0.0751	0.604639	0.1156	0.588458	0.0206	0.584388
493	Complement C1r subcomponent-like protein OS=Mus musculus OX=10090 GN=C1rl PE=1 SV=1	C1RL_MOUSE	C1rl	53 kDa		0.062	0.13	unknown	0.0256	0.506757	-0.0879	0.485243	-0.1002	0.482024	0.1271	0.483607	0.026	0.481486	0.2022	0.467748	-0.1169	0.469865	-0.0433	0.470524	0.385	0.470469	0.2017	0.485474
494	Sigma non-opioid intracellular receptor 1 OS=Mus musculus OX=10090 GN=Sigmar1 PE=1 SV=1	SGMR1_MOUSE	Sigmar1	25 kDa		0.062	0.26	unknown	0.0278	0.467772	0.031	0.460735	-0.2368	0.457636	0.4013	0.49164	-0.1277	0.462173	-0.1479	0.45685	0.3928	0.464349	0.2798	0.45726	0.4365	0.465048	0.3005	0.457329
495	Cytochrome P450 2E1 OS=Mus musculus OX=10090 GN=Cyp2e1 PE=1 SV=1	CP2E1_MOUSE	Cyp2e1	57 kDa		0.063	0.04	unknown	0.028	0.495533	0.1155	0.479861	0.0075	0.452954	-0.3083	0.470563	0.1104	0.447188	0.1015	0.474688	0.0009	0.461007	0.2126	0.469643	-0.0479	0.492009	-0.0705	0.474215
496	Peroxisomal sarcosine oxidase OS=Mus musculus OX=10090 GN=Pipox PE=1 SV=1	SOX_MOUSE	Pipox	44 kDa		0.063	0.06	unknown	0.0423	0.482205	-0.0746	0.486137	0.2266	0.470475	-0.1168	0.472639	-0.0634	0.473679	-0.1653	0.476237	0.1267	0.466032	-0.1475	0.49254	0.2011	0.46927	0.2993	0.499638
497	Trypsin OS=Sus scrofa PE=1 SV=1	TRYP_PIG		24 kDa	TRUE	0.063	-0.09	unknown	-0.2243	0.50777	0.0258	0.484931	0.2635	0.481719	-0.0716	0.511918	-0.0138	0.502718	-0.1004	0.488899	-0.2314	0.49078	-0.2944	0.497992	0.0762	0.473635	0.0326	0.475326
498	Nascent polypeptide-associated complex subunit alpha, muscle-specific form OS=Mus musculus OX=10090 GN=Naca PE=1 SV=2	NACAM_MOUSE	Naca	220 kDa		0.064	-0.11	unknown	0.1449	0.766425	-0.006	0.559301	-0.267	0.683408	-0.0832	0.52304	0.2179	0.65051	-0.1355	0.558581	-0.1851	0.5326	-0.1054	0.518341	-0.2198	0.964254	0.015	0.542077
499	5-aminolevulinate synthase OS=Mus musculus OX=10090 GN=Alas1 PE=1 SV=1	A0A0R4J0X2_MOUSE (+1)	Alas1	71 kDa		0.064	-0.13	unknown	-0.0444	0.576765	0.0462	0.706638	0.191	0.585417	-0.2049	0.582725	0.0181	0.584171	0.0795	0.583374	0.0021	0.575761	-0.3417	0.582792	-0.1422	0.572483	-0.2104	0.579549
500	Nidogen-2 OS=Mus musculus OX=10090 GN=Nid2 PE=1 SV=2	NID2_MOUSE	Nid2	154 kDa	TRUE	0.064	-0.13	unknown	-0.017	0.522764	-0.1126	0.492386	0.0041	0.498203	-0.1392	0.491246	0.3031	0.509941	0.123	0.513755	-0.1544	0.488839	-0.1544	0.489236	-0.2412	0.532207	-0.1902	0.492791
501	3-keto-steroid reductase OS=Mus musculus OX=10090 GN=Hsd17b7 PE=1 SV=1	DHB7_MOUSE	Hsd17b7	37 kDa	TRUE	0.064	0.25	unknown	0.2606	0.77437	0.096	0.562482	-0.2698	0.626734	0.0538	0.504852	-0.1931	0.555848	0.0378	0.539234	0.0816	1.14666	0.2805	0.504445	0.2904	0.506572	0.548	0.538755
502	Cluster of Copper homeostasis protein cutC homolog (Fragment) OS=Mus musculus OX=10090 GN=Cutc PE=1 SV=1 (D3YY50_MOUSE)	D3YY50_MOUSE [3]	Cutc	27 kDa	TRUE	0.065	0.07	unknown	-0.1027	0.500897	0.1181	0.496057	0.003	0.550446	-0.1771	0.545164	0.1061	0.481791	0.2879	0.500369	0.0214	0.48663	-0.0277	0.522378	0.0088	0.488907	0.0555	0.501824
503	Cluster of F-BAR domain only protein 2 OS=Mus musculus OX=10090 GN=Fcho2 PE=1 SV=1 (FCHO2_MOUSE)	FCHO2_MOUSE	Fcho2	89 kDa	TRUE	0.065	0.15	unknown	0.0113	0.636633	-0.2896	0.744862	-0.2426	1.15631	0.0185	0.758422	0.2298	0.631488	0.2275	0.654474	0.0052	0.637805	0.1571	0.663564	0.2003	0.718926	0.1515	0.665217
504	Cluster of Acyl-coenzyme A thioesterase 9, mitochondrial OS=Mus musculus OX=10090 GN=Acot9 PE=1 SV=1 (ACOT9_MOUSE)	ACOT9_MOUSE	Acot9	51 kDa	TRUE	0.065	-0.14	unknown	-0.1089	0.559502	-0.0993	0.559735	0.0318	0.539525	0.0548	0.61135	0.1247	0.528265	0.033	0.533157	-0.178	0.604436	-0.4094	0.689926	-0.2804	0.641647	0.0115	0.534254
505	Trans-L-3-hydroxyproline dehydratase OS=Mus musculus OX=10090 GN=L3hypdh PE=1 SV=1	T3HPD_MOUSE	L3hypdh	38 kDa		0.065	0.1	unknown	-0.1545	0.489147	0.0273	0.473135	-0.0178	0.466135	0.0908	0.470055	0.042	0.474988	0.3375	0.47595	0.0677	0.502229	0.0917	0.475964	-0.0987	0.50574	0.048	0.486832
506	Cytochrome c-type heme lyase OS=Mus musculus OX=10090 GN=Hccs PE=1 SV=2	CCHL_MOUSE	Hccs	31 kDa		0.065	0.15	unknown	0.117	0.506393	-0.1022	0.53584	-0.058	0.502282	0.003	0.496237	0.0471	0.532551	0.1322	0.498209	-0.0695	0.51248	0.2934	0.500078	0.0515	0.501031	0.3416	0.499534
507	Inositol 1,4,5-trisphosphate receptor type 3 OS=Mus musculus OX=10090 GN=Itpr3 PE=1 SV=3	ITPR3_MOUSE	Itpr3	304 kDa	TRUE	0.066	0.21	unknown	-0.2668	0.585078	-0.1312	0.580129	0.2223	0.532819	0.1422	0.52457	-0.0176	0.532899	0.1783	0.526709	0.0981	0.532505	0.3513	0.578714	0.153	0.518985	0.3071	0.568385
508	Glycogen [starch] synthase, liver OS=Mus musculus OX=10090 GN=Gys2 PE=1 SV=2	GYS2_MOUSE	Gys2	81 kDa	TRUE	0.067	0.08	unknown	-0.2216	0.505519	0.2211	0.481936	0.0835	0.458862	-0.2769	0.493474	0.1704	0.519521	0.0241	0.484236	0.1146	0.450946	-0.0398	0.488823	0.1653	0.480843	0.0118	0.482648
509	ADP-ribosylation factor-like protein 6-interacting protein 1 OS=Mus musculus OX=10090 GN=Arl6ip1 PE=1 SV=1	AR6P1_MOUSE	Arl6ip1	23 kDa		0.067	0.17	unknown	0.3406	0.509746	0.0015	0.508005	-0.263	0.510757	0.0604	0.504455	-0.1294	0.508634	0.0441	0.510128	0.0972	0.522896	0.3964	0.508291	0.132	0.514119	0.1799	0.5141
510	Cluster of Alpha globin 1 OS=Mus musculus OX=10090 GN=Hba-a1 PE=1 SV=1 (Q91VB8_MOUSE)	Q91VB8_MOUSE [2]	Hba-a1	15 kDa	TRUE	0.068	-0.31	unknown	-0.0248	0.577477	-0.187	0.542541	-0.1726	0.537132	0.4298	0.569448	0.0184	0.566222	-0.387	0.547558	-0.2646	0.537813	0.3751	0.616197	0.0297	0.536442	-0.8818	0.645231
511	Protein-glutamine gamma-glutamyltransferase 2 OS=Mus musculus OX=10090 GN=Tgm2 PE=1 SV=4	TGM2_MOUSE	Tgm2	77 kDa	TRUE	0.068	-0.04	unknown	-0.1318	0.490628	0.0107	0.481647	-0.0308	0.481163	0.034	0.484769	0.1141	0.472458	0.262	0.492543	-0.2758	0.482801	-0.0706	0.477346	-0.162	0.488895	0.01	0.485358
512	DnaJ homolog subfamily B member 4 OS=Mus musculus OX=10090 GN=Dnajb4 PE=1 SV=1	DNJB4_MOUSE	Dnajb4	38 kDa	TRUE	0.068	-0.08	unknown	-0.0271	0.4997	0.0805	0.496031	-0.0759	0.484828	0.0243	0.513016	-0.0218	0.51147	0.0221	0.487836	-0.0257	0.512979	-0.0284	0.505357	-0.2699	0.505506	-0.1332	0.481353
513	V-type proton ATPase subunit D OS=Mus musculus OX=10090 GN=Atp6v1d PE=1 SV=1	VATD_MOUSE	Atp6v1d	28 kDa		0.068	0.16	unknown	-0.2229	0.532458	0.1035	0.511567	0.1252	0.512924	0.1	0.510717	-0.134	0.508529	0.2017	0.511277	0.1771	0.514911	0.1192	0.52441	-0.0312	0.512088	0.3233	0.522879
514	Protein ABHD15 OS=Mus musculus OX=10090 GN=Abhd15 PE=1 SV=1	ABH15_MOUSE	Abhd15	51 kDa		0.068	0.18	unknown	-0.0857	0.512082	-0.2534	0.610267	0.0575	0.504935	0.1294	0.487225	0.0747	0.488678	0.1931	0.488373	0.022	0.498505	0.2136	0.48909	0.374	0.501398	0.1603	0.562162
515	ATP synthase subunit d, mitochondrial OS=Mus musculus OX=10090 GN=Atp5h PE=1 SV=3	ATP5H_MOUSE	Atp5h	19 kDa		0.069	0.06	unknown	-0.1172	0.47298	0.044	0.508285	0.077	0.462703	0.0256	0.471597	-0.0165	0.474899	-0.0558	0.505278	-0.0456	0.47257	0.2638	0.498388	0.1659	0.474673	-0.0066	0.463075
516	S-methylmethionine--homocysteine S-methyltransferase BHMT2 OS=Mus musculus OX=10090 GN=Bhmt2 PE=1 SV=2	BHMT2_MOUSE	Bhmt2	40 kDa	TRUE	0.069	-0.19	unknown	-2.346	2.75586	-0.1159	0.467913	0.0483	0.476416	0.9815	0.672302	-0.0344	0.469562	-2.4367	3.11265	0.0127	0.477013	-2.0234	2.25149	-0.0222	0.477477	0.0779	0.492133
517	Mannose-binding protein A OS=Mus musculus OX=10090 GN=Mbl1 PE=1 SV=1	MBL1_MOUSE	Mbl1	25 kDa	TRUE	0.069	-0.17	unknown	0.2663	0.530475	0.1016	0.484448	-0.38	0.524484	-0.0609	0.464086	0.056	0.564254	-0.2057	0.458464	-0.391	0.490048	-0.0808	0.454535	-0.1223	0.458056	-0.083	0.550284
518	Cluster of Heterogeneous nuclear ribonucleoprotein L (Fragment) OS=Mus musculus OX=10090 GN=Hnrnpl PE=1 SV=1 (G5E924_MOUSE)	G5E924_MOUSE	Hnrnpl	67 kDa	TRUE	0.07	0.06	unknown	-0.0295	0.519646	0.0414	0.523067	0.0768	0.510008	-0.1322	0.496848	0.0509	0.528928	0.2652	0.50426	0.0508	0.495178	-0.0162	0.500011	0.04	0.518425	-0.0743	0.534248
519	Hydroxyacyl-coenzyme A dehydrogenase, mitochondrial OS=Mus musculus OX=10090 GN=Hadh PE=1 SV=2	HCDH_MOUSE	Hadh	34 kDa		0.071	0.21	unknown	-0.0885	0.534106	0.1067	0.558981	0.0664	0.550561	0.0104	0.545613	-0.0756	0.521012	0.265	0.556786	0.1845	0.527916	0.4436	0.545404	0.1496	0.519834	0.0045	0.565219
520	Cluster of Protein CLEC16A OS=Mus musculus OX=10090 GN=Clec16a PE=1 SV=1 (H7BXB6_MOUSE)	H7BXB6_MOUSE	Clec16a	77 kDa	TRUE	0.071	-0.15	unknown	-0.0176	0.549253	0.199	0.566233	0.202	0.617553	-0.1874	0.557875	-0.1358	0.540686	-0.5948	0.570014	-0.1164	0.571008	0.0562	0.541843	-0.1476	0.543118	0.0092	0.542411
521	Cluster of Calpain-7 OS=Mus musculus OX=10090 GN=Capn7 PE=2 SV=1 (CAN7_MOUSE)	CAN7_MOUSE	Capn7	93 kDa	TRUE	0.071	0.13	unknown	-0.0661	0.59463	0.1884	0.576418	-0.006	0.657453	0.1286	0.578908	-0.2849	0.600918	0.2761	0.576491	-0.0328	0.577974	0.0165	0.586563	0.1158	0.576154	0.2655	0.596867
522	Myristoylated alanine-rich C-kinase substrate OS=Mus musculus OX=10090 GN=Marcks PE=1 SV=2	MARCS_MOUSE	Marcks	30 kDa		0.072	-0.08	unknown	-0.0649	0.546166	0.0461	0.589241	0.0156	0.55755	-0.0363	0.565598	0.0362	0.535643	0.1991	0.555336	-0.0726	0.552787	-0.2943	0.579924	-0.1583	0.552638	-0.0809	0.562392
523	Cluster of Glucose-6-phosphate 1-dehydrogenase X OS=Mus musculus OX=10090 GN=G6pdx PE=1 SV=3 (G6PD1_MOUSE)	G6PD1_MOUSE	G6pdx	59 kDa	TRUE	0.072	-0.09	unknown	-0.1641	0.515522	-0.1377	0.550247	0.2718	0.518204	0.0424	0.522621	-0.0193	0.496174	-0.0061	0.525995	0.0326	0.546291	-0.2183	0.514678	-0.1674	0.523824	-0.0841	0.512
524	Sushi domain-containing protein 2 OS=Mus musculus OX=10090 GN=Susd2 PE=1 SV=1	SUSD2_MOUSE	Susd2	91 kDa		0.072	-0.13	unknown	0.0527	0.545763	-0.0209	0.571068	-0.0113	0.547152	0.0865	0.557438	-0.139	0.590277	-0.1651	0.551656	-0.3577	0.570289	0.002	0.546158	-0.0957	0.549527	-0.0911	0.545916
525	Cell growth regulator with RING finger domain protein 1 OS=Mus musculus OX=10090 GN=Cgrrf1 PE=2 SV=1	CGRF1_MOUSE	Cgrrf1	38 kDa		0.072	0.17	unknown	-0.0958	0.783217	-0.0496	0.642266	-0.1266	0.626157	0.1029	0.622896	0.1306	0.612449	0.2282	0.625214	0.0654	0.649093	0.0907	0.624517	0.2665	0.617697	0.1884	0.612738
526	Succinyl-CoA:3-ketoacid coenzyme A transferase 1, mitochondrial OS=Mus musculus OX=10090 GN=Oxct1 PE=1 SV=1	SCOT1_MOUSE	Oxct1	56 kDa		0.073	-0.44	unknown	0.4998	0.454453	-0.0208	0.488243	-0.94	0.478295	-0.2228	0.458694	0.33	0.474348	-0.3805	0.453876	-0.1709	0.452603	-0.6849	0.483968	-0.9797	0.562022	-0.1408	0.49507
527	Claudin-3 OS=Mus musculus OX=10090 GN=Cldn3 PE=1 SV=1	CLD3_MOUSE	Cldn3	23 kDa		0.073	-0.12	unknown	-0.1166	0.725382	0.1379	0.717409	-0.1236	0.649725	-0.0958	0.698462	0.1773	0.710653	0.104	0.657685	-0.265	0.725587	-0.2805	0.665236	-0.0409	0.684028	-0.2302	0.661262
528	Glutathione S-transferase Mu 2 OS=Mus musculus OX=10090 GN=Gstm2 PE=1 SV=2	GSTM2_MOUSE	Gstm2	26 kDa	TRUE	0.074	-0.1	unknown	-0.0307	0.464286	-0.0167	0.489887	-0.0227	0.465683	0.2616	0.482835	-0.2122	0.47262	-0.0013	0.449445	0.2248	0.457358	0.0217	0.473926	-0.6019	0.544562	-0.4352	0.575692
529	60 kDa lysophospholipase OS=Mus musculus OX=10090 GN=Aspg PE=1 SV=1	LPP60_MOUSE	Aspg	61 kDa		0.074	0.07	unknown	-0.2188	0.491387	-0.0915	0.472174	-0.0199	0.460942	0.2774	0.504007	0.0741	0.475612	-0.1179	0.489607	0.0069	0.463923	0.0554	0.46783	0.2593	0.488446	0.1512	0.473434
530	Inactive pancreatic lipase-related protein 1 OS=Mus musculus OX=10090 GN=Pnliprp1 PE=1 SV=2	LIPR1_MOUSE	Pnliprp1	53 kDa		0.074	-2.38	unknown	-3.0959	1.77979	1.6065	0.638173	-0.0344	0.534785	-0.2967	0.663264	0.3018	0.581952	-2.3867	0.56183	-2.6637	0.81111	1.6011	0.6036	-2.8162	1.20166	-3.2314	0.976218
531	Ganglioside GM2 activator OS=Mus musculus OX=10090 GN=Gm2a PE=1 SV=2	SAP3_MOUSE	Gm2a	21 kDa		0.074	-0.11	unknown	-0.0528	0.453663	-0.0789	0.454482	0.1859	0.450797	0.1569	0.450573	-0.2133	0.449105	-0.1264	0.450852	0.1754	0.462469	-0.0619	0.463132	-0.3391	0.459312	-0.22	0.452994
532	Peroxisomal membrane protein 11C OS=Mus musculus OX=10090 GN=Pex11g PE=1 SV=2	PX11C_MOUSE	Pex11g	27 kDa		0.074	0.18	unknown	0.1572	0.511139	-0.2039	0.528914	0.1662	0.511456	0.0674	0.53231	-0.3939	0.747114	0.2245	0.540288	-0.0525	0.515914	0.0373	0.510969	0.207	0.511016	0.3594	0.509532
533	Coagulation factor XII OS=Mus musculus OX=10090 GN=F12 PE=1 SV=2	FA12_MOUSE	F12	66 kDa		0.075	0.16	unknown	0.0853	0.686361	-0.6538	3.15723	-0.5213	3.2348	0.1506	0.678364	-0.1215	0.646935	0.1942	0.836277	-0.1229	0.696905	-0.3163	0.759798	0.1268	0.808396	0.098	0.724786
534	Cluster of Gamma-glutamylcyclotransferase OS=Mus musculus OX=10090 GN=Ggct PE=1 SV=1 (GGCT_MOUSE)	GGCT_MOUSE	Ggct	21 kDa	TRUE	0.075	0.12	unknown	-0.187	0.489794	0.1032	0.474231	0.0306	0.474053	-0.2488	0.518901	0.2669	0.488168	0.2624	0.482074	0.2419	0.498948	0.0035	0.479038	-0.0348	0.482392	0.1293	0.485299
535	Trafficking protein particle complex subunit 12 OS=Mus musculus OX=10090 GN=Trappc12 PE=1 SV=2	TPC12_MOUSE	Trappc12	88 kDa		0.075	-0.18	unknown	0.053	0.53203	-0.0078	0.569591	0.0603	0.582395	-0.0698	0.557461	-0.0371	0.501608	-0.2789	0.52846	-0.184	0.499713	-0.1252	0.509488	-0.3366	0.49616	0.0232	0.50347
536	FACT complex subunit SSRP1 OS=Mus musculus OX=10090 GN=Ssrp1 PE=1 SV=2	SSRP1_MOUSE	Ssrp1	81 kDa	TRUE	0.076	0.13	unknown	-0.0305	0.573548	-0.0823	0.6101	-0.0722	0.63376	-0.1231	0.563132	0.2862	0.556876	0.4068	0.576001	0.0432	0.560304	-0.042	0.554427	0.0458	0.606623	0.2064	0.578259
537	Plasmalemma vesicle-associated protein OS=Mus musculus OX=10090 GN=Plvap PE=1 SV=1	PLVAP_MOUSE	Plvap	50 kDa	TRUE	0.076	-0.16	unknown	-0.18	0.638653	0.1213	0.550158	-0.1345	0.574384	0.0055	0.557561	0.2154	0.660022	0.0609	0.540484	-0.1403	0.55217	-0.0522	0.570992	-0.495	2.26991	-0.2461	0.566542
538	TP53-regulated inhibitor of apoptosis 1 OS=Mus musculus OX=10090 GN=Triap1 PE=1 SV=1	TRIA1_MOUSE	Triap1	9 kDa		0.077	0.14	unknown	-0.1003	0.473557	0.0519	0.43949	0.2036	0.434667	-0.2712	0.474858	0.0479	0.440696	0.1661	0.448061	0.0155	0.443135	0.2334	0.438548	0.2598	0.440196	0.0012	0.437972
539	2-oxoisovalerate dehydrogenase subunit beta, mitochondrial OS=Mus musculus OX=10090 GN=Bckdhb PE=1 SV=2	ODBB_MOUSE	Bckdhb	43 kDa	TRUE	0.079	-0.32	unknown	0.175	0.540094	0.1408	0.544966	-0.0219	0.516104	-0.1775	0.527632	-0.1398	0.529315	-0.5619	0.567795	0.2552	0.506059	-0.5702	0.570614	-0.0827	0.538049	-0.6228	0.562623
540	Apoptosis-inducing factor 2 OS=Mus musculus OX=10090 GN=Aifm2 PE=1 SV=1	AIFM2_MOUSE	Aifm2	41 kDa		0.079	0.12	unknown	-0.0496	0.532736	0.0553	0.491803	-0.2082	0.509059	0.1932	0.501202	-0.0089	0.504445	0.1622	0.491192	-0.0024	0.4986	0.3082	0.501202	0.0389	0.49869	0.1143	0.506401
541	Cell division cycle and apoptosis regulator protein 1 OS=Mus musculus OX=10090 GN=Ccar1 PE=1 SV=1	CCAR1_MOUSE	Ccar1	132 kDa		0.08	0.16	unknown	-0.0971	0.589306	0.0472	0.52734	0.0981	0.505748	-0.0091	0.503865	-0.1632	0.660993	0.306	0.493746	0.0723	0.483838	0.0959	0.60573	0.0642	0.590018	0.2892	0.643686
542	D-glutamate cyclase, mitochondrial OS=Mus musculus OX=10090 GN=Dglucy PE=1 SV=1	GLUCM_MOUSE	Dglucy	66 kDa	TRUE	0.08	0.07	unknown	-0.4759	0.482119	0.2774	0.47784	0.1893	0.493188	0.2535	0.486344	-0.3506	0.507094	-0.0876	0.482827	0.556	0.517067	0.3555	0.490851	-0.3422	0.512659	-0.043	0.491811
543	Cathepsin F OS=Mus musculus OX=10090 GN=Ctsf PE=1 SV=1	CATF_MOUSE	Ctsf	52 kDa		0.08	0.43	unknown	0.503	0.459009	0.2872	0.46567	0.0955	0.462943	-1.075	0.519498	-0.3881	0.47605	0.2462	0.461595	0.7246	0.46106	-0.765	0.4655	0.6129	0.49657	0.5872	0.463055
544	Cytochrome P450 3A41 OS=Mus musculus OX=10090 GN=Cyp3a41a PE=1 SV=2	CP341_MOUSE	Cyp3a41a	58 kDa	TRUE	0.081	-0.1	unknown	0.0732	0.518527	0.113	0.508119	-0.2507	0.527578	0.6457	0.506441	-0.5838	0.550798	0.1752	0.499121	0.1467	0.495857	0.021	0.489848	-1.8824	2.12475	-0.5323	0.590425
545	Importin-4 OS=Mus musculus OX=10090 GN=Ipo4 PE=1 SV=1	IPO4_MOUSE	Ipo4	119 kDa		0.081	0.35	unknown	-1.1841	3.9568	0.0865	0.734057	0.2848	0.761542	-1.4208	3.76405	-0.0442	0.748054	0.5731	0.931058	-0.0972	0.751917	0.0904	0.742767	-0.03	0.824904	0.1501	0.73792
546	24-hydroxycholesterol 7-alpha-hydroxylase OS=Mus musculus OX=10090 GN=Cyp39a1 PE=1 SV=1	CP39A_MOUSE	Cyp39a1	54 kDa		0.081	-0.26	unknown	0.0229	0.455014	-0.0174	0.456234	-0.3015	0.454411	-0.0621	0.46137	0.4565	0.500257	-0.5889	0.515803	-0.2768	0.453976	-0.3175	0.458753	-0.3255	0.481938	0.305	0.468824
547	TSC22 domain family protein 1 OS=Mus musculus OX=10090 GN=Tsc22d1 PE=1 SV=1	D3Z0V7_MOUSE (+2)	Tsc22d1	102 kDa	TRUE	0.082	0.21	unknown	-0.2032	0.593878	0.2798	0.541131	0.1531	0.532157	0.0337	0.528087	-0.3201	0.537656	0.5944	0.532157	0.1036	0.529787	0.318	0.54867	-0.075	0.534376	0.1143	0.538994
548	Glycerophosphodiester phosphodiesterase 1 OS=Mus musculus OX=10090 GN=Gde1 PE=1 SV=1	GDE1_MOUSE	Gde1	38 kDa	TRUE	0.082	0.18	unknown	0.2341	0.538798	0.1518	0.538798	-0.1732	0.538798	-0.1381	0.538798	-0.0673	0.538798	0.2973	0.538798	0.232	0.538798	0.154	0.538798	0.059	0.538798	0.1569	0.538798
549	Cluster of Sarcoplasmic/endoplasmic reticulum calcium ATPase 1 OS=Mus musculus OX=10090 GN=Atp2a1 PE=1 SV=1 (AT2A1_MOUSE)	AT2A1_MOUSE [5]	Atp2a1	109 kDa	TRUE	0.083	-0.31	unknown	0.4858	0.7315	0.1376	0.548568	-1.0913	2.57213	-0.728	0.866708	0.5251	0.726278	-0.6142	0.861142	-0.3365	0.546509	-0.6313	0.691437	-0.8744	1.64434	0.0522	0.542393
550	Lysosome-associated membrane glycoprotein 2 OS=Mus musculus OX=10090 GN=Lamp2 PE=1 SV=2	LAMP2_MOUSE	Lamp2	46 kDa		0.083	0.12	unknown	0.1829	0.48333	-0.0223	0.502588	-0.1482	0.533781	0.1085	0.49465	-0.1767	0.538742	0.2797	0.494393	0.1591	0.491329	0.2277	0.513511	-0.0641	0.479894	-0.1251	0.520299
551	Myozenin-1 OS=Mus musculus OX=10090 GN=Myoz1 PE=1 SV=1	MYOZ1_MOUSE	Myoz1	31 kDa		0.083	-0.86	unknown	0.7979	0.571255	0.1036	0.525721	-2.5634	1.30835	-1.2504	0.542827	0.648	0.558385	-1.1277	0.578767	-0.6414	0.521837	-0.981	0.504304	-1.836	0.923511	-0.1699	0.536606
552	Immunoglobulin heavy constant alpha (Fragment) OS=Mus musculus OX=10090 GN=Igha PE=1 SV=1	A0A075B6A3_MOUSE (+1)	Igha	37 kDa		0.083	0.17	unknown	0.3257	0.511583	0.0045	0.484469	-0.3202	0.529645	-0.2955	0.499422	0.2465	0.4851	0.1369	0.483175	-0.0447	0.48881	0.2475	0.480802	0.3386	0.554152	0.1909	0.480306
553	Cluster of High mobility group protein B1 OS=Mus musculus OX=10090 GN=Hmgb1 PE=1 SV=2 (HMGB1_MOUSE)	HMGB1_MOUSE	Hmgb1	25 kDa	TRUE	0.084	0.08	unknown	-0.2284	0.586706	0.0064	0.565869	0.2532	0.554369	-0.1731	0.564392	0.0991	0.545399	0.2679	0.536856	0.1018	0.523252	-0.0653	0.574269	0.0792	0.562472	-0.0419	0.581662
554	Alanine aminotransferase 1 OS=Mus musculus OX=10090 GN=Gpt PE=1 SV=3	ALAT1_MOUSE	Gpt	55 kDa	TRUE	0.085	0.03	unknown	-0.0312	0.498441	-0.2685	0.496833	0.1343	0.473641	0.1573	0.482498	0.0457	0.488818	-0.0686	0.47878	-0.0141	0.475061	0.07	0.475325	0.1108	0.488818	0.0965	0.481481
555	Protein S100-A9 OS=Mus musculus OX=10090 GN=S100a9 PE=1 SV=3	S10A9_MOUSE	S100a9	13 kDa		0.085	0.15	unknown	0.2592	0.501078	0.089	0.51861	0.5116	0.510736	-0.6897	0.602218	-0.3601	0.480268	1.8523	0.559764	0.4161	0.490065	-0.1043	0.498569	0.0512	0.525495	-0.4762	0.566553
556	Chymopasin OS=Mus musculus OX=10090 GN=Ctrl PE=1 SV=1	Q9ER05_MOUSE	Ctrl	28 kDa		0.086	-1.59	unknown	-2.9091	2.30835	1.2992	0.925959	-0.0746	0.783052	-0.2589	0.669643	0.3617	0.899519	-1.6065	0.734004	-1.9523	0.908711	1.626	1.02104	-1.8629	2.52097	-2.6071	2.39385
557	Biorientation of chromosomes in cell division protein 1-like 1 OS=Mus musculus OX=10090 GN=Bod1l PE=1 SV=1	BD1L1_MOUSE	Bod1l	327 kDa	TRUE	0.087	0.23	unknown	-0.0308	0.417311	0.0011	0.417311	0.0842	0.417311	0.2445	0.417311	-0.3384	0.417311	0.2234	0.417311	0.0503	0.417311	0.1053	0.417311	0.2316	0.417311	0.5679	0.417311
558	Sulfotransferase OS=Mus musculus OX=10090 GN=Sult5a1 PE=1 SV=1	Q91X36_MOUSE	Sult5a1	34 kDa		0.088	-0.17	unknown	0.1877	0.502835	-0.2119	0.443255	-0.408	0.467743	0.4859	0.483538	0.04	0.470979	-0.3142	0.465046	0.0546	0.452792	-0.0486	0.44505	-0.2103	0.450961	-0.3839	0.51101
559	Cluster of NAD kinase OS=Mus musculus OX=10090 GN=Nadk PE=1 SV=2 (NADK_MOUSE)	NADK_MOUSE	Nadk	49 kDa	TRUE	0.088	0.14	unknown	0.1252	0.59022	-0.027	0.548665	0.0971	0.578575	-0.0556	0.690841	-0.2901	0.805918	0.1507	0.569	0.1303	0.623656	0.1393	0.545155	0.1409	0.543061	0.1559	0.553072
560	Mitochondrial import receptor subunit TOM22 homolog OS=Mus musculus OX=10090 GN=Tomm22 PE=1 SV=3	TOM22_MOUSE	Tomm22	16 kDa		0.089	0.13	unknown	-0.2477	0.907538	-0.0862	0.634499	-0.077	0.664416	0.1566	0.597115	0.1082	0.620413	-0.0417	0.597161	-0.0051	0.596699	0.0987	0.598112	0.2096	0.621955	0.3175	0.609272
561	Coiled-coil domain-containing protein 50 OS=Mus musculus OX=10090 GN=Ccdc50 PE=1 SV=1	CCD50_MOUSE	Ccdc50	35 kDa	TRUE	0.089	-0.18	unknown	-0.0801	0.575806	-0.0136	0.617159	0.1036	0.583945	0.0335	0.566584	-0.0528	0.563551	-0.0769	0.563318	-0.2103	0.574752	-0.1683	0.564171	-0.3196	0.56105	-0.0932	0.810583
562	Cluster of Actin-related protein 2/3 complex subunit 5-like protein OS=Mus musculus OX=10090 GN=Arpc5l PE=1 SV=1 (ARP5L_MOUSE)	ARP5L_MOUSE	Arpc5l	17 kDa	TRUE	0.089	-0.13	unknown	-0.0371	0.54446	0.1715	0.539189	-0.0149	0.56583	-0.0506	0.545898	-0.0822	0.574981	-0.0652	0.543133	-0.1321	0.53911	-0.0096	0.54177	-0.0777	0.544159	-0.4679	0.641667
563	Glycine N-acyltransferase-like protein Keg1 OS=Mus musculus OX=10090 GN=Keg1 PE=1 SV=1	KEG1_MOUSE	Keg1	34 kDa		0.09	-0.21	unknown	0.1284	0.433737	-0.1575	0.427836	-0.1098	0.425544	-0.1211	0.425171	0.3053	0.433339	-0.9168	0.443216	-0.2664	0.430255	-0.4826	0.433435	0.6951	0.434086	0.1469	0.430885
564	Cluster of Spectrin beta chain, non-erythrocytic 1 OS=Mus musculus OX=10090 GN=Sptbn1 PE=1 SV=2 (SPTB2_MOUSE)	SPTB2_MOUSE [2]	Sptbn1	274 kDa	TRUE	0.091	0	unknown	-0.0462	0.503433	0.0218	0.514756	0.059	0.515207	-0.0314	0.513253	0.0016	0.517152	0.0412	0.510089	-0.0425	0.520921	-0.0979	0.508574	-0.0078	0.521304	-0.1106	0.540021
565	60S ribosomal protein L8 OS=Mus musculus OX=10090 GN=Rpl8 PE=1 SV=2	RL8_MOUSE	Rpl8	28 kDa		0.091	0.06	unknown	0.1669	0.466685	-0.4987	0.535026	0.0115	0.474686	0.0533	0.489336	0.0893	0.470964	0.1483	0.490129	0.0051	0.493922	0.0464	0.48097	-0.0434	0.488223	0.1767	0.47274
566	ATP-binding cassette, sub-family C (CFTR/MRP), member 8 OS=Mus musculus OX=10090 GN=Abcc8 PE=1 SV=1	B2RUS7_MOUSE	Abcc8	178 kDa	TRUE	0.091	0.13	unknown	-0.1026	0.541822	0.09	0.517334	0.0993	0.504775	0.0819	0.504541	-0.285	0.674465	0.182	0.50243	0.1778	0.512536	0.1646	0.503654	0.1926	0.503612	-0.036	0.514131
567	Cluster of Fructose-1,6-bisphosphatase 1 OS=Mus musculus OX=10090 GN=Fbp1 PE=1 SV=3 (F16P1_MOUSE)	F16P1_MOUSE	Fbp1	37 kDa	TRUE	0.092	0.04	unknown	-0.2443	0.513081	0.0705	0.553574	-0.0263	0.490961	0.2747	0.532166	-0.0413	0.508877	0.0704	0.478552	0.0175	0.490578	0.1105	0.496175	0.0665	0.527348	-0.0815	0.511701
568	Lysosomal acid lipase/cholesteryl ester hydrolase OS=Mus musculus OX=10090 GN=Lipa PE=1 SV=2	LICH_MOUSE	Lipa	45 kDa		0.092	0.11	unknown	0.0292	0.516682	0.0297	0.476163	0.0097	0.484131	-0.113	0.499947	0.0488	0.510224	-0.1494	0.501314	0.3426	0.501046	0.2261	0.494687	0.0651	0.47918	0.0715	0.507723
569	Calcium load-activated calcium channel (Fragment) OS=Mus musculus OX=10090 GN=Tmco1 PE=1 SV=1	A0A0A6YVS2_MOUSE (+1)	Tmco1	22 kDa		0.094	0.12	unknown	0.0612	0.548355	-0.0486	0.541883	-0.0279	0.509746	0.0587	0.500911	-0.0459	0.544327	0.2543	0.507965	-0.1318	0.570986	0.2664	0.493164	0.1107	0.516217	0.0477	0.507649
570	Cell adhesion molecule 1 OS=Mus musculus OX=10090 GN=Cadm1 PE=1 SV=2	CADM1_MOUSE (+1)	Cadm1	50 kDa		0.094	0.12	unknown	-0.2575	0.606927	0.2394	0.525799	-0.1683	0.679102	0.1093	0.529717	-0.0564	0.528749	0.3057	0.556538	0.1549	0.532164	-0.0541	0.537292	0.0559	0.528703	0.0987	0.535771
571	Cluster of Phospholipase B-like OS=Mus musculus OX=10090 GN=Plbd1 PE=1 SV=1 (A0A0R4J0B2_MOUSE)	A0A0R4J0B2_MOUSE [2]	Plbd1	63 kDa	TRUE	0.095	-0.13	unknown	0.0618	0.506687	0.1389	0.516472	-0.0825	0.502516	-0.2922	0.635022	0.0731	0.504235	-0.0401	0.509638	-0.4162	0.56071	-0.3562	0.504821	-0.1613	0.540601	0.3041	0.521311
572	Cluster of Peroxisome assembly protein 26 OS=Mus musculus OX=10090 GN=Pex26 PE=1 SV=2 (PEX26_MOUSE)	PEX26_MOUSE	Pex26	34 kDa	TRUE	0.095	0.26	unknown	-0.4291	0.833883	0.0422	0.538064	-0.0394	0.57886	0.2162	0.541084	-0.0403	0.542109	0.6405	0.756596	0.6281	0.611876	0.1051	0.583521	-0.0248	0.648779	0.0378	0.637978
573	Cluster of Cytochrome P450, family 2, subfamily c, polypeptide 69 OS=Mus musculus OX=10090 GN=Cyp2c69 PE=1 SV=1 (E9PXC3_MOUSE)	E9PXC3_MOUSE [3]	Cyp2c69	56 kDa	TRUE	0.096	-0.1	unknown	0.082	0.567021	-0.134	0.505113	-0.1372	0.557137	0.0206	0.831548	0.1754	0.543555	-0.1887	0.539182	0.0851	0.517226	-0.3946	0.683172	-0.0775	0.521071	-0.0408	0.510838
574	Protein pelota homolog OS=Mus musculus OX=10090 GN=Pelo PE=1 SV=3	PELO_MOUSE	Pelo	43 kDa		0.097	-0.16	unknown	0.1021	0.744207	-0.0302	0.759096	-0.074	0.707849	-0.0112	0.665086	-0.018	0.939385	-0.1405	0.635287	-0.1689	0.840057	-0.1435	0.714011	-0.4065	0.713084	0.0233	0.64895
575	UDP-glucuronosyltransferase OS=Mus musculus OX=10090 GN=Ugt2b35 PE=1 SV=1	Q8BJL9_MOUSE	Ugt2b35	60 kDa	TRUE	0.097	0.13	unknown	0.2425	0.445554	-0.0248	0.452941	-0.0727	0.452852	-0.0849	0.434655	-0.0185	0.434445	0.0084	0.434906	-0.1081	0.431534	0.1491	0.450221	0.3344	0.469973	0.3042	0.436915
576	Uncharacterized protein FLJ45252 homolog OS=Mus musculus OX=10090 PE=1 SV=2	YJ005_MOUSE		38 kDa		0.097	0.21	unknown	-0.2398	0.636972	0.1548	0.636082	-0.1459	0.73636	0.2331	0.599076	-0.0825	0.678287	0.3613	0.641753	-0.2329	0.606444	-0.0669	0.593283	0.3525	0.598779	0.5689	0.599534
577	Low-density lipoprotein receptor-related protein 2 OS=Mus musculus OX=10090 GN=Lrp2 PE=1 SV=1	LRP2_MOUSE	Lrp2	519 kDa		0.098	-0.81	unknown	No values	3.0035	Reference missing	3.0035	No values	3.0035	No values	3.0035	No values	3.0035	No values	3.0035	No values	3.0035	No values	3.0035	No values	3.0035	No values	3.0035
578	Carboxypeptidase B1 (Tissue), isoform CRA_b OS=Mus musculus OX=10090 GN=Cpb1 PE=1 SV=1	B2RS76_MOUSE	Cpb1	48 kDa	TRUE	0.098	-0.97	unknown	-1.5505	1.90036	0.923	1.20848	-0.0059	0.777032	-0.1275	0.765039	0.2898	0.992069	-1.1574	0.742079	-1.4166	1.79326	1.1526	1.45173	-1.2593	0.734429	-1.4363	0.992487
579	Transthyretin OS=Mus musculus OX=10090 GN=Ttr PE=1 SV=1	TTHY_MOUSE	Ttr	16 kDa		0.098	-0.05	unknown	0.5436	0.470872	-0.1569	0.454206	-0.0672	0.466828	-0.014	0.453455	-0.1602	0.483293	0.1253	0.450767	-0.1162	0.455082	0.2469	0.461998	-0.0363	0.45386	-0.9383	0.493895
580	Aspartate aminotransferase, cytoplasmic OS=Mus musculus OX=10090 GN=Got1 PE=1 SV=3	AATC_MOUSE	Got1	46 kDa		0.099	-0.12	unknown	0.0027	0.489815	-0.183	0.493617	0.025	0.48632	0.2297	0.532114	-0.0985	0.493002	-0.0668	0.471526	-0.0679	0.50991	-0.1258	0.490717	-0.4214	0.507805	-0.1219	0.487783
581	Cluster of MCG131371 OS=Mus musculus OX=10090 GN=Ugt2b38 PE=2 SV=1 (Q91WH2_MOUSE)	Q91WH2_MOUSE	Ugt2b38	61 kDa	TRUE	0.099	0.06	unknown	0.1258	0.561416	0.0909	0.501746	-0.214	0.51299	0.0609	0.512564	-0.062	0.499199	-0.042	0.502998	0.0003	0.486224	0.0324	0.548242	0.1341	0.560229	0.1562	0.477936
582	Histone H1.5 OS=Mus musculus OX=10090 GN=Hist1h1b PE=1 SV=2	H15_MOUSE	Hist1h1b	23 kDa	TRUE	0.099	-0.22	unknown	0.1956	0.443228	-0.7913	0.487425	0.1198	0.449385	-0.1085	0.435818	0.208	0.445752	0.1071	0.43961	-0.2841	0.457644	-0.6175	0.451768	-0.4539	0.456304	0.0787	0.437719
583	Laminin subunit alpha-5 OS=Mus musculus OX=10090 GN=Lama5 PE=1 SV=4	LAMA5_MOUSE	Lama5	404 kDa	TRUE	0.1	-0.16	unknown	-0.0751	0.705915	-0.0767	0.686324	0.291	0.730939	-0.1531	0.693726	0.0687	0.746253	0.0823	0.729899	-0.2493	0.694772	-0.1699	0.732308	-0.5559	0.918277	0.0332	0.700089
584	Aminopeptidase B OS=Mus musculus OX=10090 GN=Rnpep PE=1 SV=2	AMPB_MOUSE	Rnpep	72 kDa		0.1	-0.11	unknown	-0.4437	0.516237	-0.062	0.551105	0.0526	0.499227	0.0718	0.500103	0.3088	0.517023	0.0274	0.50197	-0.0494	0.512995	-0.1176	0.500807	-0.2195	0.540289	-0.213	0.509273
585	Solute carrier family 22, member 30 OS=Mus musculus OX=10090 GN=Slc22a30 PE=4 SV=1	E9PVA5_MOUSE (+2)	Slc22a30	55 kDa	TRUE	0.1	-0.09	unknown	0.0342	0.451541	0.0261	0.445581	-0.2519	0.466269	0.267	0.457123	-0.0725	0.455031	-0.3119	0.454293	-0.2061	0.45513	0.0951	0.445032	0.0925	0.455792	-0.1001	0.44962
586	Cluster of 60S ribosomal protein L6 OS=Mus musculus OX=10090 GN=Rpl6 PE=1 SV=3 (RL6_MOUSE)	RL6_MOUSE	Rpl6	34 kDa	TRUE	0.1	0.03	unknown	0.2497	0.466208	-0.7264	0.554309	-0.1103	0.470808	0.239	0.464621	0.0428	0.470721	0.03	0.464767	-0.0853	0.463312	0.0031	0.477944	-0.006	0.462288	0.2132	0.464623
587	Cluster of RIKEN cDNA 2900026A02 gene OS=Mus musculus OX=10090 GN=2900026A02Rik PE=1 SV=1 (A0A1B0GR85_MOUSE)	A0A1B0GR85_MOUSE	2900026A02Rik	193 kDa	TRUE	0.1	0.11	unknown	-0.118	0.536448	-0.0884	0.54629	0.224	0.611278	0.0558	0.546171	-0.0622	0.61565	0.0127	0.5568	0.0841	0.581303	-0.1217	0.543685	0.4839	0.582654	0.1519	0.566418
588	Solute carrier organic anion transporter family member OS=Mus musculus OX=10090 GN=Slco2b1 PE=1 SV=1	Q3V1K7_MOUSE	Slco2b1	76 kDa		0.1	0.06	unknown	-0.0513	0.483233	0.048	0.460305	-0.0691	0.464463	0.1244	0.479156	-0.0324	0.450558	-0.0812	0.474314	0.0673	0.455309	-0.0223	0.458642	0.2843	0.456791	0.0556	0.458386
589	Diacylglycerol O-acyltransferase 1 OS=Mus musculus OX=10090 GN=Dgat1 PE=1 SV=1	DGAT1_MOUSE	Dgat1	57 kDa		0.1	0.12	unknown	0.0146	0.558746	-0.195	0.78418	0.0088	0.549147	0.1125	0.577091	-0.0309	0.571379	0.2998	0.58597	-0.0661	0.539335	0.1215	0.559346	0.1202	0.554118	0.0904	0.536354
590	Myomesin 2 OS=Mus musculus OX=10090 GN=Myom2 PE=1 SV=1	Q14BI5_MOUSE	Myom2	165 kDa		0.1	-0.62	unknown	0.6919	0.737777	0.1592	0.626363	-1.6666	0.832618	-0.8315	0.587465	0.7881	0.627915	-0.8087	0.553578	-0.3971	0.558107	-0.8063	0.561311	-1.3077	0.756869	0.2022	0.628925
591	Glycerol-3-phosphate acyltransferase 3 OS=Mus musculus OX=10090 GN=Gpat3 PE=1 SV=1	GPAT3_MOUSE	Gpat3	49 kDa	TRUE	0.1	0.14	unknown	-0.0411	0.554163	0.2274	0.580571	-0.1043	0.586531	0.0924	0.600053	-0.1521	0.564838	0.4245	0.584287	0.1123	0.579138	0.0398	0.541806	0.088	0.558536	0.1044	0.560816
592	Ferritin heavy chain OS=Mus musculus OX=10090 GN=Fth1 PE=1 SV=2	FRIH_MOUSE	Fth1	21 kDa		0.1	-0.07	unknown	0.0047	0.461192	0.064	0.44693	0.2838	0.455921	-0.1065	0.476409	-0.2755	0.484952	0.1407	0.477281	0.2341	0.447936	-0.3816	0.45575	-0.7473	0.490909	0.0823	0.457518
593	NmrA-like family domain-containing protein 1 OS=Mus musculus OX=10090 GN=Nmral1 PE=1 SV=1	D3YU12_MOUSE (+1)	Nmral1	33 kDa		0.1	-0.19	unknown	0.1439	0.455795	0.0169	0.45076	-0.3122	0.454365	-0.0719	0.459337	0.1799	0.459682	-0.0901	0.451376	-0.1976	0.454593	-0.6779	0.451376	-0.1254	0.453138	0.0449	0.480827
594	Prefoldin subunit 1 OS=Mus musculus OX=10090 GN=Pfdn1 PE=1 SV=1	PFD1_MOUSE (+1)	Pfdn1	14 kDa		0.1	-0.12	unknown	-0.0437	0.439033	-0.0888	0.450953	-0.0157	0.438075	-0.0281	0.444326	0.1877	0.450691	-0.152	0.532414	-0.0521	0.443048	-0.0271	0.439197	-0.1005	0.436428	-0.2981	0.436067
595	Dimethylaniline monooxygenase [N-oxide-forming] 4 OS=Mus musculus OX=10090 GN=Fmo4 PE=1 SV=3	FMO4_MOUSE	Fmo4	64 kDa	TRUE	0.11	0.12	unknown	-0.3906	0.500117	-0.0323	0.483656	0.1215	0.482145	0.2154	0.483416	0.0076	0.489166	0.1306	0.493693	0.0293	0.493994	0.2391	0.481546	-0.0763	0.528584	0.2657	0.497524
596	Gbp6 protein OS=Mus musculus OX=10090 GN=Gbp7 PE=1 SV=2	Q91Z40_MOUSE	Gbp7	73 kDa	TRUE	0.11	-0.09	unknown	-0.069	0.581843	-0.0988	0.55317	-0.0371	0.570267	0.1421	0.564743	0.0457	0.575718	0.2799	0.536594	-0.1356	0.556488	-0.2948	0.571403	-0.0756	0.55411	-0.2485	0.579114
597	Non-histone chromosomal protein HMG-14 OS=Mus musculus OX=10090 GN=Hmgn1 PE=1 SV=2	HMGN1_MOUSE	Hmgn1	10 kDa		0.11	0.26	unknown	0.0404	0.609813	-0.3432	0.729872	0.0708	0.636053	0.2846	0.696031	-0.0847	0.655377	0.2512	0.709106	0.1608	0.585046	0.5183	0.662127	0.2885	0.622701	0.0899	0.981546
598	Vitamin K-dependent protein Z OS=Mus musculus OX=10090 GN=Proz PE=1 SV=1	PROZ_MOUSE	Proz	44 kDa		0.11	0.08	unknown	-0.2088	0.615742	0.2024	0.676745	-0.0806	0.763832	0.0195	0.6512	0.0709	0.656105	0.2446	0.800855	0.0311	0.671514	0.2787	0.735095	0.0826	0.629782	0.0709	0.6512
599	Immunoglobulin kappa variable 1-135 (Fragment) OS=Mus musculus OX=10090 GN=Igkv1-135 PE=4 SV=1	A0A0B4J1H7_MOUSE	Igkv1-135	13 kDa		0.11	0.63	unknown	-0.2125	0.455989	1.4593	0.482229	0.0887	0.460969	-0.149	0.627227	-0.2656	0.497674	0.0376	0.46554	0.4324	0.465725	0.6915	0.503251	1.0305	0.480017	0.887	0.463534
600	ATP synthase subunit g, mitochondrial OS=Mus musculus OX=10090 GN=Atp5l PE=1 SV=1	ATP5L_MOUSE	Atp5l	11 kDa		0.11	0.12	unknown	-0.2483	0.45346	-0.0656	0.478026	0.1032	0.457851	0.1345	0.450212	0.0591	0.456447	-0.0302	0.462823	0.0486	0.453149	0.406	0.458339	0.0879	0.450884	0.1267	0.450897
601	Mitochondrial dicarboxylate carrier OS=Mus musculus OX=10090 GN=Slc25a10 PE=1 SV=2	DIC_MOUSE	Slc25a10	32 kDa		0.11	0.16	unknown	-0.0627	0.509133	0.0855	0.528814	-0.0756	0.519008	0.296	0.542557	-0.165	0.501914	0.1377	0.485095	0.0255	0.486491	0.5196	0.494674	0.0541	0.512471	0.0677	0.488545
602	GDH/6PGL endoplasmic bifunctional protein OS=Mus musculus OX=10090 GN=H6pd PE=1 SV=1	A2A7A7_MOUSE (+1)	H6pd	90 kDa		0.11	0.11	unknown	-0.1207	0.609177	0.1292	0.476064	0.1291	0.540515	-0.317	0.647306	0.0566	0.469559	0.2476	0.561414	0.1045	0.467875	-0.1111	0.624873	0.0868	0.483816	0.1401	0.479107
603	Protein OS-9 OS=Mus musculus OX=10090 GN=Os9 PE=1 SV=2	OS9_MOUSE	Os9	76 kDa	TRUE	0.11	-0.05	unknown	-0.0528	0.705577	-0.0051	0.716504	0.0043	0.736989	-0.027	0.692202	0.0615	0.729618	0.0532	0.706284	-0.3904	0.733058	-0.2598	0.838178	0.3164	0.737012	-0.0185	0.976977
604	Jupiter microtubule associated homolog 2 OS=Mus musculus OX=10090 GN=Jpt2 PE=1 SV=1	JUPI2_MOUSE	Jpt2	20 kDa		0.11	-0.13	unknown	-0.1706	0.522666	-0.3256	0.547414	0.2029	0.524439	0.1459	0.517945	0.0882	0.504086	0.0161	0.515187	-0.2568	0.514769	-0.3378	0.50962	0.0329	0.525529	-0.1226	0.502876
605	Cluster of Protein phosphatase inhibitor 2 OS=Mus musculus OX=10090 GN=Ppp1r2 PE=1 SV=3 (IPP2_MOUSE)	IPP2_MOUSE	Ppp1r2	23 kDa	TRUE	0.11	-0.13	unknown	-0.0535	0.517148	0.1389	0.600458	0.2743	0.525826	-0.2527	0.521998	-0.0611	0.528074	0.0655	0.560943	-0.1188	0.521606	-0.2121	0.535991	-0.1805	0.524055	-0.1893	0.580109
606	Hamartin OS=Mus musculus OX=10090 GN=Tsc1 PE=1 SV=1	TSC1_MOUSE	Tsc1	129 kDa		0.11	0.12	unknown	-0.0147	0.710316	0.0742	0.867604	-0.3991	0.840234	0.0217	0.653016	0.24	0.711592	0.2625	0.732661	0.2011	0.737802	0.0196	0.656393	0.1054	0.732564	0.0438	0.69044
607	Cluster of PITH domain-containing protein 1 OS=Mus musculus OX=10090 GN=Pithd1 PE=1 SV=1 (PITH1_MOUSE)	PITH1_MOUSE	Pithd1	24 kDa	TRUE	0.11	0.12	unknown	0.0134	0.563243	0.1224	0.544601	-0.1511	0.666667	-0.0134	0.556371	-0.0371	0.544093	0.1941	0.555107	-0.0998	0.630362	0.0443	0.551309	0.1009	0.560785	0.2952	0.554881
608	Myogenesis-regulating glycosidase OS=Mus musculus OX=10090 GN=Myorg PE=1 SV=2	MYORG_MOUSE	Myorg	81 kDa		0.11	0.2	unknown	-0.3915	0.718288	0.3588	0.596911	-0.4578	0.94216	0.2542	0.615175	-0.1953	0.758781	0.1003	0.593225	0.2417	0.598367	0.2638	0.615175	0.2003	0.653491	-0.0247	0.615507
609	Cluster of Peripherin OS=Mus musculus OX=10090 GN=Prph PE=1 SV=1 (G3X981_MOUSE)	G3X981_MOUSE	Prph	58 kDa	TRUE	0.11	-0.16	unknown	-0.0611	0.513162	-0.0773	0.562582	0.0433	0.528412	-0.1037	0.528025	0.2001	0.526828	0.0606	0.551348	-0.3948	0.654647	-0.1147	0.537293	-0.1546	0.511173	-0.2035	0.535378
610	Repressor of yield of DENV protein homolog OS=Mus musculus OX=10090 GN=Ryden PE=2 SV=1	RYDEN_MOUSE	Ryden	33 kDa		0.11	-0.13	unknown	-0.2451	0.599192	0.1466	0.619984	0.0683	0.573493	-0.0989	0.617838	0.1017	0.567106	-0.0863	0.567872	-0.1268	0.566279	0.0813	0.613116	-0.236	0.585576	-0.3175	0.593099
611	O-acetyl-ADP-ribose deacetylase 1 OS=Mus musculus OX=10090 GN=Oard1 PE=1 SV=2	OARD1_MOUSE	Oard1	17 kDa		0.11	0.11	unknown	-0.142	0.471249	0.0697	0.480304	-0.0878	0.47846	-0.0641	0.505124	0.2197	0.478656	0.2782	0.478016	-0.0807	0.501563	0.0638	0.473168	0.087	0.472326	0.1728	0.481989
612	Galectin-3-binding protein OS=Mus musculus OX=10090 GN=Lgals3bp PE=1 SV=1	LG3BP_MOUSE	Lgals3bp	64 kDa	TRUE	0.12	-0.12	unknown	-0.0616	0.571353	-0.0799	0.638866	0.1452	0.601059	-0.0515	0.569558	0.0469	0.60036	0.2024	0.568839	-0.4001	0.691758	-0.2221	0.588968	-0.1662	0.618516	-0.0973	0.56595
613	Cluster of YLP motif-containing protein 1 OS=Mus musculus OX=10090 GN=Ylpm1 PE=1 SV=2 (D3YWX2_MOUSE)	D3YWX2_MOUSE	Ylpm1	241 kDa	TRUE	0.12	0.09	unknown	0.0282	0.574916	-0.068	0.59106	0.0131	0.563864	-0.0912	0.585347	0.1012	0.559166	0.3712	0.572093	0.0845	0.579381	-0.018	0.574211	0.0377	0.566311	0.0258	0.558509
614	Cluster of C-type lectin domain family 4 member F OS=Mus musculus OX=10090 GN=Clec4f PE=1 SV=1 (A0A0R4IZZ5_MOUSE)	A0A0R4IZZ5_MOUSE [2]	Clec4f	61 kDa	TRUE	0.12	-0.08	unknown	0.0097	0.4701	-0.0102	0.467534	-0.0151	0.471785	0.0485	0.462709	-0.0521	0.484114	0.345	0.482598	-0.1482	0.475621	-0.1209	0.475291	-0.3625	0.488584	-0.099	0.466889
615	Cluster of Uncharacterized protein OS=Mus musculus OX=10090 GN=Tpm3-rs7 PE=3 SV=1 (D3Z2H9_MOUSE)	D3Z2H9_MOUSE	Tpm3-rs7	29 kDa	TRUE	0.12	-0.08	unknown	0.1287	0.649008	-0.0171	0.585852	-0.0099	0.691351	-0.1499	0.544477	0.0882	0.628314	-0.076	0.513055	0.0541	0.493723	-0.157	0.513982	-0.2468	0.568811	-0.1251	0.569429
616	Fructose-bisphosphate aldolase C OS=Mus musculus OX=10090 GN=Aldoc PE=1 SV=4	ALDOC_MOUSE	Aldoc	39 kDa	TRUE	0.12	-0.1	unknown	0.5282	0.746506	-0.0478	0.678019	0.0088	0.746506	-0.2814	0.607271	-0.0447	0.839262	-0.3314	0.620384	-0.0303	0.631324	-0.3251	0.586992	-0.0498	0.790521	0.253	0.693635
617	RNA polymerase II subunit A C-terminal domain phosphatase OS=Mus musculus OX=10090 GN=Ctdp1 PE=1 SV=1	CTDP1_MOUSE	Ctdp1	105 kDa		0.12	0.2	unknown	-0.655	1.245	-0.0166	0.61598	0.4128	0.583265	-0.0857	0.581349	-0.0623	0.623739	0.3659	0.638911	0.4001	0.582411	0.0038	0.589084	0.025	0.581035	0.1745	0.601465
618	Telomerase RNA component interacting RNase OS=Mus musculus OX=10090 GN=Trir PE=1 SV=1	TRIR_MOUSE	Trir	18 kDa		0.12	-0.1	unknown	0.0044	0.524979	0.0341	0.497521	0.0228	0.491799	-0.1063	0.49222	0.0486	0.497768	0.2008	0.499737	-0.0312	0.50098	-0.4749	0.494198	-0.1243	0.532658	-0.0966	0.514755
619	Nuclear cap-binding protein subunit 3 OS=Mus musculus OX=10090 GN=Ncbp3 PE=1 SV=1	NCBP3_MOUSE	Ncbp3	70 kDa		0.12	-0.09	unknown	-0.152	0.765845	0.1316	0.779644	0.5277	3.16527	-0.0318	0.773901	-0.1111	0.791131	0.1288	0.775159	-0.0616	0.783456	-0.0755	0.781753	-0.081	0.763126	-0.059	0.782516
620	Myosin light chain 3 OS=Mus musculus OX=10090 GN=Myl3 PE=1 SV=4	MYL3_MOUSE	Myl3	22 kDa	TRUE	0.12	-0.55	unknown	0.9809	0.665246	0.1976	0.545164	-2.0116	0.948955	-0.4735	0.500374	0.3158	0.605688	-0.5388	0.511491	-0.0374	0.481533	-0.9371	0.540078	-1.7662	0.721104	-0.2299	0.520158
621	Transmembrane protein 106B (Fragment) OS=Mus musculus OX=10090 GN=Tmem106b PE=1 SV=8	D3Z191_MOUSE (+1)	Tmem106b	21 kDa		0.12	-0.15	unknown	0.0075	0.670545	-0.08	0.664961	-0.241	0.971162	0.0071	0.677487	0.1655	0.669668	0.0841	0.682439	-0.2683	0.761842	-0.2623	0.932284	-0.5448	1.01231	0.0216	0.70673
622	Integrator complex subunit 12 OS=Mus musculus OX=10090 GN=Ints12 PE=1 SV=1	INT12_MOUSE	Ints12	49 kDa		0.12	-0.13	unknown	0.0728	0.527906	-0.0695	0.523191	-0.0993	0.552286	0.0133	0.540073	0.0807	0.53179	0.0535	0.536012	-0.1396	0.53305	-0.0656	0.531002	-0.035	0.545135	-0.5321	0.574967
623	Cluster of Actin, cytoplasmic 2 OS=Mus musculus OX=10090 GN=Actg1 PE=1 SV=1 (ACTG_MOUSE)	ACTG_MOUSE [2]	Actg1	42 kDa	TRUE	0.12	-0.18	unknown	0.2241	0.771888	0.0338	0.589535	-0.3388	1.12899	-0.219	0.664031	0.2529	0.740752	-0.2408	0.63222	-0.117	0.502318	-0.3739	0.549135	-0.4411	0.882857	-0.0682	0.589802
624	Cluster of Fibronectin (Fragment) OS=Mus musculus OX=10090 GN=Fn1 PE=1 SV=1 (A0A087WQE0_MOUSE)	A0A087WQE0_MOUSE	Fn1	8 kDa	TRUE	0.12	-0.04	unknown	-0.04	0.51764	-0.006	0.536538	-0.0538	0.541648	0.0154	0.511328	0.0819	0.506891	0.0404	0.514462	-0.0623	0.511245	0.0562	0.512386	-0.0181	0.536078	-0.2253	0.544432
625	Cluster of Protein PML OS=Mus musculus OX=10090 GN=Pml PE=1 SV=3 (PML_MOUSE)	PML_MOUSE	Pml	98 kDa	TRUE	0.12	-0.09	unknown	-0.0093	0.53825	0.0825	0.557992	0.0353	0.566252	-0.0672	0.565981	-0.0336	0.546209	0.1445	0.559597	0.1284	0.564476	-0.1537	0.552732	-0.29	0.643465	-0.3406	0.612771
626	Glycolipid transfer protein domain-containing protein 2 OS=Mus musculus OX=10090 GN=Gltpd2 PE=1 SV=1	GLTD2_MOUSE	Gltpd2	34 kDa		0.12	0.14	unknown	-0.3233	0.485721	0.2293	0.481951	0.0315	0.470653	0.0329	0.471568	-0.0172	0.488094	0.1544	0.52424	-0.0697	0.474642	0.4215	0.474717	0.0914	0.486896	0.1192	0.482659
627	Cluster of Syntaxin-18 OS=Mus musculus OX=10090 GN=Stx18 PE=1 SV=2 (STX18_MOUSE)	STX18_MOUSE	Stx18	38 kDa	TRUE	0.12	-0.12	unknown	0.133	0.522628	-0.1756	0.517899	0.1145	0.510331	0.0633	0.505186	-0.1349	0.506913	-0.1286	0.514896	-0.0727	0.503064	-0.2689	0.514745	0.0736	0.502493	-0.2703	0.673358
628	Cluster of Carbonic anhydrase 2 OS=Mus musculus OX=10090 GN=Ca2 PE=1 SV=4 (CAH2_MOUSE)	CAH2_MOUSE	Ca2	29 kDa	TRUE	0.12	-0.17	unknown	-0.3406	0.529231	-0.0274	0.46322	-0.0306	0.465441	0.2582	0.468036	0.0892	0.518186	-0.2746	0.529128	-0.1345	0.459942	-0.0357	0.522601	-0.0911	0.522784	-0.391	0.558575
629	Cluster of 60S ribosomal protein L29 OS=Mus musculus OX=10090 GN=Rpl29 PE=1 SV=2 (RL29_MOUSE)	RL29_MOUSE	Rpl29	18 kDa	TRUE	0.12	-0.09	unknown	0.2506	0.737634	-0.7793	0.860573	-0.0407	0.631138	0.2812	0.756761	0.0393	0.628269	-0.0716	0.646652	-0.1708	0.627852	-0.0092	0.635594	-0.0361	0.651098	0.0422	0.6477
630	Cluster of Antithrombin-III OS=Mus musculus OX=10090 GN=Serpinc1 PE=1 SV=1 (ANT3_MOUSE)	ANT3_MOUSE [2]	Serpinc1	52 kDa	TRUE	0.12	0.11	unknown	0.2789	0.527869	-0.1676	0.532423	-0.0185	0.527165	0.1987	0.518682	-0.3116	0.641182	0.1044	0.485409	0.0484	0.480547	-0.0189	0.489692	0.3714	0.520712	0.0513	0.532122
631	PHD finger protein 3 OS=Mus musculus OX=10090 GN=Phf3 PE=1 SV=1	B2RQG2_MOUSE	Phf3	226 kDa	TRUE	0.12	0.09	unknown	-0.0996	0.641822	0.0582	0.777966	0.2151	0.746822	-0.1997	0.7818	-0.0817	0.726964	0.3566	0.690041	0.0587	0.749305	0.1359	0.637035	-0.1284	0.714933	0.1666	0.66603
632	Peroxisomal membrane protein PEX13 OS=Mus musculus OX=10090 GN=Pex13 PE=1 SV=1	PEX13_MOUSE	Pex13	45 kDa		0.12	0.21	unknown	-0.4086	0.641475	-0.1453	0.606382	-0.0256	0.594871	0.3385	0.558928	0.1022	0.656862	0.2525	0.542329	0.0418	0.537903	0.284	0.540413	0.0585	0.737196	0.2318	0.541742
633	Protoporphyrinogen oxidase OS=Mus musculus OX=10090 GN=Ppox PE=1 SV=1	PPOX_MOUSE	Ppox	51 kDa		0.12	0.14	unknown	-0.1349	0.509168	0.0306	0.513092	-0.034	0.527708	0.033	0.516672	0.0941	0.511467	-0.16	0.543287	0.159	0.514896	0.1518	0.511262	0.2899	0.521017	0.2214	0.514734
634	Cluster of Calcium/calmodulin-dependent protein kinase type II subunit beta OS=Mus musculus OX=10090 GN=Camk2b PE=1 SV=1 (Q5SVI9_MOUSE)	Q5SVI9_MOUSE	Camk2b	54 kDa	TRUE	0.12	-0.07	unknown	0.1118	0.481147	-0.0201	0.520163	-0.0247	0.493611	-0.0902	0.47847	0.0468	0.480851	0.0681	0.503535	-0.1241	0.540029	-0.1392	0.480159	-0.1361	0.558088	-0.0165	0.48237
635	Acyl-protein thioesterase 2 OS=Mus musculus OX=10090 GN=Lypla2 PE=1 SV=1	LYPA2_MOUSE	Lypla2	25 kDa		0.12	0.1	unknown	-0.068	0.580469	-0.0975	0.570474	0.1394	0.609058	-0.0726	0.603992	0.0686	0.559013	0.3254	0.591572	0.0118	0.567792	0.0006	0.582466	0.0884	0.571742	0.1022	0.589111
636	Protein SCO2 homolog, mitochondrial OS=Mus musculus OX=10090 GN=Sco2 PE=1 SV=1	SCO2_MOUSE	Sco2	29 kDa		0.13	0.07	unknown	0.0829	0.480786	-0.2305	0.493003	0.1031	0.490881	-0.1274	0.48061	0.1541	0.488177	0.0548	0.49978	-0.2349	0.489842	0.2395	0.513601	-0.0229	0.506022	0.3065	0.483977
637	Stabilin-2 OS=Mus musculus OX=10090 GN=Stab2 PE=1 SV=1	STAB2_MOUSE	Stab2	278 kDa		0.13	0.1	unknown	-0.0701	0.71411	-0.0348	0.665991	0.2605	0.731727	-0.1788	0.718005	0.0115	0.667314	0.1746	0.704684	0.0793	0.767683	0.0324	0.694033	0.3636	0.739289	0.0777	0.692189
638	Cluster of Coiled-coil-helix-coiled-coil-helix domain-containing protein 2 OS=Mus musculus OX=10090 GN=Chchd2 PE=2 SV=1 (CHCH2_MOUSE)	CHCH2_MOUSE	Chchd2	16 kDa	TRUE	0.13	0.11	unknown	-0.3892	0.557106	0.07	0.543053	0.0834	0.571604	0.1873	0.542837	-0.0323	0.529305	-0.0382	0.514375	-0.0513	0.520647	0.1787	0.53867	0.4168	0.532907	0.0197	0.537031
639	SR-related CTD-associated factor 11 OS=Mus musculus OX=10090 GN=Scaf11 PE=1 SV=1	E9PZM7_MOUSE	Scaf11	162 kDa		0.13	0.28	unknown	0.2615	0.84198	-0.196	1.3269	0.133	0.678951	-0.2583	0.899185	-0.1285	0.87963	0.5093	0.695443	0.3756	0.73817	0.2461	0.803166	0.2654	0.700117	-0.217	1.05305
640	Probable RNA-binding protein 19 OS=Mus musculus OX=10090 GN=Rbm19 PE=1 SV=1	A0A0J9YUT8_MOUSE (+1)	Rbm19	97 kDa		0.13	0.14	unknown	-0.0443	0.554259	0.1409	0.547906	-0.0485	0.543198	0.011	0.536627	-0.0759	0.541096	0.4343	0.671679	0.0022	0.537894	-0.1441	0.558377	0.2983	0.533687	0.1921	0.561172
641	Tartrate-resistant acid phosphatase type 5 OS=Mus musculus OX=10090 GN=Acp5 PE=1 SV=2	PPA5_MOUSE	Acp5	37 kDa	TRUE	0.13	0.16	unknown	0.112	0.455114	-0.0365	0.449216	-0.0324	0.520216	-0.1298	0.455501	0.0745	0.450861	0.3356	0.449284	0.3624	0.460062	-0.164	0.463775	-0.085	0.453636	0.2862	0.449216
642	Brain acid soluble protein 1 OS=Mus musculus OX=10090 GN=Basp1 PE=1 SV=3	BASP1_MOUSE	Basp1	22 kDa		0.13	-0.26	unknown	0.0445	0.644451	-0.0332	0.695562	-0.2824	0.651831	-0.0246	0.597052	0.2861	0.609929	0.5421	0.609857	-0.4498	0.645926	-0.525	0.656924	-1.0279	1.08	0.0029	0.644463
643	V-type proton ATPase subunit H OS=Mus musculus OX=10090 GN=Atp6v1h PE=1 SV=1	VATH_MOUSE	Atp6v1h	56 kDa	TRUE	0.13	0.14	unknown	0.0079	0.669005	0.4031	0.615803	-0.0879	0.789739	-0.2156	0.770938	-0.2368	0.676286	0.3302	0.606747	0.2366	0.615966	0.0645	0.574044	0.0319	0.678129	-0.0055	0.570759
644	Cluster of Golgi-associated PDZ and coiled-coil motif-containing protein OS=Mus musculus OX=10090 GN=Gopc PE=1 SV=1 (K3W4Q9_MOUSE)	K3W4Q9_MOUSE	Gopc	51 kDa	TRUE	0.14	-0.1	unknown	0.2101	0.509904	-0.1223	0.504031	0.0379	0.511085	0.0451	0.554377	-0.1438	0.499614	0.0108	0.524975	0.1163	0.520267	-0.0819	0.506636	-0.1893	0.525837	-0.3294	0.509904
645	Cluster of Nuclear pore membrane glycoprotein 210 OS=Mus musculus OX=10090 GN=Nup210 PE=1 SV=1 (A0A0R4J1I6_MOUSE)	A0A0R4J1I6_MOUSE [2]	Nup210	199 kDa	TRUE	0.14	0.08	unknown	-0.2704	0.514681	0.0027	0.512402	0.2689	0.513496	-0.0355	0.532443	0.01	0.503264	0.1744	0.514447	0.0504	0.495357	-0.0299	0.500997	0.1684	0.498058	-0.025	0.543324
646	CCAAT/enhancer-binding protein beta OS=Mus musculus OX=10090 GN=Cebpb PE=1 SV=1	CEBPB_MOUSE	Cebpb	31 kDa		0.14	0.15	unknown	0.2901	0.541988	-0.2366	0.571281	-0.0728	0.541988	-0.1894	0.632431	0.1481	0.540864	0.0461	0.536227	0.4781	0.560769	0.2264	0.537114	-0.0984	0.540297	0.1537	0.540297
647	Cluster of Hsp70-binding protein 1 OS=Mus musculus OX=10090 GN=Hspbp1 PE=1 SV=1 (HPBP1_MOUSE)	HPBP1_MOUSE	Hspbp1	39 kDa	TRUE	0.14	0.17	unknown	-0.0722	0.58464	-0.0383	0.612429	-0.0934	0.583165	-0.0422	0.60451	0.2854	0.619595	0.1755	0.62845	0.2289	0.577445	0.1437	0.574349	0.0407	0.575251	0.251	0.594438
648	Actin-binding LIM protein 1 OS=Mus musculus OX=10090 GN=Ablim1 PE=1 SV=1	E9QK41_MOUSE	Ablim1	97 kDa	TRUE	0.14	0.09	unknown	-0.3169	0.626515	-0.0732	0.545507	0.146	0.545361	0.1022	0.539707	0.064	0.558467	0.3289	0.589761	0.0388	0.540237	-0.2436	0.570961	0.1437	0.570583	0.2198	0.543541
649	60S ribosomal protein L28 OS=Mus musculus OX=10090 GN=Rpl28 PE=1 SV=2	RL28_MOUSE	Rpl28	16 kDa		0.14	0.07	unknown	0.3061	0.478886	-0.6058	0.508176	-0.1132	0.462344	0.1855	0.482082	0.0575	0.486538	0.0941	0.461548	-0.0894	0.471062	0.0984	0.481078	-0.1048	0.477795	0.3409	0.480244
650	tRNA pseudouridine synthase A OS=Mus musculus OX=10090 GN=Pus1 PE=1 SV=2	TRUA_MOUSE	Pus1	48 kDa		0.14	0.25	unknown	-0.1859	0.712164	-0.4509	4.78525	0.0193	0.64198	0.3545	0.644507	-0.2452	0.649332	0.0328	0.659362	0.3369	0.652197	-0.2825	0.862175	0.6012	0.640723	0.2055	0.66749
651	Cluster of Prothymosin alpha OS=Mus musculus OX=10090 GN=Ptma PE=1 SV=2 (PTMA_MOUSE)	PTMA_MOUSE	Ptma	12 kDa	TRUE	0.14	-0.15	unknown	-0.0327	0.485947	0.402	0.481732	0.0967	0.44589	-0.4431	0.464116	-0.0386	0.443737	0.1539	0.461406	-0.0968	0.440684	-0.3754	0.44433	-0.2913	0.439068	-0.1226	0.447626
652	Transmembrane protein 56 OS=Mus musculus OX=10090 GN=Tmem56 PE=2 SV=1	TMM56_MOUSE	Tmem56	31 kDa		0.14	0.11	unknown	-0.0546	0.557765	0.2819	0.558414	-0.0298	0.551149	-0.2179	0.554385	0.0167	0.565345	0.2176	0.568681	0.0662	0.551132	0.2469	0.554542	0.0263	0.574288	0.0005	0.549182
653	Nuclear pore complex protein Nup155 OS=Mus musculus OX=10090 GN=Nup155 PE=1 SV=1	NU155_MOUSE	Nup155	155 kDa	TRUE	0.14	0.07	unknown	-0.3804	0.642688	0.1488	0.560662	0.1145	0.577408	-0.1244	0.615125	0.1011	0.558715	0.1858	0.563474	0.042	0.546781	-0.1381	0.580258	0.1352	0.601584	0.0966	0.566626
654	Minor histocompatibility antigen H13 OS=Mus musculus OX=10090 GN=Hm13 PE=1 SV=1	HM13_MOUSE	Hm13	42 kDa		0.14	-0.14	unknown	0.0412	0.491399	0.2643	0.528327	-0.1712	0.59518	-0.0499	0.505966	-0.1121	0.526001	0.0345	0.546327	-0.3939	0.589112	0.0298	0.496536	-0.1257	0.597894	-0.3928	0.536759
655	Biogenesis of lysosome-related organelles complex 1 subunit 1 OS=Mus musculus OX=10090 GN=Bloc1s1 PE=1 SV=2	BL1S1_MOUSE (+1)	Bloc1s1	14 kDa		0.14	-0.16	unknown	0.0612	0.548359	-0.1257	0.552408	-0.235	0.544575	0.2122	0.555661	0.1087	0.564951	0.1554	0.560825	-0.1483	0.548359	-0.1278	0.56527	-0.1495	0.546552	-0.569	0.553794
656	Dolichyl-diphosphooligosaccharide--protein glycosyltransferase subunit STT3B OS=Mus musculus OX=10090 GN=Stt3b PE=1 SV=1	A0A0R4J0D3_MOUSE (+1)	Stt3b	93 kDa	TRUE	0.14	0.07	unknown	-0.0839	0.584527	0.2606	0.574948	-0.2814	0.67423	-0.0016	0.558351	0.0511	0.557164	0.1954	0.584858	0.0696	0.555028	0.0332	0.54485	0.064	0.565473	-0.0289	0.567896
657	Cluster of Alpha-1-antitrypsin 1-2 OS=Mus musculus OX=10090 GN=Serpina1b PE=1 SV=2 (A1AT2_MOUSE)	A1AT2_MOUSE [4]	Serpina1b	46 kDa	TRUE	0.14	-0.27	unknown	-0.1386	0.776527	0.1685	0.673772	0.1202	0.689702	0.2472	0.76346	-0.3155	0.756814	-0.6034	0.8387	0.18	1.05316	0.2028	0.706172	-0.332	0.954615	-0.5131	0.834113
658	Alsin OS=Mus musculus OX=10090 GN=Als2 PE=1 SV=3	ALS2_MOUSE	Als2	183 kDa		0.14	-0.09	unknown	-0.1574	0.514678	0.0769	0.519835	-0.2311	0.543647	0.2004	0.514375	0.082	0.50541	-0.0601	0.525231	-0.1954	0.516197	-0.3193	0.599464	-0.1213	0.539846	0.2433	0.542758
659	NADH dehydrogenase [ubiquinone] 1 alpha subcomplex subunit 2 OS=Mus musculus OX=10090 GN=Ndufa2 PE=1 SV=3	NDUA2_MOUSE	Ndufa2	11 kDa		0.14	-0.06	unknown	-0.031	0.484648	0.0645	0.487042	-0.0288	0.497515	0.0174	0.472709	-0.0538	0.491271	0.079	0.483015	-0.0965	0.479728	0.1199	0.481374	-0.0733	0.483041	-0.4824	0.526785
660	Cytochrome P450 4V2 OS=Mus musculus OX=10090 GN=Cyp4v2 PE=1 SV=1	CP4V2_MOUSE	Cyp4v2	61 kDa		0.14	-0.07	unknown	0.0798	0.510482	0.0252	0.518524	-0.2381	0.506352	0.1751	0.505993	-0.0704	0.494195	-0.1437	0.532067	-0.0145	0.481275	0.1787	0.500268	-0.0308	0.499778	-0.3361	0.55665
661	Putative phospholipase B-like 2 OS=Mus musculus OX=10090 GN=Plbd2 PE=1 SV=2	PLBL2_MOUSE	Plbd2	66 kDa		0.14	0.15	unknown	0.1379	0.528615	0.0442	0.55206	-0.0708	0.643768	-0.6452	0.635101	0.2621	0.527694	0.3966	0.524039	0.1029	0.534774	0.1416	0.516548	-0.0783	0.650001	0.1049	0.519563
662	Cluster of [F-actin]-monooxygenase MICAL3 OS=Mus musculus OX=10090 GN=Mical3 PE=1 SV=2 (MICA3_MOUSE)	MICA3_MOUSE	Mical3	224 kDa	TRUE	0.14	0.17	unknown	-0.0277	0.586967	0.0375	0.565954	-0.0073	0.565001	0.1002	0.603594	-0.1238	0.66283	0.5664	0.661476	0.2778	0.663311	-0.0758	0.577122	0.313	0.577656	-0.122	0.59069
663	cAMP-regulated phosphoprotein 19 OS=Mus musculus OX=10090 GN=Arpp19 PE=1 SV=1	E9Q827_MOUSE	Arpp19	16 kDa	TRUE	0.15	-0.07	unknown	0.051	0.454927	-0.0705	0.455998	-0.033	0.456891	0.0178	0.453773	0.0248	0.46213	-0.0538	0.453988	-0.1797	0.452335	-0.2641	0.453481	0.2051	0.471721	-0.0415	0.458361
664	Cluster of Carboxylesterase 3A OS=Mus musculus OX=10090 GN=Ces3a PE=1 SV=2 (EST3A_MOUSE)	EST3A_MOUSE [2]	Ces3a	63 kDa	TRUE	0.15	-0.24	unknown	0.4231	0.556899	-0.1008	0.548312	-0.2646	0.580427	-0.1034	0.529271	0.059	0.527212	-0.9177	0.625689	-0.3147	0.55655	-0.4161	0.557541	0.2278	0.552016	0.1013	0.5565
665	Cluster of Carboxylesterase 1C OS=Mus musculus OX=10090 GN=Ces1c PE=1 SV=4 (EST1C_MOUSE)	EST1C_MOUSE	Ces1c	61 kDa	TRUE	0.15	-0.18	unknown	-0.0064	0.775681	-0.0499	0.494092	-0.0726	0.479911	-0.002	0.487933	0.1025	0.490493	-0.145	0.650418	-0.2207	0.498517	-0.1399	0.716926	-0.1921	0.500656	-0.2017	0.505393
666	Cluster of Myosin regulatory light chain 2, ventricular/cardiac muscle isoform OS=Mus musculus OX=10090 GN=Myl2 PE=1 SV=3 (MLRV_MOUSE)	MLRV_MOUSE	Myl2	19 kDa	TRUE	0.15	-0.55	unknown	1.4821	0.7459	0.278	0.498006	-1.3626	0.852706	-1.646	0.731102	0.2409	0.587351	-0.1985	0.711419	0.0447	0.558561	-0.9092	0.572578	-1.6633	0.792677	-0.3169	0.525956
667	Cluster of Protein phosphatase 1 regulatory subunit 12A OS=Mus musculus OX=10090 GN=Ppp1r12a PE=1 SV=2 (MYPT1_MOUSE)	MYPT1_MOUSE	Ppp1r12a	115 kDa	TRUE	0.15	-0.08	unknown	-0.0754	0.634679	0.0963	0.788876	0.0962	1.06286	0.0624	0.650994	-0.0521	0.658672	0.0478	0.645752	-0.1515	0.637784	-0.0489	0.725073	-0.2637	0.626065	0.0176	0.658405
668	Uridine phosphorylase OS=Mus musculus OX=10090 GN=Upp2 PE=1 SV=1	A2APN2_MOUSE	Upp2	36 kDa		0.15	0.21	unknown	0.1947	0.518232	-0.3381	0.550235	-0.1969	0.538197	0.4792	0.545109	-0.1001	0.533854	-0.398	0.576785	0.2062	0.517936	0.1148	0.557008	0.6354	0.51391	0.3127	0.531835
669	Thioredoxin reductase 3 OS=Mus musculus OX=10090 GN=Txnrd3 PE=1 SV=2	D3Z0H7_MOUSE (+2)	Txnrd3	55 kDa		0.15	0.19	unknown	0.2059	0.81823	-0.127	0.737236	-0.5208	0.68185	0.3881	0.838178	0.1731	0.721965	0.3488	0.740202	0.3722	0.871931	0.2325	0.858195	-0.085	0.681678	0.2427	0.673241
670	Protein MEMO1 OS=Mus musculus OX=10090 GN=Memo1 PE=1 SV=1	MEMO1_MOUSE	Memo1	34 kDa	TRUE	0.15	0.15	unknown	-0.3079	0.894962	-0.1457	0.704218	0.0081	0.922971	0.2437	0.714657	0.0959	0.939532	0.2814	0.753879	-0.2543	0.733102	0.0278	0.888458	0.3289	0.728269	0.3928	0.745683
671	Nucleoporin SEH1 OS=Mus musculus OX=10090 GN=Seh1l PE=2 SV=1	SEH1_MOUSE	Seh1l	40 kDa		0.15	0.07	unknown	-0.1807	0.612044	0.0008	0.589863	0.0095	0.595137	0.1447	0.833224	0.0997	0.588584	0.402	0.839072	0.0604	0.837336	0.1218	0.817607	-0.0587	0.587177	0.0464	0.63057
672	Cluster of Putative ATP-dependent RNA helicase DHX30 OS=Mus musculus OX=10090 GN=Dhx30 PE=1 SV=1 (DHX30_MOUSE)	DHX30_MOUSE	Dhx30	137 kDa	TRUE	0.15	-0.1	unknown	0.1871	0.56306	-0.0874	0.554679	-0.0562	0.538563	0.0378	0.551539	-0.0764	0.596909	-0.126	0.541124	-0.3045	0.540563	-0.0398	0.57021	-0.001	0.535372	-0.0163	0.542248
673	Cluster of Prolactin receptor OS=Mus musculus OX=10090 GN=Prlr PE=1 SV=1 (PRLR_MOUSE)	PRLR_MOUSE	Prlr	68 kDa	TRUE	0.15	0.06	unknown	-0.2904	0.563377	-0.0477	0.742331	0.2346	0.527129	0.0133	0.535387	-0.0228	0.757815	0.1449	0.574096	-0.1084	0.523632	0.0327	0.528084	0.07	0.522297	0.1304	0.529258
674	Cluster of CD82 antigen OS=Mus musculus OX=10090 GN=Cd82 PE=1 SV=1 (CD82_MOUSE)	CD82_MOUSE	Cd82	30 kDa	TRUE	0.15	0.09	unknown	-0.1535	0.431605	0.0812	0.44957	0.1372	0.44526	-0.162	0.433835	0.1114	0.435082	0.3033	0.426584	0.0095	0.441735	0.0616	0.43508	0.0513	0.431765	0.0239	0.444851
675	Adenine phosphoribosyltransferase OS=Mus musculus OX=10090 GN=Aprt PE=1 SV=2	APT_MOUSE	Aprt	20 kDa		0.15	-0.31	unknown	0.1533	0.518726	0.0216	0.496347	-0.5874	1.05622	0.2141	0.520773	-0.1771	0.469088	-0.3234	0.475566	-0.3379	0.471629	-0.6339	0.498691	-0.2806	0.48056	-0.2867	0.48237
676	Glia maturation factor gamma OS=Mus musculus OX=10090 GN=Gmfg PE=1 SV=1	GMFG_MOUSE	Gmfg	17 kDa	TRUE	0.15	-0.13	unknown	0.0252	0.446893	-0.1376	0.444947	0.0564	0.445348	-0.0473	0.444931	0.1002	0.48995	0.1457	0.448189	-0.1952	0.448251	-0.1823	0.462041	-0.1042	0.446768	-0.2834	0.46269
677	DEAD (Asp-Glu-Ala-Asp) box polypeptide 17, isoform CRA_a OS=Mus musculus OX=10090 GN=Ddx17 PE=1 SV=1	Q3U741_MOUSE	Ddx17	73 kDa	TRUE	0.15	0.05	unknown	-0.0754	0.513126	0.1238	0.496538	0.1153	0.493588	-0.1434	0.509559	-0.0234	0.490112	0.2807	0.509141	0.0191	0.482278	-0.0982	0.50658	0.027	0.485522	0.0076	0.509504
678	Armadillo repeat-containing protein 1 OS=Mus musculus OX=10090 GN=Armc1 PE=1 SV=1	ARMC1_MOUSE	Armc1	31 kDa		0.15	0.08	unknown	-0.0125	0.474796	0.0745	0.476981	-0.0636	0.478498	0.1001	0.479942	-0.1009	0.483174	0.0418	0.479486	0.0825	0.492108	0.2899	0.476133	-0.0856	0.484947	0.0651	0.488793
679	Pro-interleukin-16 OS=Mus musculus OX=10090 GN=Il16 PE=1 SV=3	IL16_MOUSE	Il16	141 kDa	TRUE	0.15	0.16	unknown	-0.1198	0.509849	-0.1564	0.517276	0.2748	0.557512	0.1198	0.501501	-0.0904	0.578545	0.328	0.526791	-0.0026	0.499901	0.1391	0.515888	0.3011	0.509119	0.0591	0.507022
680	Succinate--hydroxymethylglutarate CoA-transferase OS=Mus musculus OX=10090 GN=Sugct PE=1 SV=2	SUCHY_MOUSE	Sugct	48 kDa		0.16	0.22	unknown	0.1834	0.582147	0.1711	0.616129	0.3298	0.572431	-0.3599	0.592705	-0.4984	0.708915	0.3134	0.546322	0.3137	0.55627	0.3653	0.592241	0.0329	0.658298	-0.0277	0.549716
681	Cluster of MCG15829, isoform CRA_a OS=Mus musculus OX=10090 GN=Mup3 PE=1 SV=1 (Q3KQQ2_MOUSE)	Q3KQQ2_MOUSE	Mup3	21 kDa	TRUE	0.16	-0.48	unknown	0.4683	0.516748	-0.356	0.50058	-0.0289	0.569873	0.2358	0.467776	-0.3169	0.500566	-1.3624	0.486146	-1.0189	0.536533	-0.2513	0.473755	0.4203	0.554024	-0.1917	0.530996
682	MCG15083 OS=Mus musculus OX=10090 GN=Try5 PE=1 SV=1	Q9QUK9_MOUSE (+1)	Try5	26 kDa	TRUE	0.16	-0.8	unknown	-1.0414	0.494993	0.7	0.496381	-0.3945	0.468509	-0.1174	0.561399	2.1947	0.550816	-0.6481	0.488821	-1.2328	0.541418	3.1006	0.57432	-1.0342	0.844166	-1.0262	0.589487
683	Endophilin-A2 OS=Mus musculus OX=10090 GN=Sh3gl1 PE=1 SV=1	SH3G1_MOUSE	Sh3gl1	42 kDa	TRUE	0.16	-0.3	unknown	-0.0955	0.887483	0.1318	0.884194	-0.0304	0.899582	-0.44	0.887706	0.3904	0.896716	-0.0103	0.890964	-1.1986	4.17377	0.2508	1.12096	-0.7983	4.12622	-1.3083	3.83264
684	Enoyl-CoA delta isomerase 1, mitochondrial OS=Mus musculus OX=10090 GN=Eci1 PE=1 SV=2	ECI1_MOUSE	Eci1	32 kDa		0.16	0.16	unknown	-0.0592	0.533441	0.0246	0.489334	-0.0474	0.547201	0.0463	0.564185	0.1019	0.488169	0.1203	0.573732	-0.0694	0.513676	0.3091	0.568361	0.202	0.495913	0.3079	0.512619
685	1-phosphatidylinositol 3-phosphate 5-kinase OS=Mus musculus OX=10090 GN=Pikfyve PE=1 SV=3	FYV1_MOUSE	Pikfyve	237 kDa		0.16	0.14	unknown	0.1641	0.544152	-0.4313	0.628345	0.0705	0.552702	0.0988	0.60329	-0.0036	0.547528	0.2469	0.59064	0.0433	0.556493	0.3158	0.545635	-0.0043	0.539467	0.1135	0.544944
686	Uncharacterized protein KIAA1522 OS=Mus musculus OX=10090 GN=Kiaa1522 PE=1 SV=1	K1522_MOUSE	Kiaa1522	105 kDa		0.16	-0.15	unknown	0.0991	0.576086	0.0201	0.626698	-0.008	0.597786	0.2386	0.691862	-0.3456	0.608121	-0.3165	0.579099	-0.1849	0.611319	-0.1036	0.607758	0.0494	0.579969	-0.2131	0.661434
687	Complex I intermediate-associated protein 30, mitochondrial OS=Mus musculus OX=10090 GN=Ndufaf1 PE=1 SV=1	A0A0R4J081_MOUSE (+2)	Ndufaf1	38 kDa		0.16	-0.07	unknown	-0.0343	0.436043	0.0273	0.459453	0.023	0.440148	-0.0039	0.439163	-0.0091	0.436359	-0.3281	0.435092	-0.2121	0.439683	0.0264	0.438455	0.098	0.436122	0.0455	0.48128
688	Elongation of very long chain fatty acids protein 5 OS=Mus musculus OX=10090 GN=Elovl5 PE=1 SV=1	ELOV5_MOUSE	Elovl5	35 kDa		0.16	0.17	unknown	-0.1573	0.474777	-0.0088	0.46436	0.0134	0.445146	0.2442	0.453025	-0.1368	0.515103	-0.2225	0.533752	0.2271	0.463581	0.0222	0.463415	0.6736	0.494567	0.1561	0.454593
689	Endoribonuclease LACTB2 OS=Mus musculus OX=10090 GN=Lactb2 PE=1 SV=1	LACB2_MOUSE	Lactb2	33 kDa		0.16	0.04	unknown	-0.0933	0.499749	-0.1299	0.51451	0.0908	0.502914	0.2543	0.47784	-0.1134	0.505306	-0.3153	0.527258	0.009	0.482985	0.0172	0.512482	0.2256	0.503889	0.1898	0.506983
690	39S ribosomal protein L38, mitochondrial OS=Mus musculus OX=10090 GN=Mrpl38 PE=1 SV=2	RM38_MOUSE	Mrpl38	45 kDa		0.16	-0.13	unknown	-0.1434	0.468634	0.3011	0.534566	-0.1366	0.482967	0.5023	1.15183	-0.0796	0.467546	-0.3484	0.478745	-0.038	0.481713	-0.1833	0.463979	0.0133	0.482344	-0.1012	0.47205
691	Heat shock protein beta-6 OS=Mus musculus OX=10090 GN=Hspb6 PE=1 SV=1	HSPB6_MOUSE	Hspb6	18 kDa		0.16	-0.93	unknown	0.9808	0.632853	0.0584	0.560979	-3.2973	1.34385	-1.1418	0.571328	0.6977	0.590577	-1.1915	2.88385	-0.2436	0.571328	-1.2791	2.70737	-2.5871	1.51959	-0.0285	0.671713
692	CD81 antigen OS=Mus musculus OX=10090 GN=Cd81 PE=1 SV=2	CD81_MOUSE	Cd81	26 kDa		0.16	0.25	unknown	-0.2241	0.555137	0.1866	0.52718	0.003	0.548797	-0.1294	0.503148	0.1472	0.529981	0.6406	0.523969	0.0573	0.548208	0.5214	0.523274	-0.2359	0.53394	0.1051	0.598258
693	MCG11180, isoform CRA_a OS=Mus musculus OX=10090 GN=Cars2 PE=1 SV=1	G3X975_MOUSE (+1)	Cars2	61 kDa		0.16	-0.2	unknown	0.1553	0.808628	0.239	0.806912	-0.3008	0.96149	-0.0126	0.798742	-0.1869	0.832499	-0.0665	0.804364	-0.5279	0.955522	-0.1121	0.949688	-0.3924	0.848588	0.0382	0.793444
694	Low-density lipoprotein receptor-related protein 1B OS=Mus musculus OX=10090 GN=Lrp1b PE=1 SV=2	A2API5_MOUSE (+1)	Lrp1b	514 kDa		0.16	-0.09	unknown	-0.0014	0.451994	0.0753	0.449796	0.0246	0.442506	-0.15	0.458219	0.0418	0.448902	-0.0085	0.448251	0.0095	0.445013	-0.2853	0.466452	-0.0401	0.447492	-0.1692	0.445013
695	Laminin subunit beta-2 OS=Mus musculus OX=10090 GN=Lamb2 PE=1 SV=2	LAMB2_MOUSE	Lamb2	197 kDa	TRUE	0.16	-0.1	unknown	-0.0052	0.592147	-0.0968	0.588754	-0.0136	0.590647	-0.2034	0.612028	0.337	0.61032	0.0032	0.585398	-0.0878	0.64918	-0.0698	0.585832	-0.2633	0.775309	-0.098	0.600371
696	Syntaxin-12 OS=Mus musculus OX=10090 GN=Stx12 PE=1 SV=1	STX12_MOUSE	Stx12	31 kDa		0.16	0.12	unknown	-0.2642	0.641745	-0.2034	0.696791	0.3558	0.738151	0.0764	0.64872	0.0942	0.708991	0.2882	0.702818	0.2309	0.66542	0.0199	0.647298	-0.0171	0.621104	0.1969	0.676482
697	Delta-1-pyrroline-5-carboxylate dehydrogenase, mitochondrial OS=Mus musculus OX=10090 GN=Aldh4a1 PE=1 SV=3	AL4A1_MOUSE	Aldh4a1	62 kDa		0.16	0.15	unknown	-0.1958	0.647914	0.1646	0.497292	0.2407	0.601125	-0.235	0.621087	-0.0442	0.496199	0.366	0.600051	0.236	0.488981	-0.0563	0.602026	0.1274	0.497292	0.0282	0.494258
698	MICOS complex subunit OS=Mus musculus OX=10090 GN=Chchd6 PE=1 SV=1	E9Q4M4_MOUSE (+1)	Chchd6	26 kDa		0.16	0.18	unknown	-0.2848	0.533138	0.0657	0.497457	0.2695	0.50763	-0.0797	0.499108	-0.0121	0.498764	0.1641	0.51704	-0.0564	0.513069	0.4228	0.494845	0.258	0.499405	0.0991	0.494039
699	Multifunctional protein ADE2 OS=Mus musculus OX=10090 GN=Paics PE=1 SV=4	PUR6_MOUSE	Paics	47 kDa		0.17	-0.08	unknown	-0.091	0.468879	-0.1979	0.488771	0.0731	0.460993	0.0768	0.467783	0.1146	0.482102	-0.4132	0.477971	-0.1149	0.476427	-0.1033	0.483056	0.1172	0.46821	0.0899	0.482941
700	Transcriptional repressor p66 alpha OS=Mus musculus OX=10090 GN=Gatad2a PE=1 SV=1	E9QMN5_MOUSE	Gatad2a	67 kDa		0.17	0.09	unknown	-0.0029	0.814	0.0393	0.784847	0.1141	0.906135	0.0656	1.41168	-0.1809	0.835086	0.6589	1.00147	0.0018	0.792498	0.2224	0.805474	0.0611	0.802604	-0.3227	0.804717
701	Elongation of very long chain fatty acids protein 2 OS=Mus musculus OX=10090 GN=Elovl2 PE=1 SV=1	ELOV2_MOUSE	Elovl2	34 kDa		0.17	0.12	unknown	-0.0714	0.664569	-0.2561	0.615944	0.0484	0.530316	0.2203	0.662425	0.0602	0.533694	0.0061	0.529471	0.0374	0.524347	0.0132	0.519624	0.2224	0.591267	0.4053	0.529382
702	Vacuolar protein sorting 16 (Yeast) OS=Mus musculus OX=10090 GN=Vps16 PE=1 SV=1	G3X8X7_MOUSE (+1)	Vps16	95 kDa		0.17	0.11	unknown	0.1274	0.549376	-0.4765	1.04857	0.086	0.557667	-0.1202	0.544079	0.049	0.543118	0.2621	0.543995	-0.0474	0.538467	0.0792	0.547528	-0.0302	0.544102	0.1848	0.567947
703	Cluster of Deoxyguanosine kinase, mitochondrial OS=Mus musculus OX=10090 GN=Dguok PE=1 SV=3 (DGUOK_MOUSE)	DGUOK_MOUSE [2]	Dguok	32 kDa	TRUE	0.17	0.18	unknown	-0.0864	0.459367	0.3842	0.611608	0.1426	0.472687	-0.2276	0.485084	-0.0835	0.464609	0.3572	0.578923	0.4239	0.691148	0.2993	0.562156	0.028	0.507978	-0.0059	0.458815
704	Cluster of Glutathione S-transferase omega-1 OS=Mus musculus OX=10090 GN=Gsto1 PE=1 SV=2 (GSTO1_MOUSE)	GSTO1_MOUSE	Gsto1	27 kDa	TRUE	0.17	0.09	unknown	-0.1858	0.505503	0.0519	0.514084	0.2642	0.504899	0.0397	0.515481	-0.229	0.553668	0.1578	0.511431	0.147	0.516564	-0.0806	0.497618	0.0109	0.501029	0.0108	0.523009
705	Phosphoenolpyruvate carboxykinase [GTP], mitochondrial OS=Mus musculus OX=10090 GN=Pck2 PE=1 SV=1	A0A0R4J0G0_MOUSE (+2)	Pck2	73 kDa		0.17	-0.11	unknown	-0.0413	0.510681	-0.1796	0.494182	0.3125	0.561692	-0.1688	0.508423	0.1375	0.497168	-0.1316	0.615178	-0.1554	0.512127	-0.1074	0.493972	-0.1211	0.520044	-0.0273	0.484039
706	Cluster of SPI6 OS=Mus musculus OX=10090 GN=Serpinb9 PE=1 SV=1 (O08797_MOUSE)	O08797_MOUSE	Serpinb9	42 kDa	TRUE	0.17	-0.07	unknown	-0.0983	0.48056	0.0132	0.46936	0.1596	0.479857	-0.276	0.512373	0.1621	0.483433	0.0604	0.476353	-0.1288	0.474231	-0.1748	0.478593	-0.2284	0.471711	0.1113	0.473385
707	UDP-N-acetylhexosamine pyrophosphorylase-like protein 1 OS=Mus musculus OX=10090 GN=Uap1l1 PE=1 SV=1	UAP1L_MOUSE	Uap1l1	57 kDa		0.17	0.2	unknown	-0.3893	0.588727	0.0563	0.581788	-0.0453	0.626151	0.0673	0.600518	0.2389	0.562177	0.3333	0.633444	0.3421	0.561165	0.0197	0.5632	0.029	0.702712	0.243	0.584534
708	Cyclin-dependent kinase inhibitor 1B OS=Mus musculus OX=10090 GN=Cdkn1b PE=1 SV=2	CDN1B_MOUSE	Cdkn1b	22 kDa		0.17	-0.16	unknown	0.2263	0.56457	0.1618	0.561758	-0.1808	0.611296	-0.3394	0.594722	0.0604	0.573578	-0.1709	0.565279	-0.029	0.570561	-0.117	0.582702	-0.2147	0.588133	-0.2678	0.584954
709	Ragulator complex protein LAMTOR3 OS=Mus musculus OX=10090 GN=Lamtor3 PE=1 SV=1	LTOR3_MOUSE	Lamtor3	14 kDa		0.17	0.09	unknown	0.003	0.475849	0.023	0.484895	-0.0122	0.499855	-0.0543	0.485099	0.0322	0.48613	0.3173	0.47774	0.1215	0.492571	0.1336	0.482377	-0.1202	0.483512	-0.0324	0.479579
710	Sulfotransferase OS=Mus musculus OX=10090 GN=Sult3a2 PE=3 SV=1	G5E904_MOUSE	Sult3a2	35 kDa	TRUE	0.17	-0.54	unknown	0.3892	0.651179	-0.5985	0.475419	-1.9895	1.65888	0.1547	0.54613	1.0388	0.806149	-0.9156	0.523831	-0.7876	0.521446	-0.2689	0.468062	-1.8168	2.20727	0.603	0.651587
711	Cluster of Heme-binding protein 1 OS=Mus musculus OX=10090 GN=Hebp1 PE=1 SV=1 (A0A140T8J4_MOUSE)	A0A140T8J4_MOUSE [2]	Hebp1	21 kDa	TRUE	0.17	-0.21	unknown	-0.0997	0.546134	0.3317	1.82937	0.0231	0.52675	0.1415	0.525144	-0.2021	0.526848	-0.8895	1.45187	-0.772	1.40277	-0.7788	1.43403	0.0808	0.510224	-0.1244	0.543516
712	Carbonyl reductase [NADPH] 3 OS=Mus musculus OX=10090 GN=Cbr3 PE=1 SV=1	CBR3_MOUSE	Cbr3	31 kDa	TRUE	0.17	-0.11	unknown	-0.0487	0.538563	-0.1794	0.553522	-0.0018	0.530204	0.1617	0.532828	0.0468	0.52671	0.0761	0.508005	-0.1642	0.521408	-0.1415	0.513398	-0.0566	0.521099	-0.2682	0.521408
713	Cluster of C-Jun-amino-terminal kinase-interacting protein 4 OS=Mus musculus OX=10090 GN=Spag9 PE=1 SV=2 (JIP4_MOUSE)	JIP4_MOUSE [3]	Spag9	146 kDa	TRUE	0.17	0.04	unknown	-0.1382	0.525688	-0.0913	0.556605	0.0092	0.535525	0.111	0.515352	0.1341	0.515216	0.086	0.535171	-0.206	0.52345	-0.0687	0.524142	0.248	0.532176	0.1659	0.507692
714	Gatad2b protein OS=Mus musculus OX=10090 GN=Gatad2b PE=1 SV=1	A1L3S7_MOUSE (+1)	Gatad2b	64 kDa		0.17	0.15	unknown	0.2558	0.931101	-0.3137	1.83605	-0.1842	1.408	-0.3897	2.16413	0.069	1.1654	0.0371	1.01349	0.4591	1.04734	0.0979	1.12644	0.009	0.919339	0.0594	0.957803
715	CDKN2A-interacting protein OS=Mus musculus OX=10090 GN=Cdkn2aip PE=1 SV=1	CARF_MOUSE	Cdkn2aip	60 kDa		0.17	0.04	unknown	-0.1306	0.609278	0.0675	0.590663	0.1086	0.602602	-0.1016	0.676928	-0.0013	0.628523	0.3391	0.591364	0.0083	0.60568	-0.0117	0.587373	-0.0056	0.610731	-0.1354	0.637771
716	RIKEN cDNA 2210010C04 gene OS=Mus musculus OX=10090 GN=2210010C04Rik PE=1 SV=1	Q9CPN9_MOUSE	2210010C04Rik	26 kDa		0.17	-0.49	unknown	-0.7256	0.519451	0.5161	0.545067	-0.0792	0.481738	-0.0337	0.538526	0.2735	0.593383	-0.7151	0.534328	-0.7726	0.556684	0.9507	0.742294	-0.6048	0.609078	-0.4713	0.487104
717	Cytochrome P450, CYP3A OS=Mus musculus OX=10090 GN=Cyp3a44 PE=2 SV=1	Q9EQW4_MOUSE	Cyp3a44	58 kDa	TRUE	0.17	0	unknown	-0.3528	1.33678	0.1209	0.503016	-0.17	0.503138	0.5309	0.565428	-0.2377	0.545083	0.2199	0.620187	0.2229	0.532853	0.1161	0.528788	-0.6477	2.46012	-0.3599	0.515307
718	Cluster of Glyceraldehyde-3-phosphate dehydrogenase OS=Mus musculus OX=10090 GN=Gapdh PE=1 SV=1 (A0A0A0MQF6_MOUSE)	A0A0A0MQF6_MOUSE	Gapdh	39 kDa	TRUE	0.18	0.05	unknown	0.0139	0.548483	0.011	0.567503	-0.0456	0.564477	0.1904	0.560764	-0.1849	0.534664	0.1617	0.580831	0.16	0.525865	0.2028	0.570046	-0.1233	0.530286	-0.139	0.561719
719	Proteasome activator complex subunit 4 OS=Mus musculus OX=10090 GN=Psme4 PE=1 SV=1	PSME4_MOUSE	Psme4	211 kDa	TRUE	0.18	-0.12	unknown	-0.0662	0.543851	0.0105	0.531381	-0.099	0.545137	0.0024	0.536487	0.1414	0.532412	-0.1199	0.529102	-0.3777	0.551752	-0.119	0.541578	0.1766	0.532088	-0.14	0.533761
720	Phospholipid phosphatase 3 OS=Mus musculus OX=10090 GN=Plpp3 PE=1 SV=1	PLPP3_MOUSE	Plpp3	35 kDa		0.18	0.12	unknown	-0.0788	0.566362	0.3075	0.560869	-0.1676	0.558483	-0.053	0.560578	0.0115	0.571329	0.3282	0.56271	-0.0067	0.572983	0.0376	0.657897	0.0322	0.560796	0.2031	0.578464
721	Transmembrane protein 14C OS=Mus musculus OX=10090 GN=Tmem14c PE=1 SV=1	TM14C_MOUSE	Tmem14c	12 kDa		0.18	0.23	unknown	-0.4797	0.432621	0.3085	0.432621	-0.0677	0.432621	0.3228	0.432621	-0.1275	0.432621	0.0596	0.432621	0.1287	0.432621	0.2023	0.432621	0.4381	0.432621	0.3123	0.432621
722	Zinc finger protein 22 OS=Mus musculus OX=10090 GN=Znf22 PE=1 SV=2	ZNF22_MOUSE	Znf22	27 kDa		0.18	0.1	unknown	-0.0984	0.492383	-0.5685	0.62562	0.2106	0.500267	0.1447	0.489932	0.0658	0.502859	0.2171	0.492192	0.0208	0.49262	0.0356	0.517092	0.0428	0.511245	0.1513	0.523844
723	Syntaxin-binding protein 1 OS=Mus musculus OX=10090 GN=Stxbp1 PE=1 SV=2	STXB1_MOUSE	Stxbp1	68 kDa	TRUE	0.18	-0.13	unknown	-0.0586	0.815505	-0.2606	0.659693	0.0476	0.618097	0.0554	0.624145	0.1551	0.612401	-0.1687	0.643603	-0.0687	0.618555	-0.4082	0.616308	0.0925	0.619423	-0.1268	0.615211
724	Immunoglobulin heavy constant gamma 3 (Fragment) OS=Mus musculus OX=10090 GN=Ighg3 PE=4 SV=1	A0A075B5P5_MOUSE (+2)	Ighg3	36 kDa	TRUE	0.18	0.11	unknown	-0.0017	0.477018	-0.0094	0.472933	-0.2166	0.504693	0.2272	0.46898	-0.0296	0.464626	0.2815	0.474626	0.4686	0.520146	-0.319	0.501746	0.1964	0.486444	-0.1565	0.537816
725	E3 ubiquitin-protein ligase RING1 OS=Mus musculus OX=10090 GN=Ring1 PE=1 SV=2	RING1_MOUSE	Ring1	43 kDa		0.18	0.21	unknown	0.009	0.959949	-0.0936	0.969285	0.1482	0.970556	-0.2315	0.958956	0.1553	0.972498	0.1463	0.97898	0.4654	2.8499	0.8668	3.03738	-0.0031	0.955512	-0.0576	0.961359
726	Protein farnesyltransferase/geranylgeranyltransferase type-1 subunit alpha OS=Mus musculus OX=10090 GN=Fnta PE=1 SV=1	FNTA_MOUSE	Fnta	44 kDa		0.18	-0.11	unknown	0.2744	1.00078	-0.1103	0.578244	-0.3046	0.661508	0.296	0.839303	0.2035	0.964514	-0.1382	0.569954	-0.3924	0.89152	-0.0381	0.560918	-0.0523	0.558994	0.0779	0.589303
727	Monoacylglycerol lipase ABHD6 OS=Mus musculus OX=10090 GN=Abhd6 PE=1 SV=1	ABHD6_MOUSE	Abhd6	38 kDa		0.18	0.13	unknown	-0.051	0.483838	0.2817	0.485047	-0.2159	0.495883	0.0233	0.475676	-0.0323	0.479466	0.3947	0.491658	-0.0885	0.504284	0.2586	0.487003	0.0603	0.485663	0.0423	0.479466
728	GH3 domain-containing protein OS=Mus musculus OX=10090 GN=Ghdc PE=2 SV=2	GHDC_MOUSE	Ghdc	59 kDa		0.18	0.08	unknown	0.0239	0.74102	0.1021	0.860777	-0.2792	0.68972	0.2123	0.588139	-0.2548	0.883306	0.0096	0.585614	0.0349	0.59658	0.0495	0.637072	0.1324	0.594215	0.1608	0.600075
729	Mitochondrial import receptor subunit TOM40 homolog OS=Mus musculus OX=10090 GN=Tomm40 PE=1 SV=3	TOM40_MOUSE	Tomm40	38 kDa		0.19	0.21	unknown	-0.2148	0.53864	-0.0078	0.534578	0.0617	0.532321	0.1363	0.521302	-0.0208	0.551931	0.168	0.520158	0.2515	0.52395	0.2794	0.517556	0.2044	0.539362	0.2315	0.512644
730	Cluster of Histone H2B type 1-C/E/G OS=Mus musculus OX=10090 GN=Hist1h2bc PE=1 SV=3 (H2B1C_MOUSE)	H2B1C_MOUSE [5]	Hist1h2bc	14 kDa	TRUE	0.19	0.06	unknown	-0.064	0.491275	0.054	0.488712	0.1227	0.474593	-0.2041	0.496445	-0.0021	0.480133	0.3122	0.472268	0.09	0.469617	-0.0569	0.467863	0.0145	0.47226	-0.1404	0.494896
731	Neurabin-2 OS=Mus musculus OX=10090 GN=Ppp1r9b PE=1 SV=1	NEB2_MOUSE	Ppp1r9b	90 kDa	TRUE	0.19	-0.17	unknown	-0.0219	0.621596	0.1558	0.682345	-0.2101	0.66205	0.015	0.595182	0.0587	0.641073	-0.0437	0.582097	-0.4551	0.581447	-0.2324	0.583441	-0.0948	0.579009	-0.0048	0.641935
732	Ribonucleoside-diphosphate reductase large subunit OS=Mus musculus OX=10090 GN=Rrm1 PE=1 SV=2	RIR1_MOUSE	Rrm1	90 kDa		0.19	-0.15	unknown	-0.0846	0.606081	-0.1776	0.655724	-0.0015	0.743657	0.2914	0.64106	-0.0182	0.605853	-0.3998	0.607009	-0.2331	0.603419	0.0873	0.674267	-0.0516	0.613945	-0.0962	0.623646
733	Sec24-related gene family, member B (S. cerevisiae) OS=Mus musculus OX=10090 GN=Sec24b PE=1 SV=1	Q80ZX0_MOUSE	Sec24b	136 kDa	TRUE	0.19	0.1	unknown	-0.1411	0.471466	0.2886	0.466181	-0.0105	0.456763	-0.0783	0.459602	-0.0347	0.463601	0.1307	0.473533	0.0226	0.45608	0.0902	0.496644	0.1677	0.455296	0.1037	0.459336
734	Pyridoxine-5'-phosphate oxidase OS=Mus musculus OX=10090 GN=Pnpo PE=1 SV=1	PNPO_MOUSE	Pnpo	30 kDa		0.19	0.09	unknown	0.0214	0.52304	0.0212	0.570752	0.0828	0.532964	0.071	0.534246	-0.2141	0.53108	0.2864	0.522158	0.117	0.540457	0.1406	0.549279	-0.0258	0.526704	-0.0939	0.534949
735	Cytochrome c oxidase subunit NDUFA4 OS=Mus musculus OX=10090 GN=Ndufa4 PE=1 SV=2	NDUA4_MOUSE	Ndufa4	9 kDa		0.19	0.07	unknown	-0.3576	0.45452	0.1932	0.440339	-0.0088	0.43448	0.1062	0.434326	0.0092	0.434694	0.1031	0.435705	-0.0501	0.447238	0.2859	0.438036	0.0721	0.43487	-0.0846	0.437464
736	Cluster of Bis(5'-adenosyl)-triphosphatase OS=Mus musculus OX=10090 GN=Fhit PE=1 SV=1 (E9PZ91_MOUSE)	E9PZ91_MOUSE	Fhit	25 kDa	TRUE	0.19	0.54	unknown	0.8651	0.436337	-0.4253	0.475597	-0.2016	0.449368	1.086	0.439061	-0.3667	0.438002	0.561	0.448545	0.6161	0.44519	1.0305	0.447841	-0.0568	0.461917	0.4477	0.436851
737	Endoplasmic reticulum metallopeptidase 1 OS=Mus musculus OX=10090 GN=Ermp1 PE=1 SV=2	ERMP1_MOUSE	Ermp1	100 kDa		0.19	0.23	unknown	-0.6223	3.47442	0.0431	0.707355	-0.1224	0.864914	0.1036	0.720503	-0.3397	3.55502	0.3453	0.72522	-0.2858	0.704985	0.0519	0.715558	0.3747	0.708369	0.206	0.703686
738	SH3 domain-binding glutamic acid-rich-like protein 3 OS=Mus musculus OX=10090 GN=Sh3bgrl3 PE=1 SV=1	SH3L3_MOUSE	Sh3bgrl3	10 kDa		0.19	-0.15	unknown	-0.3331	0.496068	0.0782	0.513027	0.3332	0.547536	-0.1826	0.484194	0.1736	0.562812	0.1945	0.539776	-0.1034	0.489178	-0.2552	0.533485	-0.2607	0.493605	-0.2606	0.502183
739	39S ribosomal protein L43, mitochondrial OS=Mus musculus OX=10090 GN=Mrpl43 PE=1 SV=1	RM43_MOUSE	Mrpl43	20 kDa		0.19	-0.11	unknown	0.0315	0.465055	-0.0375	0.489543	-0.2877	0.462747	0.1132	0.473844	0.1543	0.477656	-0.1155	0.460879	-0.1455	0.469968	0.0476	0.461287	-0.0855	0.469985	-0.2675	0.471232
740	130kDa Protein 4.1B MEF cell isoform OS=Mus musculus OX=10090 GN=Epb41l3 PE=1 SV=1	A7YY80_MOUSE	Epb41l3	98 kDa	TRUE	0.19	0.09	unknown	-0.1014	0.479252	0.0308	0.47039	0.0382	0.46166	-0.0514	0.509269	0.059	0.468694	0.3277	0.496801	-0.0078	0.462476	-0.0498	0.466752	0.0537	0.4708	0.1492	0.498768
741	Protein O-GlcNAcase OS=Mus musculus OX=10090 GN=Mgea5 PE=1 SV=2	OGA_MOUSE	Mgea5	103 kDa		0.2	0.12	unknown	-0.1019	0.630814	0.0074	0.654178	0.1053	0.642654	0.0773	0.643627	-0.0827	0.651787	-0.1048	0.641427	0.1623	0.637938	0.0764	0.665405	0.3309	0.727775	0.1571	0.643296
742	Inosine-5'-monophosphate dehydrogenase 2 OS=Mus musculus OX=10090 GN=Impdh2 PE=1 SV=2	IMDH2_MOUSE	Impdh2	56 kDa	TRUE	0.2	0.05	unknown	-0.0186	0.459224	-0.0309	0.451905	0.1156	0.463262	-0.0687	0.458752	0.0079	0.451657	0.0538	0.446438	-0.1174	0.453305	-0.0947	0.454554	0.3093	0.454825	0.125	0.452793
743	Neogenin OS=Mus musculus OX=10090 GN=Neo1 PE=1 SV=1	E9QK04_MOUSE	Neo1	163 kDa		0.2	0.07	unknown	-0.2186	0.871979	0.1048	0.682037	-0.2858	2.84084	0.0712	3.28534	0.098	0.676943	-0.0962	0.708462	-0.2265	0.703315	0.3163	0.707984	0.3381	0.69439	-0.0113	0.713524
744	Cluster of Deoxynucleoside triphosphate triphosphohydrolase SAMHD1 (Fragment) OS=Mus musculus OX=10090 GN=Samhd1 PE=1 SV=1 (F6TVP2_MOUSE)	F6TVP2_MOUSE [3]	Samhd1	73 kDa	TRUE	0.2	-0.06	unknown	0.0202	0.510424	0.0464	0.503798	0.188	0.508122	-0.1934	0.519323	-0.0832	0.496843	0.3142	0.542748	-0.0794	0.518523	-0.1917	0.515991	-0.1409	0.503011	-0.1294	0.518089
745	Rho GTPase-activating protein 12 OS=Mus musculus OX=10090 GN=Arhgap12 PE=1 SV=2	RHG12_MOUSE (+1)	Arhgap12	95 kDa		0.2	-0.23	unknown	0.0463	0.612966	-0.2844	0.612966	0.1545	0.612966	-0.1436	0.612966	0.2214	0.612966	0.1638	0.612966	-0.5821	0.612966	-0.2429	0.612966	-0.3114	0.612966	-0.1496	0.612966
746	Histamine N-methyltransferase OS=Mus musculus OX=10090 GN=Hnmt PE=1 SV=1	HNMT_MOUSE	Hnmt	34 kDa		0.2	0.06	unknown	-0.2835	0.476457	-0.1243	0.476585	0.1456	0.460572	0.214	0.45008	-0.0121	0.458728	0.0048	0.464399	0.0812	0.460094	0.0462	0.457	0.0629	0.469638	0.0683	0.466004
747	Secretory carrier-associated membrane protein 1 OS=Mus musculus OX=10090 GN=Scamp1 PE=1 SV=1	SCAM1_MOUSE	Scamp1	38 kDa		0.2	-0.25	unknown	-0.1141	0.724313	-0.2101	0.705707	0.2092	0.674343	0.2161	0.719187	-0.132	0.713141	-0.1153	0.693272	-0.1746	0.704878	-0.1819	0.870232	-0.1797	0.694167	-0.5561	0.730229
748	Chymotrypsin-like elastase family member 1 OS=Mus musculus OX=10090 GN=Cela1 PE=1 SV=1	CELA1_MOUSE	Cela1	29 kDa	TRUE	0.2	-1.53	unknown	-2.3038	1.72763	1.1869	0.766416	-0.1367	0.650796	-0.0334	0.582457	0.2456	0.775392	-1.9799	0.669123	-1.7682	0.725158	1.5372	0.741282	-1.7843	0.728724	-1.6016	0.687583
749	Pre-mRNA 3'-end-processing factor FIP1 (Fragment) OS=Mus musculus OX=10090 GN=Fip1l1 PE=1 SV=2	D3Z3F1_MOUSE	Fip1l1	46 kDa		0.21	0.09	unknown	-0.1297	0.584029	0.1444	0.521639	-0.0232	0.521639	-0.1951	0.617698	0.1094	0.515484	0.1969	0.515755	0.0603	0.513213	-0.0739	0.513142	0.3178	0.514413	-0.0628	0.576128
750	Nuclear cap-binding protein subunit 1 OS=Mus musculus OX=10090 GN=Ncbp1 PE=1 SV=2	NCBP1_MOUSE	Ncbp1	92 kDa		0.21	-0.21	unknown	-0.0182	0.668118	0.1644	0.666096	-0.1651	0.71969	-0.2121	0.659155	0.2298	0.688056	0.0076	0.651696	-0.2082	0.674265	0.0148	0.822438	-0.27	0.679084	-0.6812	2.90423
751	Cluster of Polyglutamine-binding protein 1 (Fragment) OS=Mus musculus OX=10090 GN=Pqbp1 PE=1 SV=1 (A2AER8_MOUSE)	A2AER8_MOUSE	Pqbp1	28 kDa	TRUE	0.21	-0.2	unknown	-0.2538	0.758101	-0.0892	0.585783	-0.0587	0.615041	-0.0142	0.588098	0.3382	0.585067	-0.0093	0.591597	-0.2529	0.707148	-0.4506	0.604741	-0.2893	0.677245	-0.0549	0.59958
752	Argininosuccinate synthase OS=Mus musculus OX=10090 GN=Ass1 PE=1 SV=1	ASSY_MOUSE	Ass1	47 kDa		0.21	0.01	unknown	0.0956	0.51987	-0.3325	0.582218	0.088	0.534103	0.3588	0.529007	-0.2465	0.550749	-0.1363	0.521606	0.1418	0.485998	0.2084	0.534624	-0.0085	0.50523	-0.1499	0.556896
753	Serine/threonine-protein phosphatase 1 regulatory subunit 10 OS=Mus musculus OX=10090 GN=Ppp1r10 PE=1 SV=1	PP1RA_MOUSE	Ppp1r10	94 kDa		0.21	0.07	unknown	-0.098	0.634703	-0.0007	0.671381	0.0613	0.696593	0.1335	0.703074	-0.0778	0.658893	0.3416	0.64502	-0.0528	0.68504	0.0552	0.653791	0.1788	0.661928	-0.0554	0.617305
754	Cluster of Mitochondrial import inner membrane translocase subunit TIM14 OS=Mus musculus OX=10090 GN=Dnajc19 PE=1 SV=1 (D3Z5K6_MOUSE)	D3Z5K6_MOUSE [2]	Dnajc19	12 kDa	TRUE	0.21	0.12	unknown	-0.0249	0.447641	-0.0785	0.452367	0.0807	0.448819	0.1424	0.466204	-0.1051	0.461977	0.0198	0.449088	-0.0536	0.448876	0.4385	0.447948	0.3886	0.458136	-0.1639	0.462627
755	Heterochromatin protein 1-binding protein 3 OS=Mus musculus OX=10090 GN=Hp1bp3 PE=1 SV=1	HP1B3_MOUSE (+2)	Hp1bp3	61 kDa		0.22	0.06	unknown	0.0999	0.507865	-0.3842	0.512012	-0.0735	0.491271	0.0586	0.51855	0.2605	0.499866	0.318	0.503697	0.0046	0.48853	-0.0873	0.48789	-0.1421	0.505483	0.2526	0.496248
756	Cluster of THO complex subunit 7 homolog OS=Mus musculus OX=10090 GN=Thoc7 PE=1 SV=1 (A0A286YCS0_MOUSE)	A0A286YCS0_MOUSE	Thoc7	23 kDa	TRUE	0.22	-0.1	unknown	-0.1147	0.577104	-0.0363	0.573702	0.0696	0.599583	0.1076	0.56624	-0.0389	0.571789	0.0947	0.569091	-0.2297	0.563694	-0.2883	0.598516	0.1844	0.566469	-0.282	0.595272
757	Granulins OS=Mus musculus OX=10090 GN=Grn PE=1 SV=1	Q3U9N4_MOUSE	Grn	65 kDa		0.22	0.05	unknown	-0.1284	0.736591	0.152	0.621493	0.0381	0.557299	-0.3607	0.728158	0.1709	0.563434	0.1853	0.572547	0.0906	0.618511	-0.0219	0.540307	-0.0555	0.575043	0.1066	0.564343
758	Z-DNA-binding protein 1 OS=Mus musculus OX=10090 GN=Zbp1 PE=1 SV=1	A2APF7_MOUSE (+1)	Zbp1	44 kDa		0.22	-0.13	unknown	0.1361	0.517509	-0.2544	0.518643	0.2155	0.533276	0.0548	0.543091	-0.1488	0.531663	0.1845	0.533547	-0.1947	0.573769	-0.6406	0.541827	0.0363	0.528842	-0.1098	0.519888
759	Nectin-2 OS=Mus musculus OX=10090 GN=Nectin2 PE=1 SV=2	NECT2_MOUSE	Nectin2	57 kDa		0.22	-0.1	unknown	0.2052	0.497845	0.0405	0.504287	-0.2974	0.501031	-0.1214	0.506969	0.1575	0.508029	0.017	0.499458	-0.1515	0.507486	-0.1212	0.507673	-0.1944	0.508104	-0.0455	0.524065
760	Betaine--homocysteine S-methyltransferase 1 OS=Mus musculus OX=10090 GN=Bhmt PE=1 SV=1	BHMT1_MOUSE	Bhmt	45 kDa	TRUE	0.22	-0.02	unknown	0.0399	0.531949	-0.1313	0.490774	-0.0878	0.499545	0.4834	0.520252	-0.1539	0.505424	0.0023	0.507792	0.188	0.529811	0.1728	0.530725	-0.2195	0.49788	-0.2422	0.506666
761	L-xylulose reductase OS=Mus musculus OX=10090 GN=Dcxr PE=1 SV=2	DCXR_MOUSE	Dcxr	26 kDa	TRUE	0.22	0.07	unknown	-0.4396	0.568777	0.0435	0.515148	0.3515	0.585418	-0.0222	0.553024	0.0343	0.515939	0.0509	0.55076	0.2899	0.583942	0.1003	0.562334	0.0404	0.48225	0.05	0.506232
762	Cluster of Tryptophan 2,3-dioxygenase OS=Mus musculus OX=10090 GN=Tdo2 PE=1 SV=2 (T23O_MOUSE)	T23O_MOUSE [2]	Tdo2	48 kDa	TRUE	0.22	-0.03	unknown	0.2585	0.525015	-0.0827	0.465601	-0.0477	0.459615	0.0011	0.479777	-0.0631	0.468299	-0.3778	0.510307	0.2834	0.495112	0.2066	0.468967	0.0651	0.458417	-0.4445	0.511531
763	Myelin basic protein (Fragment) OS=Mus musculus OX=10090 GN=Mbp PE=1 SV=1	F6RT34_MOUSE (+3)	Mbp	23 kDa		0.22	-0.28	unknown	0.5951	0.852333	-0.4125	0.468158	0.3457	0.549485	-0.3015	0.491953	0.1622	0.582144	-0.4098	0.487248	-0.4328	0.540623	-0.2829	0.45386	-0.4708	0.461705	0.5073	0.603685
764	Beta-hexosaminidase subunit beta OS=Mus musculus OX=10090 GN=Hexb PE=1 SV=2	HEXB_MOUSE	Hexb	61 kDa		0.22	0.07	unknown	-0.1011	0.463712	0.0925	0.467742	0.0623	0.458283	-0.1396	0.461245	0.0851	0.463051	0.4176	0.472965	0.0741	0.471262	-0.0115	0.460027	-0.1734	0.501289	0.0284	0.466116
765	Lymphocyte-specific protein 1 OS=Mus musculus OX=10090 GN=Lsp1 PE=1 SV=1	A2A6J4_MOUSE	Lsp1	36 kDa		0.22	-0.09	unknown	-0.1397	0.664322	0.0534	0.719798	0.2005	0.727371	-0.3354	0.707117	0.1821	0.636139	0.0709	0.664868	-0.1195	0.622277	-0.0632	0.649532	-0.0336	0.641654	-0.2924	0.71225
766	E3 ubiquitin-protein ligase ZNF598 OS=Mus musculus OX=10090 GN=Znf598 PE=1 SV=1	ZN598_MOUSE	Znf598	99 kDa		0.22	0.12	unknown	0.3328	0.969525	-0.6815	2.77106	-0.1189	1.00696	-0.0402	0.970934	-0.1843	1.38722	0.4267	0.970868	-0.1699	1.52909	-0.1211	0.891111	0.107	0.957919	0.0225	0.941103
767	Cluster of Phosphatidylinositol 3-kinase regulatory subunit alpha OS=Mus musculus OX=10090 GN=Pik3r1 PE=1 SV=2 (P85A_MOUSE)	P85A_MOUSE	Pik3r1	84 kDa	TRUE	0.22	-0.19	unknown	-0.0961	0.526357	-0.02	1.01452	-0.0385	0.56889	0.4245	0.892498	0.0137	0.655649	-0.032	0.53494	-0.1627	0.577721	-0.2926	0.596274	-0.11	0.539248	-0.2821	0.576047
768	60S ribosomal protein L4 OS=Mus musculus OX=10090 GN=Rpl4 PE=1 SV=3	RL4_MOUSE	Rpl4	47 kDa		0.22	0.02	unknown	0.268	0.481265	-0.4635	0.495311	-0.2408	0.515938	0.1463	0.487133	0.1577	0.490896	0.0483	0.492756	-0.1272	0.480381	-0.1053	0.520998	-0.0527	0.491083	0.3642	0.497915
769	Cluster of Aspartyl/asparaginyl beta-hydroxylase OS=Mus musculus OX=10090 GN=Asph PE=1 SV=1 (A2AL85_MOUSE)	A2AL85_MOUSE	Asph	81 kDa	TRUE	0.22	0.02	unknown	0.0076	0.518645	0.0744	0.500086	0.0365	0.488134	-0.0532	0.504898	-0.0227	0.51242	0.1401	0.521357	0.0191	0.499133	0.0347	0.523146	0.0172	0.50247	-0.1264	0.506158
770	Cold-inducible RNA-binding protein OS=Mus musculus OX=10090 GN=Cirbp PE=1 SV=1	CIRBP_MOUSE	Cirbp	19 kDa		0.22	-0.24	unknown	0.4665	0.521406	-0.0058	0.514441	-0.0036	0.514692	-0.5012	0.512545	0.046	0.535011	0.3982	0.5098	0.0962	0.520253	-0.5516	0.539474	-0.4177	0.516924	-0.5912	0.553694
771	Glutaredoxin-1 OS=Mus musculus OX=10090 GN=Glrx PE=1 SV=3	GLRX1_MOUSE	Glrx	12 kDa		0.23	-0.13	unknown	-0.2773	0.48839	0.0498	0.483214	0.0458	0.467314	0.1659	0.47017	-0.0194	0.467332	-0.188	0.501273	0.026	0.46786	-0.3167	0.486671	-0.4112	0.520516	0.2623	0.504993
772	Caspase-7 OS=Mus musculus OX=10090 GN=Casp7 PE=1 SV=2	CASP7_MOUSE	Casp7	34 kDa		0.23	0.04	unknown	-0.0475	0.8866	-0.1495	0.702965	0.1135	0.613245	0.0472	0.616951	-0.0366	0.603586	-0.1519	0.589129	0.4958	0.696666	-0.1589	0.620479	0.1515	0.594594	-0.0284	0.610953
773	Protein phosphatase methylesterase 1 OS=Mus musculus OX=10090 GN=Ppme1 PE=1 SV=5	PPME1_MOUSE	Ppme1	42 kDa		0.23	0.08	unknown	0.2956	0.646288	-0.0736	0.597811	-0.1489	0.654859	-0.0151	0.588715	-0.0367	0.581586	0.2171	0.56836	0.0815	0.759343	0.1208	0.60147	-0.1893	0.584089	0.2025	0.648101
774	Phosphoglycerate mutase 2 OS=Mus musculus OX=10090 GN=Pgam2 PE=1 SV=3	PGAM2_MOUSE	Pgam2	29 kDa	TRUE	0.23	-0.49	unknown	0.9361	0.639148	0.1385	0.641616	-2.9382	1.18594	-1.1993	0.581053	0.7788	0.77773	-0.9699	0.488193	-0.3118	0.492816	-0.8396	0.499832	-2.0495	0.739317	0.2976	0.728422
775	Rho GTPase-activating protein 17 OS=Mus musculus OX=10090 GN=Arhgap17 PE=1 SV=1	RHG17_MOUSE	Arhgap17	92 kDa		0.23	-0.04	unknown	-0.1197	0.757586	-0.0466	0.740458	-0.0603	0.723737	0.1409	0.751741	0.4588	1.14434	0.0559	0.728196	-0.0994	0.719213	0.0271	0.765286	0.0215	0.732453	0.1137	0.757383
776	1,4-alpha-glucan-branching enzyme OS=Mus musculus OX=10090 GN=Gbe1 PE=1 SV=1	GLGB_MOUSE	Gbe1	80 kDa		0.23	0	unknown	-0.2018	0.492622	0.0735	0.490787	-0.0224	0.498888	0.32	0.493462	-0.1889	0.493028	0.0449	0.500578	0.1246	0.485583	-0.0417	0.470026	-0.0134	0.512906	-0.0408	0.504303
777	Cluster of ATP synthase subunit O, mitochondrial OS=Mus musculus OX=10090 GN=Atp5o PE=1 SV=1 (ATPO_MOUSE)	ATPO_MOUSE	Atp5o	23 kDa	TRUE	0.23	0.08	unknown	-0.2687	0.521275	0.0991	0.479381	0.0762	0.484325	0.085	0.496972	-0.0398	0.5383	0.3001	0.469526	-0.0027	0.484236	0.4046	0.498518	-0.0222	0.489865	-0.3864	0.502495
778	S-methyl-5'-thioadenosine phosphorylase OS=Mus musculus OX=10090 GN=Mtap PE=1 SV=1	MTAP_MOUSE	Mtap	31 kDa		0.23	-0.08	unknown	0.1061	0.494574	-0.0819	0.479902	-0.4495	0.548145	0.2537	0.490474	0.0646	0.487706	-0.4	0.497006	0.1559	0.480899	-0.0798	0.49633	-0.0725	0.48415	-0.0192	0.47667
779	Sialate O-acetylesterase OS=Mus musculus OX=10090 GN=Siae PE=1 SV=1	A0A1L1SU77_MOUSE (+2)	Siae	57 kDa		0.23	0.22	unknown	-0.4265	0.582149	0.1605	0.57657	0.06	0.574272	-0.3969	0.761257	0.4685	0.630635	0.353	0.615148	-0.3207	0.59336	0.4247	0.635783	-0.1538	0.700958	0.7497	0.665817
780	Hyaluronidase-2 OS=Mus musculus OX=10090 GN=Hyal2 PE=1 SV=2	HYAL2_MOUSE	Hyal2	54 kDa		0.23	0.09	unknown	-0.2794	0.576614	0.1816	0.521892	0.0338	0.515885	0.0876	0.518121	-0.0898	0.517037	0.1887	0.518928	0.1433	0.520495	0.0227	0.559119	-0.02	0.517063	0.0842	0.534784
781	Cluster of RNA-binding protein FUS OS=Mus musculus OX=10090 GN=Fus PE=1 SV=1 (FUS_MOUSE)	FUS_MOUSE [2]	Fus	53 kDa	TRUE	0.23	-0.01	unknown	0.0916	0.55085	-0.2851	0.667042	0.1588	0.598232	-0.1364	0.569436	0.0432	0.53803	0.1649	0.532623	0.07	0.555761	-0.172	0.559608	-0.0992	0.518936	-0.0534	0.530579
782	Cluster of Corticosteroid 11-beta-dehydrogenase isozyme 1 OS=Mus musculus OX=10090 GN=Hsd11b1 PE=1 SV=3 (DHI1_MOUSE)	DHI1_MOUSE [2]	Hsd11b1	32 kDa	TRUE	0.23	0.09	unknown	0.0228	0.506637	0.0416	0.559821	-0.0071	0.518569	-0.1127	0.518315	0.0266	0.526438	0.0622	0.509485	0.2833	0.513268	-0.016	0.56059	0.0425	0.532753	0.0411	0.52187
783	cDNA sequence BC017158 OS=Mus musculus OX=10090 GN=BC017158 PE=1 SV=1	A0A0R4J0B5_MOUSE (+1)	BC017158	51 kDa		0.23	-0.12	unknown	-0.0774	0.838107	-0.2397	0.60056	0.109	0.60056	0.1401	0.580876	0.0069	0.571025	-0.003	0.542329	-0.3787	1.11902	-0.2152	0.944908	0.0947	0.562412	-0.3544	0.653517
784	Cluster of Basal cell adhesion molecule OS=Mus musculus OX=10090 GN=Bcam PE=1 SV=1 (BCAM_MOUSE)	BCAM_MOUSE	Bcam	68 kDa	TRUE	0.23	0.22	unknown	0.1997	0.83024	-0.3408	0.87607	-1.0154	1.33275	-0.0642	1.0252	0.8175	0.782369	0.1149	0.954492	0.1318	0.785017	0.1015	0.827353	0.1452	0.853932	0.6935	0.812969
785	Cytochrome P450 2B10 OS=Mus musculus OX=10090 GN=Cyp2b10 PE=1 SV=1	Q9WUD0_MOUSE	Cyp2b10	56 kDa	TRUE	0.23	0.06	unknown	-0.5968	0.510802	0.0097	0.471563	0.1157	0.483769	0.4091	0.494563	-0.0447	0.453548	0.3387	0.49727	-0.2906	0.477219	0.5172	0.48772	0.1278	0.456406	-0.4061	0.501498
786	Trafficking protein particle complex subunit 3 OS=Mus musculus OX=10090 GN=Trappc3 PE=1 SV=1	TPPC3_MOUSE	Trappc3	20 kDa		0.23	0.08	unknown	-0.1231	0.516603	0.0496	0.551747	-0.1708	0.657311	0.064	0.510032	0.0967	0.508617	0.1452	0.513317	0.0117	0.526068	-0.0553	0.520494	-0.0605	0.511166	0.3567	0.533423
787	Nucleosome assembly protein 1-like 1 OS=Mus musculus OX=10090 GN=Nap1l1 PE=1 SV=1	E9PW66_MOUSE (+3)	Nap1l1	49 kDa	TRUE	0.23	-0.07	unknown	0.0933	0.510423	0.0518	0.529163	-0.0372	0.498081	-0.0286	0.508233	-0.0407	0.492163	0.0714	0.48852	-0.1135	0.517195	-0.2905	0.521181	-0.107	0.479861	0.0442	0.538447
788	Cluster of BRISC and BRCA1-A complex member 2 OS=Mus musculus OX=10090 GN=Babam2 PE=1 SV=3 (D3Z7P0_MOUSE)	D3Z7P0_MOUSE	Babam2	44 kDa	TRUE	0.24	0.08	unknown	-0.1594	0.506389	-0.088	0.47891	0.0422	0.500163	0.0251	0.47891	0.1706	0.489655	0.2494	0.502956	-0.1048	0.482438	0.0035	0.503429	0.2826	0.494113	-0.0171	0.481399
789	Cluster of Ankyrin-3 OS=Mus musculus OX=10090 GN=Ank3 PE=1 SV=1 (S4R1S2_MOUSE)	S4R1S2_MOUSE [3]	Ank3	197 kDa	TRUE	0.24	-0.06	unknown	0.0658	0.545357	0.0822	0.552034	-0.1004	0.586112	-0.1155	0.578168	0.0253	0.566662	0.0433	0.553158	-0.0823	0.54181	-0.2634	0.595992	0.0361	0.547756	-0.0674	0.568913
790	60S ribosomal protein L10 OS=Mus musculus OX=10090 GN=Rpl10 PE=1 SV=3	RL10_MOUSE	Rpl10	25 kDa		0.24	0.06	unknown	0.0633	0.499116	-0.2677	0.577769	-0.0838	0.494546	0.1045	0.505355	0.1079	0.492137	0.1383	0.484167	-0.0961	0.500914	0.0666	0.513744	0.0224	0.490325	0.1643	0.488264
791	Cluster of N-acetyltransferase family 8 member 2 OS=Mus musculus OX=10090 GN=Nat8f2 PE=1 SV=1 (NT8F2_MOUSE)	NT8F2_MOUSE [3]	Nat8f2	26 kDa	TRUE	0.24	0.21	unknown	0.1281	0.479951	-0.1031	0.506203	-0.0468	0.494477	-0.0413	0.482019	0.0433	0.487234	-0.0034	0.594953	-0.0354	0.531073	0.2106	0.52003	0.4661	0.543516	0.3125	0.47654
792	Cathepsin Z OS=Mus musculus OX=10090 GN=Ctsz PE=1 SV=1	CATZ_MOUSE	Ctsz	34 kDa		0.24	0.03	unknown	0.1204	0.497613	0.0752	0.483601	0.0979	0.484394	-0.4225	0.504854	0.0494	0.489755	0.2168	0.483175	-0.0386	0.487526	0.0316	0.489813	-0.0139	0.483324	-0.0194	0.486405
793	ATP-binding cassette sub-family B member 10, mitochondrial OS=Mus musculus OX=10090 GN=Abcb10 PE=1 SV=1	ABCBA_MOUSE	Abcb10	77 kDa		0.24	0.09	unknown	-0.0927	0.534451	-0.0405	0.513845	0.1244	0.521614	-0.0377	0.507493	0.042	0.529107	-0.2657	0.520313	-0.0665	0.512218	0.1813	0.53434	0.3667	0.545861	0.2265	0.512493
794	Cluster of Signal transducer and activator of transcription OS=Mus musculus OX=10090 GN=Stat2 PE=1 SV=2 (E9QJX9_MOUSE)	E9QJX9_MOUSE [2]	Stat2	106 kDa	TRUE	0.24	0.11	unknown	-0.4772	0.603676	0.1643	0.580777	-0.1297	0.705345	0.0016	0.635325	0.321	0.591157	0.3778	0.587728	-0.1393	0.586436	-0.0585	0.590796	0.2118	0.584089	0.1487	0.635309
795	Cytochrome c oxidase assembly protein COX20, mitochondrial OS=Mus musculus OX=10090 GN=Cox20 PE=1 SV=1	COX20_MOUSE	Cox20	13 kDa		0.24	0.11	unknown	-0.3384	0.479993	0.1205	0.479842	-0.1013	0.534192	0.164	0.494975	0.1122	0.490708	-0.0684	0.484305	0.0252	0.483287	0.0822	0.524772	0.2297	0.481372	0.3326	0.530623
796	Protein NDRG1 OS=Mus musculus OX=10090 GN=Ndrg1 PE=1 SV=1	NDRG1_MOUSE	Ndrg1	43 kDa		0.24	-0.07	unknown	0.0826	0.490007	0.317	0.535066	-0.0903	0.504897	-0.2322	0.495207	-0.0462	0.492255	-0.0036	0.486917	-0.0543	0.474756	-0.0086	0.486136	-0.1313	0.507252	-0.2088	0.504703
797	RRP12-like protein OS=Mus musculus OX=10090 GN=Rrp12 PE=1 SV=1	RRP12_MOUSE	Rrp12	143 kDa	TRUE	0.24	0.09	unknown	-0.0274	0.564546	-0.0584	0.565945	0.0407	0.55274	-0.0142	0.5922	0.0457	0.569977	0.0844	0.557854	-0.1538	0.595645	0.0092	0.574672	0.3281	0.567716	0.1822	0.601536
798	ATPase family, AAA domain-containing 2B OS=Mus musculus OX=10090 GN=Atad2b PE=1 SV=1	E9Q166_MOUSE	Atad2b	165 kDa	TRUE	0.24	0.16	unknown	-0.0864	0.652552	-0.3152	0.650498	0.1602	0.663769	0.3492	0.731925	-0.052	0.714104	0.4718	0.672924	0.2307	0.672577	-0.1147	0.666789	0.2775	0.840743	-0.0222	0.658694
799	DNA ligase OS=Mus musculus OX=10090 GN=Lig3 PE=1 SV=1	B1AT03_MOUSE (+4)	Lig3	106 kDa		0.24	0.08	unknown	-0.1918	0.471214	-0.1138	0.477166	0.0672	0.493655	0.2169	0.471675	0.0228	0.473554	0.2888	0.481377	0.0258	0.47048	-0.0414	0.471214	0.0647	0.470863	0.0689	0.491169
800	S-adenosylmethionine synthase isoform type-1 OS=Mus musculus OX=10090 GN=Mat1a PE=1 SV=1	METK1_MOUSE	Mat1a	44 kDa	TRUE	0.24	-0.04	unknown	-0.0603	0.524558	-0.137	0.524894	0.0385	0.500878	0.3033	0.522944	-0.0832	0.4902	-0.002	0.503105	0.0407	0.506794	0.0617	0.512935	-0.1946	0.517913	0.0006	0.537838
801	Cytochrome b-c1 complex subunit 7 OS=Mus musculus OX=10090 GN=Uqcrb PE=1 SV=1	Q9CQB4_MOUSE (+1)	Uqcrb	14 kDa		0.24	0.06	unknown	0.1247	0.4761	0.0118	0.499617	0.1029	0.463537	-0.0498	0.467752	-0.2297	0.493921	0.1129	0.48693	0.0799	0.4633	0.2894	0.483562	-0.0003	0.468469	-0.2106	0.46721
802	Lipopolysaccharide-responsive and beige-like anchor protein OS=Mus musculus OX=10090 GN=Lrba PE=1 SV=1	E9Q3Y4_MOUSE-DECOY (+1)		?	TRUE	0.24	-0.2	unknown	-0.2723	0.439868	0.0694	0.459048	0.0327	0.440775	0.1107	0.448346	0.0492	0.500499	-0.271	0.438469	-0.3795	0.525824	-0.0454	0.609008	0.1102	0.656647	-0.2181	0.450248
803	Fatty acid-binding protein, intestinal OS=Mus musculus OX=10090 GN=Fabp2 PE=1 SV=2	FABPI_MOUSE	Fabp2	15 kDa		0.25	0.13	unknown	-0.27	0.501163	-0.2384	0.445301	-0.0052	0.460143	0.4314	0.448015	0.114	0.474595	-0.3344	0.434373	-0.1805	0.455251	0.4289	0.461097	0.325	0.442775	0.3515	0.461668
804	V-type proton ATPase subunit a OS=Mus musculus OX=10090 GN=Atp6v0a1 PE=1 SV=1	K3W4T3_MOUSE (+1)	Atp6v0a1	96 kDa	TRUE	0.25	0.13	unknown	0.0046	0.521274	0.2222	0.528385	-0.0775	0.518218	0.1556	0.832015	-0.2364	0.545238	-0.0146	0.492033	-0.031	0.487655	0.0912	0.484496	0.3267	0.519851	0.3978	0.677237
805	UDP-N-acetylhexosamine pyrophosphorylase OS=Mus musculus OX=10090 GN=Uap1 PE=1 SV=1	A0A0R4J085_MOUSE (+3)	Uap1	58 kDa		0.25	-0.06	unknown	0.1659	0.499781	-0.0895	0.505277	-0.1245	0.499457	-0.0154	0.497628	0.057	0.508795	-0.1853	0.541848	0.0832	0.504074	-0.3095	0.545381	-0.1649	0.514094	0.1841	0.497358
806	Set1/Ash2 histone methyltransferase complex subunit ASH2 OS=Mus musculus OX=10090 GN=Ash2l PE=1 SV=1	D3YYA0_MOUSE (+1)	Ash2l	56 kDa		0.25	0.14	unknown	-0.0452	0.704501	0.0251	0.656141	0.1193	0.651345	-0.1568	0.65999	0.0734	0.771845	0.2005	0.642915	0.2287	0.703023	-0.191	0.669148	0.313	0.644819	0.1348	0.668081
807	DNA methyltransferase 1-associated protein 1 OS=Mus musculus OX=10090 GN=Dmap1 PE=1 SV=1	DMAP1_MOUSE	Dmap1	53 kDa		0.25	0.05	unknown	-0.5782	1.07647	-0.2096	0.732461	0.1744	0.57789	-0.2141	1.02488	0.2576	0.610055	-0.0614	0.586707	0.1404	0.58801	-0.0455	0.563905	0.0106	0.595049	0.0278	0.591494
808	Transmembrane protein 201 OS=Mus musculus OX=10090 GN=Tmem201 PE=1 SV=1	TM201_MOUSE	Tmem201	73 kDa		0.25	-0.12	unknown	-0.1388	0.520483	-0.0417	0.553583	0.088	0.576706	0.0329	0.551937	0.0483	0.516311	0.1953	0.517529	-0.2356	0.531994	-0.4483	0.563068	-0.0907	0.613245	-0.1069	0.522318
809	Cluster of APOBEC1 complementation factor OS=Mus musculus OX=10090 GN=A1cf PE=1 SV=2 (A1CF_MOUSE)	A1CF_MOUSE	A1cf	66 kDa	TRUE	0.25	0.11	unknown	-0.0746	0.517586	0.0063	0.513639	-0.0371	0.515293	0.0425	0.518164	0.0333	0.496736	0.0882	0.506881	-0.0045	0.490497	0.1192	0.486534	0.1359	0.501934	0.1661	0.495254
810	Cluster of Charged multivesicular body protein 1b-1 OS=Mus musculus OX=10090 GN=Chmp1b1 PE=1 SV=1 (CH1B1_MOUSE)	CH1B1_MOUSE	Chmp1b1	22 kDa	TRUE	0.25	0.09	unknown	-0.0721	0.577587	-0.1942	0.615586	0.3048	0.576064	0.0226	0.570132	-0.0635	0.571452	0.3047	0.592022	-0.0466	0.561549	0.1319	0.642649	-0.0099	0.57794	0.0966	0.660645
811	Cluster of Methyltransferase-like 27 (Fragment) OS=Mus musculus OX=10090 GN=Mettl27 PE=1 SV=3 (A0A0J9YUG5_MOUSE)	A0A0J9YUG5_MOUSE [3]	Mettl27	24 kDa	TRUE	0.25	0.19	unknown	-0.5406	1.64681	0.0031	0.613111	0.0271	0.837308	-0.0705	0.614354	0.3065	1.05969	0.0556	0.622414	0.0367	0.613721	0.1456	0.637725	0.4962	1.02168	0.4367	0.726279
812	Cluster of Serine/threonine-protein kinase N1 OS=Mus musculus OX=10090 GN=Pkn1 PE=1 SV=3 (PKN1_MOUSE)	PKN1_MOUSE	Pkn1	104 kDa	TRUE	0.25	0.26	unknown	0.1006	0.754222	-0.0428	0.656817	-0.0482	0.774767	-0.4365	0.755688	0.393	0.712635	0.4149	0.687351	-0.3155	0.704703	0.1821	0.666741	0.5824	0.716784	0.3459	0.779035
813	Cytochrome P450 2C29 OS=Mus musculus OX=10090 GN=Cyp2c29 PE=1 SV=2	CP2CT_MOUSE	Cyp2c29	56 kDa	TRUE	0.25	-0.05	unknown	-0.1789	0.530979	0.1044	0.515602	0.0561	0.532964	0.1686	0.538209	-0.2061	0.542889	0.2673	0.520503	-0.0229	0.526419	-0.0002	0.536721	-0.141	0.556633	-0.3288	0.53108
814	S-adenosyl-L-methionine-dependent tRNA 4-demethylwyosine synthase OS=Mus musculus OX=10090 GN=Tyw1 PE=1 SV=1	TYW1_MOUSE	Tyw1	82 kDa	TRUE	0.25	0.04	unknown	-0.1847	1.00789	-0.0759	0.772761	-0.3675	0.76735	0.1061	0.705084	0.3415	0.71522	-0.0698	0.683379	0.2378	0.763126	-0.0012	0.834913	-0.0739	0.74194	0.0614	0.685102
815	Nucleoporin NUP35 OS=Mus musculus OX=10090 GN=Nup35 PE=1 SV=2	NUP35_MOUSE	Nup35	35 kDa		0.25	0.06	unknown	-0.2623	0.707245	0.0462	0.714035	0.2014	0.687153	-0.534	1.23384	0.1324	0.64507	0.2595	0.629602	-0.0388	0.629582	0.1737	0.667755	-0.1996	0.659345	-0.0205	0.623639
816	Protein arginine N-methyltransferase 5 OS=Mus musculus OX=10090 GN=Prmt5 PE=1 SV=3	ANM5_MOUSE	Prmt5	73 kDa		0.25	0.2	unknown	0.2801	0.61366	-0.0921	0.616115	-0.6919	0.957396	0.3421	0.854448	-0.7133	2.42766	0.0311	0.914313	-0.1102	0.645879	0.3054	0.647603	-0.0235	0.74161	0.6043	0.630037
817	Golgi to ER traffic protein 4 homolog (Fragment) OS=Mus musculus OX=10090 GN=Get4 PE=1 SV=1	D3Z4J5_MOUSE (+1)	Get4	28 kDa	TRUE	0.25	-0.11	unknown	-0.3638	0.635633	0.4753	0.825886	-0.3005	0.67928	0.4284	0.854292	0.2089	1.0495	0.0892	0.700001	-0.1947	0.633414	-0.1683	0.688168	-0.1352	0.680543	0.0611	0.637011
818	Sulfotransferase OS=Mus musculus OX=10090 GN=Sult1a1 PE=1 SV=1	E9QNL5_MOUSE	Sult1a1	34 kDa	TRUE	0.26	0.17	unknown	-0.1068	0.509839	-0.0338	0.533219	0.1281	0.496243	0.2028	0.516639	-0.1712	0.537132	0.2369	0.506913	0.4373	0.515519	0.1101	0.540754	0.0022	0.511594	0.0564	0.506027
819	Lysine-specific histone demethylase 1A OS=Mus musculus OX=10090 GN=Kdm1a PE=1 SV=1	A3KG93_MOUSE (+1)	Kdm1a	95 kDa		0.26	0.08	unknown	-0.3876	0.670623	-0.2432	0.682487	0.0782	0.593192	0.262	0.591212	0.1164	0.598199	0.081	0.614069	-0.0308	0.597057	0.1561	0.588883	0.0464	0.64994	0.0877	0.606444
820	Glutamine-dependent NAD(+) synthetase OS=Mus musculus OX=10090 GN=Nadsyn1 PE=1 SV=1	NADE_MOUSE	Nadsyn1	82 kDa		0.26	0.09	unknown	0.1102	0.941701	-0.2074	1.25499	-0.4878	0.978524	0.1368	0.682614	0.0672	0.663982	-0.0898	0.678819	-0.2599	0.855783	0.0216	0.692212	0.2701	0.71053	0.4379	0.873848
821	RNA cytidine acetyltransferase OS=Mus musculus OX=10090 GN=Nat10 PE=1 SV=1	NAT10_MOUSE	Nat10	115 kDa		0.26	0.09	unknown	0.0712	0.508578	-0.0281	0.505333	-0.0867	0.514874	-0.1845	0.526727	0.2153	0.50489	0.1596	0.505333	0.0567	0.504412	0.0265	0.503254	0.3444	0.507206	-0.134	0.507776
822	U6 snRNA-associated Sm-like protein LSm6 OS=Mus musculus OX=10090 GN=Lsm6 PE=1 SV=1	LSM6_MOUSE	Lsm6	9 kDa		0.26	0.07	unknown	-0.0048	0.466211	-0.0744	0.4605	0.0649	0.470849	0.0289	0.486807	-0.0098	0.477853	0.2939	0.4641	-0.0879	0.484507	0.1219	0.477263	0.1375	0.469848	-0.1158	0.47793
823	Ethylmalonyl-CoA decarboxylase OS=Mus musculus OX=10090 GN=Echdc1 PE=1 SV=2	ECHD1_MOUSE	Echdc1	35 kDa		0.26	0.03	unknown	-0.3842	0.489494	-0.0588	0.4801	0.1215	0.491711	0.2121	0.482599	0.0423	0.467521	-0.0783	0.482448	-0.0946	0.475025	0.1248	0.493922	0.0437	0.483347	0.1903	0.498323
824	Alpha-N-acetylgalactosaminidase OS=Mus musculus OX=10090 GN=Naga PE=1 SV=2	NAGAB_MOUSE	Naga	47 kDa		0.26	0.06	unknown	0.1466	0.442447	-0.0984	0.442069	0.1014	0.453304	-0.2936	0.46666	0.112	0.449491	0.2463	0.447939	-0.0712	0.442532	-0.024	0.433452	0.0086	0.44589	0.1592	0.454034
825	Cluster of Nuclear factor 1 OS=Mus musculus OX=10090 GN=Nfia PE=1 SV=1 (B1AUB9_MOUSE)	B1AUB9_MOUSE [8]	Nfia	54 kDa	TRUE	0.26	0.11	unknown	-0.0693	0.508296	-0.0975	0.548905	0.1347	0.515716	-0.0051	0.508599	0.0409	0.521141	0.2842	0.501485	0.1155	0.513589	-0.0185	0.503094	0.0011	0.506873	0.2143	0.519745
826	Leucine-rich HEV glycoprotein OS=Mus musculus OX=10090 GN=Lrg1 PE=1 SV=1	Q91XL1_MOUSE	Lrg1	37 kDa		0.26	-0.14	unknown	0.0598	0.479678	0.424	0.479449	-0.2484	0.493741	-0.3207	0.485063	0.0907	0.487746	0.3305	0.513118	-0.2416	0.485317	-0.1257	0.476871	-0.3985	0.506917	-0.1775	0.49128
827	Cluster of Dedicator of cytokinesis protein 9 OS=Mus musculus OX=10090 GN=Dock9 PE=1 SV=2 (DOCK9_MOUSE)	DOCK9_MOUSE	Dock9	235 kDa	TRUE	0.26	0.08	unknown	-0.1748	0.555136	-0.0938	0.683705	0.1249	0.554555	0.0262	0.553382	0.0732	0.571907	0.0573	0.569813	0.0459	0.56018	0.057	0.587657	0.289	0.564486	-0.0474	0.618729
828	E3 ubiquitin-protein ligase HECTD3 OS=Mus musculus OX=10090 GN=Hectd3 PE=1 SV=2	HECD3_MOUSE	Hectd3	97 kDa	TRUE	0.26	0.08	unknown	-0.0034	0.504437	-0.25	0.491109	0.0089	0.486731	0.3209	0.48573	-0.0606	0.480937	0.0149	0.485717	0.105	0.498078	0.2385	0.493464	0.0518	0.493679	-0.0257	0.489871
829	Cytochrome P450 20A1 OS=Mus musculus OX=10090 GN=Cyp20a1 PE=1 SV=1	CP20A_MOUSE	Cyp20a1	52 kDa		0.26	0.09	unknown	-0.1719	0.473809	-0.2094	0.446372	0.2656	0.451505	0.1001	0.45345	0.0088	0.45149	0.0656	0.495874	0.1744	0.451614	-0.0344	0.4658	0.2589	0.447568	-0.0838	0.463151
830	Glutathione S-transferase Mu 3 OS=Mus musculus OX=10090 GN=Gstm3 PE=1 SV=2	GSTM3_MOUSE	Gstm3	26 kDa	TRUE	0.27	0.02	unknown	0.2012	0.496054	-0.0467	0.484751	0.1812	0.479286	-0.0158	0.493002	-0.3754	0.511908	-0.1	0.485367	0.3563	0.494902	-0.0934	0.480788	0.0191	0.491233	-0.0652	0.542536
831	Troponin I, fast skeletal muscle OS=Mus musculus OX=10090 GN=Tnni2 PE=2 SV=2	TNNI2_MOUSE	Tnni2	21 kDa	TRUE	0.27	-0.71	unknown	0.6956	0.639146	0.1542	0.575476	-3.2954	1.21419	-1.3462	0.552812	0.676	0.586581	-1.1306	0.481565	-0.5999	0.467525	-1.0493	0.482771	-2.2739	0.961469	-0.1672	0.498772
832	Cluster of Muscleblind-like protein 1 OS=Mus musculus OX=10090 GN=Mbnl1 PE=1 SV=1 (A0A0A6YVV8_MOUSE)	A0A0A6YVV8_MOUSE [2]	Mbnl1	42 kDa	TRUE	0.27	0.05	unknown	0.1357	0.527093	-0.1366	0.567827	0.0249	0.544328	-0.019	0.529775	0.0113	0.528985	0.0608	0.53925	0.0018	0.634243	0.0238	0.52939	0.1514	0.541334	0.0486	0.549345
833	UPF2 regulator of nonsense transcripts homolog (Yeast) OS=Mus musculus OX=10090 GN=Upf2 PE=1 SV=1	A2AT37_MOUSE	Upf2	148 kDa		0.27	0.14	unknown	0.0434	0.617516	-0.1575	0.56506	0.0838	0.560937	0.2053	0.630149	-0.1477	0.57494	0.2824	0.57784	0.0093	0.561591	0.4238	0.612715	0.1299	0.561933	-0.1571	0.605679
834	Phosphatidylserine decarboxylase proenzyme, mitochondrial OS=Mus musculus OX=10090 GN=Pisd PE=2 SV=1	PISD_MOUSE	Pisd	46 kDa		0.27	0.1	unknown	-0.0377	0.536867	-0.0463	0.559933	0.0764	0.535178	-0.0235	0.579735	0.0198	0.508492	0.08	0.537291	-0.1744	0.554136	0.0607	0.513394	0.3591	0.532549	0.1852	0.512577
835	Glycine cleavage system H protein, mitochondrial OS=Mus musculus OX=10090 GN=Gcsh PE=1 SV=2	GCSH_MOUSE	Gcsh	19 kDa		0.27	-0.12	unknown	-0.3183	0.5261	0.0538	0.608004	-0.0173	0.486511	0.2236	0.571716	0.1546	0.651846	-0.1985	0.491797	-0.1364	0.491734	-0.2311	0.48229	-0.0659	0.508273	0.1329	0.616116
836	Carbonyl reductase [NADPH] 2 OS=Mus musculus OX=10090 GN=Cbr2 PE=1 SV=1	CBR2_MOUSE	Cbr2	26 kDa	TRUE	0.27	-0.15	unknown	1.8342	1.79829	-0.0502	0.456089	-0.0628	0.607872	-0.3837	0.510538	0.0911	0.507362	-0.2263	0.467745	0.1106	0.487601	0.0474	0.460064	-0.4075	0.494964	-0.4979	0.457571
837	Solute carrier family 23 member 1 OS=Mus musculus OX=10090 GN=Slc23a1 PE=1 SV=2	S23A1_MOUSE	Slc23a1	66 kDa	TRUE	0.27	-0.14	unknown	0.0689	0.469184	-0.1995	0.468945	-0.1534	0.475326	0.451	0.534974	-0.0329	0.480293	-0.3628	0.46816	-0.0549	0.467934	-0.0242	0.496035	0.0836	0.520498	-0.2707	0.469751
838	Metalloreductase STEAP4 OS=Mus musculus OX=10090 GN=Steap4 PE=1 SV=1	STEA4_MOUSE	Steap4	53 kDa		0.27	0.04	unknown	0.0692	0.479166	0.0864	0.487361	-0.001	0.486163	-0.2057	0.503272	0.0279	0.479833	0.2709	0.502056	0.0945	0.478231	-0.1162	0.476725	0.0313	0.49478	-0.0775	0.49793
839	Rab proteins geranylgeranyltransferase component A OS=Mus musculus OX=10090 GN=Chm PE=1 SV=1	A2AD03_MOUSE (+1)	Chm	74 kDa		0.27	-0.11	unknown	-0.2068	0.559272	-0.0013	0.611884	0.1965	0.567833	0.025	0.586242	-0.0312	0.603976	-0.1223	0.573916	-0.1713	0.563529	-0.3703	0.662178	0.0604	0.56943	0.0012	0.629718
840	MAX gene-associated protein OS=Mus musculus OX=10090 GN=Mga PE=1 SV=1	E9QLG3_MOUSE-DECOY		?		0.27	-0.38	unknown	-0.4271	0.761161	0.1848	0.763472	0.0225	0.738721	-1.156	3.25336	0.5165	0.88885	-0.3	0.778717	-0.8	3.74264	-0.7188	0.758995	-0.6366	0.750709	-0.5043	3.67539
841	Collagen alpha-1(II) chain OS=Mus musculus OX=10090 GN=Col2a1 PE=1 SV=2	CO2A1_MOUSE	Col2a1	142 kDa	TRUE	0.27	-0.12	unknown	-0.2401	0.460262	0.2973	0.609924	0.2312	0.446301	-0.4127	0.597365	0.339	1.2198	-0.0595	0.432882	0.0329	0.435258	-0.3595	0.690239	-0.3626	0.543885	-0.0902	0.497659
842	Coagulation factor VII OS=Mus musculus OX=10090 GN=F7 PE=1 SV=1	FA7_MOUSE	F7	50 kDa		0.27	-0.07	unknown	-0.1032	0.502032	0.0503	0.488815	-0.1003	0.488063	0.1403	0.494249	0.0068	0.486769	-0.0178	0.490772	-0.2635	0.502709	-0.1287	0.488823	0.1013	0.490233	-0.0748	0.488642
843	Dual specificity mitogen-activated protein kinase kinase 4 OS=Mus musculus OX=10090 GN=Map2k4 PE=1 SV=2	MP2K4_MOUSE	Map2k4	44 kDa	TRUE	0.27	-0.09	unknown	0.1374	0.58516	-0.1596	0.684871	0.1216	0.60765	-0.0407	0.584805	-0.1122	0.601469	0.0846	0.636037	-0.0158	0.579328	-0.0498	0.768839	-0.3908	0.713288	-0.1583	0.623757
844	Cluster of Vacuolar protein sorting-associated protein 13C OS=Mus musculus OX=10090 GN=Vps13c PE=1 SV=2 (VP13C_MOUSE)	VP13C_MOUSE	Vps13c	420 kDa	TRUE	0.28	-0.04	unknown	-0.0423	0.595123	-0.0226	0.60932	-0.0885	0.619967	0.039	0.612495	0.1612	0.668798	0.1336	0.59904	-0.2909	0.683006	-0.1132	0.605846	-0.0788	0.659065	0.0836	0.654888
845	Scavenger receptor cysteine-rich type 1 protein M130 OS=Mus musculus OX=10090 GN=Cd163 PE=1 SV=2	C163A_MOUSE	Cd163	121 kDa		0.28	-0.04	unknown	0.0226	0.609665	0.1406	0.62692	-0.1852	0.647114	0.1696	0.652708	-0.1163	0.599755	0.428	0.652656	-0.0717	0.606594	-0.124	0.605209	-0.2889	0.613966	-0.1221	0.614138
846	60S ribosomal protein L19 OS=Mus musculus OX=10090 GN=Rpl19 PE=1 SV=1	RL19_MOUSE	Rpl19	23 kDa	TRUE	0.28	0.04	unknown	0.1036	0.46901	-0.3846	0.48658	0.0009	0.480078	0.1203	0.470685	0.0781	0.467506	0.0555	0.470664	-0.0767	0.467148	-0.0012	0.480075	-0.0268	0.474044	0.2304	0.480232
847	Cohesin subunit SA-2 OS=Mus musculus OX=10090 GN=Stag2 PE=1 SV=1	A2AFF6_MOUSE	Stag2	146 kDa	TRUE	0.28	0.09	unknown	-0.0743	0.500717	0.2159	0.543589	0.0011	0.501088	-0.28	0.525423	0.141	0.51484	0.3095	0.504243	0.1179	0.504584	-0.2121	0.50241	0.142	0.550978	0.0517	0.508979
848	Myeloid cell nuclear differentiation antigen-like protein OS=Mus musculus OX=10090 GN=Mndal PE=1 SV=1	MNDAL_MOUSE	Mndal	61 kDa	TRUE	0.28	-0.14	unknown	-0.2842	0.490316	-0.0099	0.486054	0.3648	0.485114	0.0204	0.503955	-0.0487	0.480705	0.5501	0.479633	-1.7451	0.520489	-0.1075	0.482154	-0.2239	0.483182	-0.0785	0.493547
849	Cluster of DnaJ homolog subfamily B member 2 OS=Mus musculus OX=10090 GN=Dnajb2 PE=1 SV=3 (DNJB2_MOUSE)	DNJB2_MOUSE	Dnajb2	36 kDa	TRUE	0.28	0.11	unknown	-0.1373	0.546909	0.0032	0.533066	-0.1813	0.565493	0.2823	0.550422	0.0368	0.559078	-0.0528	0.580412	-0.0805	0.538793	0.1075	0.570714	0.3629	0.589005	0.1862	0.55113
850	Cluster of Alpha-crystallin B chain OS=Mus musculus OX=10090 GN=Cryab PE=1 SV=2 (CRYAB_MOUSE)	CRYAB_MOUSE	Cryab	20 kDa	TRUE	0.28	-0.67	unknown	0.6798	0.497139	0.0614	0.456422	-2.2303	0.701769	-1.1855	0.501466	0.7102	0.478555	-0.7343	0.428399	-0.466	0.423952	-0.698	0.425375	-1.7947	0.631231	-0.0991	0.459265
851	Peptidyl-prolyl cis-trans isomerase FKBP8 OS=Mus musculus OX=10090 GN=Fkbp8 PE=1 SV=2	FKBP8_MOUSE	Fkbp8	44 kDa		0.28	0.05	unknown	-0.1585	0.550561	-0.0504	0.576868	-0.057	0.55002	0.2832	0.542787	-0.0656	0.531538	-0.0841	0.529191	0.0344	0.521002	0.0558	0.549407	0.128	0.542086	0.0412	0.530128
852	Cluster of RNA-binding protein 33 OS=Mus musculus OX=10090 GN=Rbm33 PE=1 SV=1 (D3Z5I9_MOUSE)	D3Z5I9_MOUSE [2]	Rbm33	133 kDa	TRUE	0.28	0.11	unknown	0.1657	0.623359	0.1734	0.579597	-0.0442	0.584173	-0.1931	0.600364	-0.0878	0.580266	0.2272	0.594081	-0.0622	0.581146	-0.058	0.581146	0.1484	0.5831	0.2911	0.595342
853	Coagulation factor XI OS=Mus musculus OX=10090 GN=F11 PE=2 SV=2	FA11_MOUSE	F11	70 kDa		0.28	-0.13	unknown	0.1248	0.53418	-0.159	0.561412	-0.1723	0.644077	0.138	0.540426	-0.0234	0.59036	-0.0431	0.526039	0.1545	0.550574	-0.2534	0.532935	-0.3556	0.700383	-0.263	0.622377
854	Cluster of Cytochrome P450 2C54 OS=Mus musculus OX=10090 GN=Cyp2c54 PE=1 SV=1 (CP254_MOUSE)	CP254_MOUSE [3]	Cyp2c54	56 kDa	TRUE	0.28	-0.21	unknown	0.1566	0.735599	0.2681	0.553327	-0.1566	0.551392	-0.15	0.689543	-0.1625	0.470398	-0.3179	1.20996	-0.388	0.718796	-0.1822	0.572818	-0.0431	0.585764	-0.3328	0.539737
855	Solute carrier family 37 (glucose-6-phosphate transporter), member 4 OS=Mus musculus OX=10090 GN=Slc37a4 PE=1 SV=1	A0A1L1SUI3_MOUSE (+1)	Slc37a4	48 kDa		0.28	-0.1	unknown	-0.052	0.444038	0.2009	0.448823	-0.1145	0.446299	0.0382	0.440383	-0.0555	0.444786	0.0238	0.446517	-0.0501	0.438678	-0.1452	0.445444	-0.0177	0.439688	-0.3128	0.442851
856	Cluster of Microtubule-actin cross-linking factor 1 (Fragment) OS=Mus musculus OX=10090 GN=Macf1 PE=1 SV=1 (A0A286YD76_MOUSE)	A0A286YD76_MOUSE	Macf1	147 kDa	TRUE	0.28	0.01	unknown	0.0166	0.52942	0.018	0.558768	-0.0473	0.544666	0.0124	0.542711	0.0274	0.558251	0.1516	0.530918	-0.0473	0.53583	0.0072	0.532297	-0.0204	0.544239	0.0069	0.548212
857	Isocitrate dehydrogenase [NAD] subunit, mitochondrial OS=Mus musculus OX=10090 GN=Idh3b PE=1 SV=1	Q91VA7_MOUSE	Idh3b	42 kDa	TRUE	0.28	-0.05	unknown	0.0844	0.511375	0.14	0.481514	-0.0249	0.472343	-0.2636	0.505714	0.0435	0.479446	0.0153	0.476866	-0.0235	0.460254	0.0157	0.47134	-0.2451	0.514916	-0.1026	0.481196
858	Cluster of Chitinase-like protein 4 OS=Mus musculus OX=10090 GN=Chil4 PE=1 SV=2 (CHIL4_MOUSE)	CHIL4_MOUSE [2]	Chil4	45 kDa	TRUE	0.28	0.17	unknown	0.0512	0.506646	-0.0577	0.502078	0.0529	0.577065	0.1461	0.785218	-0.1713	0.580542	0.6854	0.660118	-0.0235	0.535721	-0.2047	0.582597	0.5385	0.883294	0.0263	0.499755
859	PHD finger-like domain-containing protein 5A OS=Mus musculus OX=10090 GN=Phf5a PE=1 SV=1	PHF5A_MOUSE	Phf5a	12 kDa		0.28	-0.07	unknown	-0.0563	0.522077	0.004	0.519066	0.1475	0.511262	-0.122	0.613096	-0.0295	0.542954	0.1068	0.517315	-0.0344	0.514941	-0.1669	0.532623	-0.0312	0.572792	-0.3461	0.59842
860	Heterogeneous nuclear ribonucleoprotein U OS=Mus musculus OX=10090 GN=Hnrnpu PE=1 SV=1	HNRPU_MOUSE	Hnrnpu	88 kDa	TRUE	0.28	0.05	unknown	0.0725	0.523826	-0.0696	0.529296	0.0615	0.497863	-0.0971	0.529892	0.024	0.533791	0.2928	0.506294	0.0579	0.507801	-0.0265	0.500545	0.0072	0.525729	0.0169	0.535164
861	Stabilin-1 OS=Mus musculus OX=10090 GN=Stab1 PE=1 SV=1	STAB1_MOUSE	Stab1	276 kDa		0.28	0.19	unknown	-0.3346	0.821022	-0.0279	0.782223	0.6532	0.779238	-0.2005	0.820402	-0.1037	0.868078	0.3693	0.736351	-0.1119	0.846481	0.1766	0.748916	0.3438	0.787839	0.097	0.887939
862	Phosphoribosyl pyrophosphate synthase-associated protein 2 OS=Mus musculus OX=10090 GN=Prpsap2 PE=1 SV=1	KPRB_MOUSE	Prpsap2	41 kDa	TRUE	0.28	0.11	unknown	-0.1733	0.470365	-0.0598	0.464927	-0.0584	0.523754	0.1887	0.450655	0.0776	0.449871	0.0164	0.450998	0.0576	0.450655	0.0288	0.458439	0.3323	0.462832	0.1045	0.452097
863	Adenylosuccinate synthetase isozyme 1 OS=Mus musculus OX=10090 GN=Adssl1 PE=1 SV=1	J3QN31_MOUSE (+1)	Adssl1	53 kDa	TRUE	0.29	0.05	unknown	0.1823	0.515693	0.0255	0.485559	-0.2161	0.501992	-0.2568	0.50173	0.292	0.545964	0.3652	0.496193	-0.0012	0.47268	-0.1976	0.493388	0.0379	0.4887	0.0722	0.484214
864	Cluster of Rho guanine nucleotide exchange factor 10-like protein OS=Mus musculus OX=10090 GN=Arhgef10l PE=1 SV=1 (ARGAL_MOUSE)	ARGAL_MOUSE	Arhgef10l	140 kDa	TRUE	0.29	0.06	unknown	-0.1567	0.544237	-0.444	1.33231	0.1358	0.538455	-0.005	0.535161	0.1128	0.558214	-0.0785	0.540877	0.2163	0.551882	-0.0849	0.534923	0.1862	0.560206	0.0659	0.560206
865	Queuosine salvage protein OS=Mus musculus OX=10090 GN=2210016F16Rik PE=1 SV=1	G3X8U3_MOUSE	2210016F16Rik	39 kDa		0.29	-0.06	unknown	-0.2644	0.555305	0.0249	0.53004	0.0856	0.525077	0.1641	0.533483	-0.0416	0.519366	-0.1162	0.526731	-0.1052	0.522311	-0.0495	0.51356	0.0305	0.516356	-0.0826	0.514107
866	Nuclear pore glycoprotein p62 OS=Mus musculus OX=10090 GN=Nup62 PE=1 SV=2	NUP62_MOUSE	Nup62	53 kDa		0.29	0.07	unknown	-0.2914	0.509438	0.0492	0.490122	0.158	0.510077	0.0809	0.517009	-0.035	0.518074	0.1902	0.496561	0.0679	0.489918	-0.0205	0.525113	0.045	0.508242	0.061	0.490106
867	Glutaredoxin-related protein 5, mitochondrial OS=Mus musculus OX=10090 GN=Glrx5 PE=1 SV=2	GLRX5_MOUSE	Glrx5	16 kDa	TRUE	0.29	0.07	unknown	-0.0585	0.448352	0.1135	0.452597	-0.0287	0.452373	0.1889	0.461126	-0.2074	0.453977	-0.0546	0.480111	0.066	0.476325	0.2926	0.45176	0.0834	0.445689	-0.058	0.474727
868	Syndecan-4 OS=Mus musculus OX=10090 GN=Sdc4 PE=1 SV=1	SDC4_MOUSE	Sdc4	21 kDa		0.29	0.11	unknown	0.0243	0.504269	0.0289	0.510003	0.0746	0.507984	-0.0281	0.596578	-0.1492	0.566925	-0.0985	0.529011	0.3565	0.539287	0.4044	0.513814	-0.143	0.532252	0.0138	0.551887
869	ADP-ribosylation factor-like protein 3 OS=Mus musculus OX=10090 GN=Arl3 PE=1 SV=1	ARL3_MOUSE	Arl3	20 kDa		0.29	0.1	unknown	-0.0462	0.565047	-0.2803	2.36767	0.0587	0.581782	0.1933	0.749064	-0.1594	0.662081	-0.0369	0.566229	0.0054	0.650099	0.1911	0.606613	0.2278	0.633336	-0.0994	0.577887
870	Long-chain-fatty-acid--CoA ligase 3 OS=Mus musculus OX=10090 GN=Acsl3 PE=1 SV=2	ACSL3_MOUSE	Acsl3	80 kDa	TRUE	0.29	0.14	unknown	0.0355	0.500283	-0.1277	0.50145	-0.0622	0.501182	-0.0423	0.658568	0.2077	0.526644	-0.0477	0.643784	0.2342	0.499748	-0.1275	0.500283	0.2195	0.615323	0.3878	0.496687
871	UPF0449 protein C19orf25 homolog OS=Mus musculus OX=10090 PE=1 SV=1	CS025_MOUSE		12 kDa		0.29	0.07	unknown	-0.0385	0.529173	0.1441	0.527262	0.0235	0.52457	-0.1513	0.537638	0.0155	0.519388	0.0138	0.538668	0.0471	0.537533	-0.0793	0.538626	0.2699	0.523951	0.1399	0.567208
872	m7GpppX diphosphatase OS=Mus musculus OX=10090 GN=Dcps PE=1 SV=1	DCPS_MOUSE	Dcps	39 kDa		0.29	-0.06	unknown	0.0016	0.502187	0.0231	0.53829	0.1104	0.507034	-0.1097	0.549791	-0.0418	0.572797	0.1866	0.516848	0.0184	0.519275	-0.3244	0.53829	-0.0645	0.54227	-0.0772	0.56139
873	Zinc finger CCCH domain-containing protein 11A OS=Mus musculus OX=10090 GN=Zc3h11a PE=1 SV=1	ZC11A_MOUSE	Zc3h11a	86 kDa	TRUE	0.29	0.07	unknown	0.0173	0.712774	0.0446	0.589184	0.1257	0.764078	-0.2109	0.640023	0.0699	0.722778	0.2831	0.716101	0.1758	0.618373	0.038	0.643079	-0.1713	0.771979	0.052	0.625065
874	Cluster of Sodium/potassium-transporting ATPase subunit beta-1 OS=Mus musculus OX=10090 GN=Atp1b1 PE=1 SV=1 (AT1B1_MOUSE)	AT1B1_MOUSE	Atp1b1	35 kDa	TRUE	0.3	0.01	unknown	0.2716	0.483934	0.0288	0.514391	-0.1941	0.508331	-0.095	0.507944	-0.0398	0.493811	0.0405	0.491523	0.158	0.490703	-0.0076	0.48353	-0.1204	0.522538	-0.0657	0.48965
875	Cluster of Tubulin alpha-1C chain OS=Mus musculus OX=10090 GN=Tuba1c PE=1 SV=1 (TBA1C_MOUSE)	TBA1C_MOUSE	Tuba1c	50 kDa	TRUE	0.3	-0.03	unknown	0.0308	0.525436	-0.0654	0.542729	-0.0171	0.536613	-0.0037	0.528546	-0.0602	0.564917	0.0215	0.520081	-0.0779	0.536716	-0.0675	0.539347	-0.0356	0.53675	-0.0329	0.549305
876	Cluster of Acidic leucine-rich nuclear phosphoprotein 32 family member E OS=Mus musculus OX=10090 GN=Anp32e PE=1 SV=2 (AN32E_MOUSE)	AN32E_MOUSE	Anp32e	30 kDa	TRUE	0.3	-0.1	unknown	0.1368	0.80032	0.0257	0.706989	0.0194	0.823831	-0.2229	0.951327	-0.0246	0.839561	0.0014	0.851943	-0.4267	0.743238	-0.1608	0.709518	-0.2041	1.59673	-0.0115	0.726161
877	Nitric oxide synthase-interacting protein OS=Mus musculus OX=10090 GN=Nosip PE=1 SV=1	NOSIP_MOUSE	Nosip	33 kDa		0.3	-0.08	unknown	-0.6985	3.75482	-0.0924	0.642877	0.3018	0.642558	0.0157	0.701617	-0.1451	0.781476	0.0122	0.662743	-0.1107	0.64726	-0.4011	4.0459	-0.7183	3.57722	-0.0063	0.677537
878	Legumain OS=Mus musculus OX=10090 GN=Lgmn PE=1 SV=1	LGMN_MOUSE	Lgmn	49 kDa		0.3	-0.02	unknown	0.138	0.514783	0.0459	0.494087	0.0815	0.502153	-0.3166	0.501391	0.0391	0.501915	0.2549	0.497781	0.0388	0.488365	-0.3236	0.525346	-0.2014	0.50874	-0.0502	0.563082
879	COX assembly mitochondrial protein homolog OS=Mus musculus OX=10090 GN=Cmc1 PE=1 SV=1	COXM1_MOUSE	Cmc1	13 kDa		0.3	-0.1	unknown	0.262	0.501159	-0.151	0.509602	-0.2343	0.515367	0.2174	0.479105	-0.1148	0.487573	-0.0078	0.474975	0.1446	0.479438	-0.2988	0.475862	-0.2701	0.506075	-0.0891	0.5044
880	Cluster of Cytochrome P450 3A25 OS=Mus musculus OX=10090 GN=Cyp3a25 PE=1 SV=1 (CP3AP_MOUSE)	CP3AP_MOUSE	Cyp3a25	58 kDa	TRUE	0.3	-0.08	unknown	0.1212	0.492822	0.0468	0.506104	0.0289	0.491281	-0.1098	0.50017	-0.0958	0.492689	0.0803	0.490647	0.3842	0.497721	0.1013	0.480457	-0.4373	0.497385	-0.6204	0.510448
881	Protein virilizer homolog OS=Mus musculus OX=10090 GN=Virma PE=1 SV=1	E9PZY8_MOUSE	Virma	207 kDa		0.3	-0.06	unknown	0.0499	0.573158	-0.0765	0.567043	-0.0476	0.566731	-0.0196	0.550712	0.0977	0.630602	-0.399	0.93079	0.0872	0.532924	-0.0189	0.550712	-0.0183	0.548807	-0.0723	0.547079
882	Trimethyllysine dioxygenase, mitochondrial OS=Mus musculus OX=10090 GN=Tmlhe PE=1 SV=2	TMLH_MOUSE	Tmlhe	50 kDa		0.3	0.11	unknown	-0.4292	0.505977	-0.0577	0.486157	0.1919	0.486418	0.1848	0.492358	0.022	0.487929	0.1777	0.499931	0.1843	0.486418	0.4251	0.49399	-0.078	0.519625	-0.1695	0.492378
883	Intracellular hyaluronan-binding protein 4 OS=Mus musculus OX=10090 GN=Habp4 PE=1 SV=1	E9QKB2_MOUSE (+1)	Habp4	46 kDa	TRUE	0.31	0.11	unknown	0.3711	0.577682	-0.0301	0.656813	-0.3178	0.874246	-0.2916	0.697297	0.0155	0.56907	0.3415	0.579828	-0.1803	0.630361	0.3921	0.575157	0.2396	0.613937	-0.5613	0.61664
884	AN1-type zinc finger protein 2B (Fragment) OS=Mus musculus OX=10090 GN=Zfand2b PE=1 SV=1	A0A087WPF5_MOUSE (+2)	Zfand2b	27 kDa		0.31	0.07	unknown	-0.1214	0.68545	0.0567	0.679083	0.0872	0.718958	0.3603	0.683549	-0.3572	0.67372	0.2185	1.06002	0.2343	0.690757	-0.0766	0.689479	-0.3666	0.787408	0.5658	1.07996
885	BCL2/adenovirus E1B 19 kDa protein-interacting protein 3 OS=Mus musculus OX=10090 GN=Bnip3 PE=1 SV=1	BNIP3_MOUSE	Bnip3	21 kDa		0.31	0.16	unknown	0.0064	0.515878	0.0719	0.502257	-0.0566	0.501125	0.0339	0.499659	-0.0735	0.51295	0.1419	0.509236	0.0224	0.50305	0.1657	0.499125	0.0276	0.623559	0.3768	0.504288
886	Thymidine phosphorylase OS=Mus musculus OX=10090 GN=Tymp PE=2 SV=1	TYPH_MOUSE	Tymp	49 kDa		0.31	0.25	unknown	0.3092	0.54335	0.4705	0.558286	-0.8182	0.685599	0.1945	0.545254	-0.6441	0.606319	0.5019	0.560713	0.7028	0.573145	-0.3619	0.64963	0.4882	0.551789	-0.8012	0.716937
887	Anionic trypsin-2 OS=Mus musculus OX=10090 GN=Prss2 PE=1 SV=1	TRY2_MOUSE	Prss2	26 kDa	TRUE	0.31	-0.88	unknown	-1.638	0.802858	1.0023	0.562845	-0.162	0.596163	-0.2712	0.538403	0.6833	0.647395	-0.4187	0.535001	-2.3814	0.769213	1.6102	0.589084	-1.0066	0.606143	-1.1361	0.537288
888	Cluster of RAB1A, member RAS oncogene family OS=Mus musculus OX=10090 GN=Rab1a PE=1 SV=1 (Q5SW88_MOUSE)	Q5SW88_MOUSE	Rab1a	22 kDa	TRUE	0.31	0.04	unknown	-0.0228	0.497052	-0.0037	0.495227	-0.0069	0.501457	0.002	0.49479	0.025	0.49174	0.0574	0.492473	-0.0354	0.499737	-0.0029	0.483807	0.0366	0.499185	0.0927	0.504118
889	Immunity-related GTPase family M protein 1 OS=Mus musculus OX=10090 GN=Irgm1 PE=1 SV=1	IRGM1_MOUSE (+1)	Irgm1	47 kDa	TRUE	0.31	-0.08	unknown	0.021	0.523146	0.0174	0.5363	-0.0333	0.545474	0.0892	0.54095	-0.1201	0.5725	0.1235	0.533968	0.0126	0.519275	-0.1284	0.525154	-0.3729	0.545373	-0.0213	0.594104
890	Golgin subfamily A member 3 OS=Mus musculus OX=10090 GN=Golga3 PE=1 SV=3	GOGA3_MOUSE	Golga3	167 kDa		0.31	-0.04	unknown	0.0762	0.608645	0.072	0.60637	-0.0308	0.610406	-0.0895	0.658336	-0.0295	0.621256	0.0329	0.614263	0.0929	0.646561	-0.2971	0.811971	-0.078	0.662055	-0.0599	0.744653
891	Inositol 1,4,5-trisphosphate receptor type 2 OS=Mus musculus OX=10090 GN=Itpr2 PE=1 SV=4	ITPR2_MOUSE	Itpr2	307 kDa	TRUE	0.31	0.04	unknown	-0.3609	0.691059	0.0206	0.598115	0.1033	0.59453	0.0099	0.603204	0.1253	0.626363	0.1348	0.59345	-0.0876	0.636439	0.0306	0.596448	0.0414	0.607393	0.0717	0.590914
892	DNA-directed RNA polymerase II subunit RPB2 OS=Mus musculus OX=10090 GN=Polr2b PE=1 SV=2	RPB2_MOUSE	Polr2b	134 kDa		0.31	0.07	unknown	-0.2894	0.609517	0.1023	0.572651	-0.0157	0.639787	-0.0183	0.561154	0.1643	0.557974	0.1991	0.579747	0.0274	0.570249	0.1219	0.554303	0.0346	0.641647	-0.0043	0.578003
893	Galectin-1 OS=Mus musculus OX=10090 GN=Lgals1 PE=1 SV=3	LEG1_MOUSE	Lgals1	15 kDa		0.31	-0.05	unknown	-0.276	0.466977	-0.0367	0.475171	0.0991	0.469423	-0.071	0.458769	0.3138	0.517062	0.1	0.456685	-0.2158	0.451034	0.1763	0.459832	-0.302	0.506305	-0.0766	0.47633
894	Far upstream element-binding protein 1 OS=Mus musculus OX=10090 GN=Fubp1 PE=1 SV=1	A0A0G2JFY5_MOUSE (+4)	Fubp1	69 kDa	TRUE	0.31	-0.1	unknown	-0.2952	0.888189	-0.0353	0.589456	0.041	0.592034	0.0166	0.573036	0.0816	0.590538	-0.0906	0.601557	-0.2233	1.0607	-0.2723	0.746092	-0.0697	0.651383	-0.0333	0.70714
895	Histone H1.1 OS=Mus musculus OX=10090 GN=Hist1h1a PE=1 SV=2	H11_MOUSE	Hist1h1a	22 kDa	TRUE	0.31	-0.17	unknown	0.1864	0.504427	-0.6507	0.501286	0.1416	0.472709	-0.0125	0.502398	0.1308	0.487051	0.2336	0.456785	-0.2573	0.44813	-0.4192	0.477466	-0.3539	0.459617	0.0047	0.456642
896	Transcription factor Sp1 OS=Mus musculus OX=10090 GN=Sp1 PE=1 SV=2	SP1_MOUSE	Sp1	81 kDa	TRUE	0.31	0.11	unknown	-0.0459	0.53314	-0.1182	0.654071	0.1504	0.532429	-0.0386	0.537232	-0.0116	0.529239	0.3323	0.53911	0.1193	0.535992	0.0025	0.525607	0.0877	0.550047	-0.1032	0.659923
897	Fascin OS=Mus musculus OX=10090 GN=Fscn1 PE=1 SV=4	FSCN1_MOUSE	Fscn1	55 kDa		0.31	0.05	unknown	-0.2328	0.497658	0.0347	0.490617	0.2721	0.4837	-0.1773	0.483249	0.0764	0.492143	0.2899	0.479891	0.0811	0.48302	0.0209	0.486011	-0.0357	0.490812	-0.121	0.491807
898	Cluster of LIM domain-binding protein 3 OS=Mus musculus OX=10090 GN=Ldb3 PE=1 SV=1 (E9PYJ9_MOUSE)	E9PYJ9_MOUSE	Ldb3	72 kDa	TRUE	0.32	-0.61	unknown	0.8583	0.805307	0.1971	0.622143	-3.4498	2.03103	-1.248	0.569496	0.7303	0.699087	-0.9141	0.51914	-0.4857	0.525521	-1.1087	0.592321	-2.0522	1.06238	0.0719	0.581148
899	Cadherin 1, isoform CRA_b OS=Mus musculus OX=10090 GN=Cdh1 PE=1 SV=1	A0A0R4IZW5_MOUSE (+1)	Cdh1	98 kDa	TRUE	0.32	-0.07	unknown	-0.1658	0.510149	-0.1712	0.523953	0.0987	0.501886	0.1476	0.503743	0.0639	0.501243	0.0547	0.521034	-0.0235	0.50145	-0.4883	0.601541	0.1317	0.525644	-0.1496	0.527565
900	Disintegrin and metalloproteinase domain-containing protein 10 OS=Mus musculus OX=10090 GN=Adam10 PE=1 SV=2	ADA10_MOUSE	Adam10	84 kDa		0.32	0.12	unknown	0.0324	0.624611	-0.0651	0.622876	-0.5919	0.878728	0.133	0.62694	0.172	0.623779	-0.0589	0.627972	-0.1231	0.630966	0.0386	0.626669	0.5038	0.651978	0.2219	0.644243
901	Syntaxin-4 OS=Mus musculus OX=10090 GN=Stx4 PE=1 SV=1	STX4_MOUSE	Stx4	34 kDa	TRUE	0.32	0.09	unknown	-0.0746	0.602184	-0.0128	0.607437	-0.1065	0.60342	0.0203	0.605583	0.1994	0.679706	0.3744	0.693283	-0.0684	0.604357	0.1585	0.695378	0.0834	0.617074	0.0184	0.602184
902	CDK-activating kinase assembly factor MAT1 OS=Mus musculus OX=10090 GN=Mnat1 PE=1 SV=2	MAT1_MOUSE	Mnat1	36 kDa		0.32	0.07	unknown	-0.34	0.830484	0.0081	0.635688	-0.0565	0.635958	0.0244	1.06461	0.1587	0.622142	0.0383	0.620483	0.0613	0.628715	-0.2081	0.627308	0.1787	0.629987	0.2124	0.620047
903	Phosphomevalonate kinase OS=Mus musculus OX=10090 GN=Pmvk PE=1 SV=1	D3YXP6_MOUSE (+1)	Pmvk	18 kDa		0.32	0.06	unknown	0.0727	0.494385	-0.0757	0.591851	-0.0261	0.493165	0.1313	0.506053	-0.124	0.490179	-0.1178	0.520449	-0.2401	0.519296	-0.1601	0.514527	0.5905	0.571639	0.4636	0.609429
904	2-hydroxyacyl-CoA lyase 1 OS=Mus musculus OX=10090 GN=Hacl1 PE=1 SV=2	D3YZ54_MOUSE (+1)	Hacl1	61 kDa		0.32	0.12	unknown	-0.1152	0.554217	-0.1285	0.558791	-0.0429	0.538597	0.2902	0.560019	-0.0876	0.563004	0.1305	0.52964	0.1166	0.544031	0.0097	0.556967	0.0014	0.546208	0.3673	0.575715
905	SUZ domain-containing protein 1 (Fragment) OS=Mus musculus OX=10090 GN=Szrd1 PE=1 SV=1	A2AA85_MOUSE (+1)	Szrd1	16 kDa	TRUE	0.32	-0.1	unknown	-0.1724	0.507823	0.0363	0.509378	0.1909	0.504416	0.0043	0.509204	-0.0611	0.527006	-0.0364	0.504014	-0.2784	0.515832	-0.1671	0.576082	0.0314	0.520392	-0.0683	0.506292
906	Carboxypeptidase D OS=Mus musculus OX=10090 GN=Cpd PE=1 SV=2	CBPD_MOUSE	Cpd	152 kDa	TRUE	0.32	-0.21	unknown	-0.0183	0.66196	-0.0758	0.657192	0.1709	0.659968	-0.3089	0.718182	0.2766	0.750118	0.1015	0.70472	0.2479	0.715254	-0.3076	0.647304	-0.4665	0.760838	-0.6256	0.651791
907	Filamin-C OS=Mus musculus OX=10090 GN=Flnc PE=1 SV=3	FLNC_MOUSE	Flnc	291 kDa	TRUE	0.33	-0.39	unknown	0.5271	0.83143	0.1446	0.621492	-1.2646	1.29919	-0.3747	0.579378	0.5253	0.751729	-0.5765	0.58763	-0.2105	0.558515	-0.5304	0.591073	-1.1546	1.00129	0.0752	0.594244
908	Adrenodoxin, mitochondrial OS=Mus musculus OX=10090 GN=Fdx1 PE=1 SV=1	ADX_MOUSE	Fdx1	20 kDa		0.33	-0.06	unknown	0.2758	0.514734	-0.1303	0.510255	0.0926	0.467119	0.0011	0.550029	-0.2296	0.491732	-0.3748	0.594391	-0.0332	0.465477	-0.1301	0.499214	0.2363	0.456644	-0.0669	0.477305
909	Growth arrest-specific protein 2 OS=Mus musculus OX=10090 GN=Gas2 PE=1 SV=1	GAS2_MOUSE	Gas2	35 kDa		0.33	0.03	unknown	0.1083	0.509022	-0.1519	0.608167	-0.0215	0.536581	0.1476	0.512359	-0.1803	0.57933	-0.4736	0.562474	0.0504	0.531822	-0.1001	0.544647	0.4913	0.527647	0.1467	0.533271
910	Interleukin-6 receptor subunit beta OS=Mus musculus OX=10090 GN=Il6st PE=1 SV=2	IL6RB_MOUSE (+1)	Il6st	102 kDa		0.33	-0.08	unknown	-0.1051	0.583651	-0.1975	0.623968	0.1294	0.616303	-0.1064	0.62345	0.2906	0.613629	-0.1586	0.597991	-0.1876	0.641468	-0.1775	0.595382	0.0239	0.590697	0.1197	0.611371
911	Growth factor receptor-bound protein 7 OS=Mus musculus OX=10090 GN=Grb7 PE=1 SV=1	GRB7_MOUSE	Grb7	60 kDa		0.33	0.11	unknown	-0.0356	0.525012	-0.3906	0.60925	0.0789	0.518648	0.4077	0.510091	-0.3952	0.878951	-0.1058	0.522683	0.0454	0.519198	-0.1542	0.523803	0.3254	0.514447	0.3325	0.528046
912	Protein eva-1 homolog A (Fragment) OS=Mus musculus OX=10090 GN=Eva1a PE=1 SV=1	D3Z511_MOUSE (+1)	Eva1a	18 kDa		0.33	0.07	unknown	0.0091	0.511086	0.1349	0.512922	-0.0887	0.493633	-0.0871	0.488313	0.0427	0.478482	0.2895	0.484819	0.1704	0.487792	0.071	0.474829	-0.0301	0.487708	-0.1227	0.480143
913	Mutated in colorectal cancers OS=Mus musculus OX=10090 GN=Mcc PE=1 SV=1	E9PWI3_MOUSE	Mcc	112 kDa		0.33	-0.37	unknown	0.7846	0.961545	-0.8796	1.0296	-0.9563	0.944661	0.0616	0.925249	0.8034	0.940594	-0.1753	1.09245	-0.2949	0.871753	-0.0638	0.868803	-0.647	0.859558	-0.6021	0.855333
914	Myotubularin-related protein 6 OS=Mus musculus OX=10090 GN=Mtmr6 PE=1 SV=1	L8AZD2_MOUSE (+1)	Mtmr6	76 kDa		0.33	-0.21	unknown	-0.017	0.936212	0.1313	0.901085	0.2148	0.919615	-0.3418	0.914548	-0.2863	2.98471	0.1448	1.00343	-0.4623	0.929419	-0.4333	3.0516	-0.0049	0.920056	-0.6859	2.7216
915	D-aminoacyl-tRNA deacylase 2 OS=Mus musculus OX=10090 GN=Dtd2 PE=1 SV=1	DTD2_MOUSE	Dtd2	18 kDa		0.33	-0.12	unknown	0.1552	0.553483	0.1811	0.44905	-0.4142	0.522134	-0.1915	0.437013	0.2058	0.485371	-0.0844	0.456152	-0.207	0.439158	-0.1292	0.440196	-0.241	0.493433	0.0611	0.500268
916	39S ribosomal protein L53, mitochondrial OS=Mus musculus OX=10090 GN=Mrpl53 PE=1 SV=1	RM53_MOUSE	Mrpl53	13 kDa		0.33	-0.05	unknown	-0.1062	0.479499	-0.0008	0.475403	0.0326	0.482845	0.145	0.476357	-0.0656	0.49052	-0.0524	0.476912	-0.1182	0.478875	0.1822	0.485668	0.0204	0.480194	-0.3232	0.551772
917	Cluster of Probable phospholipid-transporting ATPase IIB OS=Mus musculus OX=10090 GN=Atp9b PE=1 SV=4 (ATP9B_MOUSE)	ATP9B_MOUSE	Atp9b	129 kDa	TRUE	0.33	-0.19	unknown	0.308	1.1576	-0.1193	0.675972	-0.3987	0.919627	-0.1795	0.690324	0.805	1.26561	-0.5522	0.684875	-0.168	0.858403	0.0165	0.669537	-0.0891	0.697174	-0.3578	0.719287
918	Nuclear-interacting partner of ALK OS=Mus musculus OX=10090 GN=Zc3hc1 PE=1 SV=1	H3BKM2_MOUSE (+1)	Zc3hc1	51 kDa		0.34	-0.08	unknown	-0.0173	0.56296	-0.1884	0.570138	0.1089	0.562467	-0.1431	0.560201	0.2933	0.621866	0.0458	0.565081	-0.2278	0.565511	-0.273	0.603044	0.0328	0.566953	-0.0095	0.564516
919	Phosphoenolpyruvate carboxykinase, cytosolic [GTP] OS=Mus musculus OX=10090 GN=Pck1 PE=1 SV=1	PCKGC_MOUSE	Pck1	69 kDa	TRUE	0.34	0.1	unknown	0.2652	0.51303	-0.0558	0.505519	-0.3151	0.534616	-0.1904	0.556311	0.3334	0.512393	0.1169	0.5005	0.418	0.509496	0.5026	0.478994	-0.3387	0.577386	-0.2464	0.581096
920	Heme oxygenase 1 OS=Mus musculus OX=10090 GN=Hmox1 PE=1 SV=1	HMOX1_MOUSE	Hmox1	33 kDa		0.34	-0.11	unknown	0.262	0.498171	0.189	0.498171	-0.2794	0.491799	-0.0341	0.496848	-0.1328	0.496518	0.2121	0.497996	0.0662	0.492327	-0.3876	0.512387	-0.2982	0.538793	-0.1749	0.520281
921	Ena/VASP-like protein (Fragment) OS=Mus musculus OX=10090 GN=Evl PE=1 SV=1	A0A1Y7VJA2_MOUSE (+1)	Evl	46 kDa		0.34	0.11	unknown	0.2342	0.670585	-0.1199	0.561808	-0.0727	0.658317	-0.0423	0.620532	0.0519	0.577719	0.4167	0.771369	0.0578	0.697905	0.1878	0.613291	0.2277	0.899699	-0.205	0.601061
922	1,5-anhydro-D-fructose reductase OS=Mus musculus OX=10090 GN=Akr1e2 PE=1 SV=1	AKCL2_MOUSE	Akr1e2	34 kDa		0.34	0.28	unknown	-0.5954	0.544965	-0.0459	0.462122	1.101	0.458383	-1.2542	0.562309	0.6363	0.457288	1.0772	0.486052	0.1976	0.45309	-0.8784	0.534076	0.2491	0.446987	0.4554	0.453648
923	Cdc42 effector protein 4 OS=Mus musculus OX=10090 GN=Cdc42ep4 PE=1 SV=1	BORG4_MOUSE	Cdc42ep4	38 kDa		0.34	-0.07	unknown	-0.1005	0.555641	0.0514	0.577864	0.0713	0.553779	0.0078	0.558784	-0.0297	0.566568	-0.2636	0.596681	0.0318	0.55503	-0.0429	0.555636	0.0808	0.577992	-0.201	0.655789
924	Cluster of 60S ribosomal protein L24 OS=Mus musculus OX=10090 GN=Rpl24 PE=1 SV=2 (RL24_MOUSE)	RL24_MOUSE	Rpl24	18 kDa	TRUE	0.34	0	unknown	0.2556	0.438419	-0.7983	0.464482	-0.0841	0.434823	0.1898	0.447211	0.0803	0.440331	0.0882	0.436122	-0.1216	0.437676	-0.0286	0.431452	-0.185	0.441914	0.2942	0.438788
925	Protein FAM210A OS=Mus musculus OX=10090 GN=Fam210a PE=1 SV=1	F210A_MOUSE	Fam210a	32 kDa		0.34	0.06	unknown	-0.0939	0.431343	0.0023	0.438513	0.0862	0.429271	-0.064	0.429487	0.0702	0.427384	0.0571	0.427291	-0.1611	0.424452	0.2909	0.448133	0.0657	0.425999	0.0629	0.42888
926	Ras-related protein Rab-17 OS=Mus musculus OX=10090 GN=Rab17 PE=1 SV=1	RAB17_MOUSE	Rab17	24 kDa		0.34	0.06	unknown	0.0198	0.465894	0.0085	0.464047	-0.117	0.466775	0.009	0.477596	0.0797	0.477883	-0.0864	0.468428	-0.0435	0.464913	0.0435	0.467703	0.0396	0.478473	0.36	0.464175
927	Cluster of Unconventional myosin-Ie OS=Mus musculus OX=10090 GN=Myo1e PE=1 SV=1 (MYO1E_MOUSE)	MYO1E_MOUSE [2]	Myo1e	127 kDa	TRUE	0.34	0.17	unknown	-0.0575	0.511507	0.0914	0.510526	0.0941	0.489989	-0.0034	0.492675	-0.278	0.544969	0.2103	0.502503	-0.024	0.505267	0.0728	0.491664	0.0825	0.496072	0.273	0.498079
928	Peroxisomal membrane protein 2 OS=Mus musculus OX=10090 GN=Pxmp2 PE=1 SV=1	Q5D073_MOUSE	Pxmp2	22 kDa		0.34	0.06	unknown	-0.0921	0.522009	-0.391	0.844861	0.086	0.506393	-0.0023	0.506387	0.1581	0.518386	-0.0773	0.522559	-0.1493	0.526958	-0.0857	0.509392	0.2285	0.517358	0.3466	0.512561
929	Cluster of Bile salt sulfotransferase 1 OS=Mus musculus OX=10090 GN=Sult2a1 PE=1 SV=1 (ST2A1_MOUSE)	ST2A1_MOUSE [5]	Sult2a1	33 kDa	TRUE	0.34	0.44	unknown	-0.8585	0.769538	0.5386	0.563312	0.2174	0.670296	0.2682	0.533255	-0.8381	0.731776	1.0765	0.676074	0.7906	0.590408	0.7279	0.54852	-1.2835	1.4997	-0.6114	0.674211
930	Myomesin-3 OS=Mus musculus OX=10090 GN=Myom3 PE=1 SV=1	MYOM3_MOUSE	Myom3	162 kDa		0.34	-0.44	unknown	0.5534	0.650979	0.1249	0.619381	-1.5637	1.09354	-0.7894	0.84428	0.4288	0.6593	-0.8601	0.820888	-0.2964	0.623679	-0.5628	0.680524	-1.1243	1.87194	-0.1346	0.60741
931	Cathelicidin antimicrobial peptide OS=Mus musculus OX=10090 GN=Camp PE=1 SV=2	CAMP_MOUSE	Camp	19 kDa	TRUE	0.34	0.07	unknown	0.446	0.807506	-0.0894	0.711958	0.2659	0.919657	-0.1453	0.792548	-0.3665	0.697591	2.1143	1.07965	0.7353	0.831799	-0.0858	0.998602	-0.1072	0.749185	-0.7887	0.694582
932	Pyridine nucleotide-disulfide oxidoreductase domain-containing protein 2 OS=Mus musculus OX=10090 GN=Pyroxd2 PE=1 SV=3	PYRD2_MOUSE	Pyroxd2	63 kDa		0.34	-0.03	unknown	-0.2486	0.802752	-0.1091	0.579786	-0.1217	0.75159	0.3721	0.609278	-0.0129	0.572537	0.0782	0.59337	-0.7335	0.800799	0.157	0.568229	0.0626	0.578066	-0.0972	0.579711
933	Cluster of SWI/SNF complex subunit SMARCC2 OS=Mus musculus OX=10090 GN=Smarcc2 PE=1 SV=1 (Q3UID0_MOUSE)	Q3UID0_MOUSE [2]	Smarcc2	125 kDa	TRUE	0.34	0.06	unknown	-0.0505	0.54175	0.0079	0.543378	0.1519	0.573963	-0.187	0.581044	0.0292	0.555181	0.2772	0.539843	0.0669	0.531302	-0.1007	0.558167	-0.0772	0.588016	0.0948	0.545814
934	Reticulocalbin-2 OS=Mus musculus OX=10090 GN=Rcn2 PE=1 SV=1	RCN2_MOUSE	Rcn2	37 kDa		0.34	-0.07	unknown	-0.4062	0.519281	0.1847	0.60852	0.0506	0.49936	0.1576	0.607055	0.0849	0.479711	-0.0419	0.501761	-0.1212	0.488946	-0.1356	0.485211	-0.0441	0.481387	0.0423	0.482052
935	Cluster of Conserved oligomeric Golgi complex subunit 4 OS=Mus musculus OX=10090 GN=Cog4 PE=1 SV=1 (COG4_MOUSE)	COG4_MOUSE	Cog4	89 kDa	TRUE	0.35	0.27	unknown	-0.2454	0.823172	0.0753	0.727206	-0.8618	1.12776	-0.0039	0.852056	0.7613	0.832673	0.5759	0.756536	0.1146	0.782449	0.6212	0.92377	0.4539	1.04923	-0.3139	1.05818
936	Pinin OS=Mus musculus OX=10090 GN=Pnn PE=1 SV=4	PININ_MOUSE (+1)	Pnn	82 kDa		0.35	0.05	unknown	-0.2801	0.602841	0.1277	0.512587	0.0324	0.516836	-0.1875	0.559434	0.1769	0.508663	0.1516	0.514829	-0.0864	0.511161	0.0038	0.511085	0.1208	0.513963	0.0459	0.518758
937	RanBP-type and C3HC4-type zinc finger-containing protein 1 OS=Mus musculus OX=10090 GN=Rbck1 PE=1 SV=2	HOIL1_MOUSE	Rbck1	58 kDa		0.35	-0.11	unknown	0.3163	0.857384	0.0531	0.678346	0.5925	1.07508	-0.3102	0.680005	-0.1985	0.68376	0.1717	0.705228	0.2527	0.793154	-0.1855	0.681498	-0.5732	0.720687	-0.0372	0.682546
938	Cluster of Heat shock 70 kDa protein 1B OS=Mus musculus OX=10090 GN=Hspa1b PE=1 SV=3 (HS71B_MOUSE)	HS71B_MOUSE	Hspa1b	70 kDa	TRUE	0.35	-0.03	unknown	-0.0376	0.470577	0.0672	0.486595	0.0078	0.484064	0.1567	0.490975	-0.2653	0.5071	0.0257	0.484618	0.0657	0.501792	-0.1109	0.519987	-0.0352	0.490465	-0.1956	0.499711
939	Cluster of Putative deoxyribonuclease TATDN1 OS=Mus musculus OX=10090 GN=Tatdn1 PE=1 SV=1 (A0A0R4J1E8_MOUSE)	A0A0R4J1E8_MOUSE [2]	Tatdn1	30 kDa	TRUE	0.35	0.06	unknown	-0.1188	0.529958	-0.1268	0.544085	-0.0177	0.550477	0.1138	0.549034	0.1353	0.53117	-0.0035	0.565864	0.0172	0.525515	0.0092	0.524599	0.2891	0.527097	-0.0269	0.537827
940	T-cell-specific guanine nucleotide triphosphate-binding protein 2 OS=Mus musculus OX=10090 GN=Tgtp2 PE=1 SV=2	TGTP2_MOUSE	Tgtp2	47 kDa		0.35	-0.21	unknown	0.0805	0.507488	-0.0026	0.480136	0.7249	0.532825	-0.2783	0.474576	-0.2323	0.487299	0.6501	0.483184	0.0598	0.516843	-0.6081	0.476736	-0.3578	0.474152	-0.3634	0.481108
941	Protein phosphatase 1K, mitochondrial OS=Mus musculus OX=10090 GN=Ppm1k PE=1 SV=1	PPM1K_MOUSE	Ppm1k	41 kDa		0.35	-0.07	unknown	0.0513	0.485105	0.5215	0.474192	-0.054	0.482287	-0.3787	0.470581	-0.0411	0.472127	0.027	0.503228	0.2404	0.481176	0.0475	0.479074	-0.2306	0.495458	-0.4364	0.474565
942	Core histone macro-H2A.2 OS=Mus musculus OX=10090 GN=H2afy2 PE=1 SV=3	H2AW_MOUSE	H2afy2	40 kDa	TRUE	0.35	0.06	unknown	-0.0323	0.437769	-0.3088	0.470458	0.1002	0.440046	0.0009	0.461089	0.1604	0.436315	0.3007	0.437542	-0.065	0.436475	-0.0481	0.435138	-0.0478	0.445258	0.1799	0.440447
943	AT-rich interactive domain-containing protein 1A OS=Mus musculus OX=10090 GN=Arid1a PE=1 SV=1	ARI1A_MOUSE (+1)	Arid1a	242 kDa	TRUE	0.36	0.5	unknown	-0.1417	1.01317	0.5184	1.06343	-0.6241	3.9268	0.0739	1.10033	-1.729	3.13442	0.9571	1.07505	0.2239	1.06408	-0.0194	1.37194	0.9936	1.04394	-1.1598	3.63717
944	Steroid receptor RNA activator 1 OS=Mus musculus OX=10090 GN=Sra1 PE=1 SV=3	SRA1_MOUSE	Sra1	26 kDa		0.36	-0.14	unknown	0.0696	0.518505	0.0463	0.539146	-0.1996	0.615717	0.0089	0.506937	-0.0264	0.610446	-0.1212	0.509352	-0.2825	0.657408	-0.2327	0.515489	0.0222	0.504898	-0.1792	0.513333
945	Cluster of Ubiquitin-like protein 4A OS=Mus musculus OX=10090 GN=Ubl4a PE=1 SV=1 (UBL4A_MOUSE)	UBL4A_MOUSE	Ubl4a	18 kDa	TRUE	0.36	-0.08	unknown	-0.0902	0.51196	-0.0444	0.517329	0.0427	0.503284	0.1763	0.51112	-0.0916	0.520589	0.1082	0.506168	-0.2739	0.509286	-0.122	0.506351	0.1116	0.575605	-0.1628	0.513606
946	H-2 class II histocompatibility antigen, A-S alpha chain OS=Mus musculus OX=10090 GN=H2-Aa PE=1 SV=1	HA2S_MOUSE	H2-Aa	26 kDa		0.36	0.08	unknown	0.4129	0.502362	-0.0679	0.450585	0.7227	0.564971	-0.726	0.775515	-0.3992	0.479571	1.0815	0.603179	0.3487	0.445259	-0.119	0.452578	-0.1752	0.449112	-0.1242	0.480513
947	Myc box-dependent-interacting protein 1 OS=Mus musculus OX=10090 GN=Bin1 PE=1 SV=1	BIN1_MOUSE (+1)	Bin1	64 kDa	TRUE	0.36	-0.06	unknown	0.301	0.500009	0.1245	0.481224	-0.2548	0.501351	-0.338	0.485985	0.1341	0.509624	-0.0605	0.500822	-0.0202	0.467537	-0.1515	0.481358	-0.1612	0.479813	0.0524	0.468123
948	Alpha-1,6-mannosyl-glycoprotein 2-beta-N-acetylglucosaminyltransferase OS=Mus musculus OX=10090 GN=Mgat2 PE=1 SV=1	MGAT2_MOUSE	Mgat2	51 kDa		0.36	-0.07	unknown	-0.0665	0.677869	-0.0304	0.663171	-0.4351	2.44577	0.1897	0.6639	-0.0732	0.687485	-0.2472	2.94153	-0.1434	0.673835	0.0146	0.67134	-0.1172	0.712265	-0.4094	2.61795
949	Cluster of 60S ribosomal protein L3 OS=Mus musculus OX=10090 GN=Rpl3 PE=1 SV=3 (RL3_MOUSE)	RL3_MOUSE	Rpl3	46 kDa	TRUE	0.36	0	unknown	0.1621	0.498984	-0.3598	0.53564	-0.0978	0.497523	0.1248	0.489684	0.071	0.490042	0.0141	0.489568	-0.1134	0.499644	-0.1023	0.489873	-0.0097	0.503162	0.2387	0.523656
950	Cluster of Septin-4 OS=Mus musculus OX=10090 GN=Sept4 PE=1 SV=1 (SEPT4_MOUSE)	SEPT4_MOUSE	2018-09-04	55 kDa	TRUE	0.36	-0.06	unknown	-0.1049	0.489221	-0.0229	0.495176	0.0763	0.500223	-0.0487	0.497226	0.107	0.48971	0.179	0.495898	-0.0163	0.487617	-0.3191	0.521678	-0.1087	0.489061	-0.016	0.489221
951	Dimethylaniline monooxygenase [N-oxide-forming] 5 OS=Mus musculus OX=10090 GN=Fmo5 PE=1 SV=4	FMO5_MOUSE	Fmo5	60 kDa	TRUE	0.36	0.04	unknown	0.2683	0.488677	-0.3606	0.50235	0.0254	0.493469	0.0584	0.486042	-0.0632	0.493469	-0.3709	0.50997	0.0394	0.482971	0.0288	0.49824	0.1779	0.508887	0.1646	0.496724
952	Sideroflexin-2 OS=Mus musculus OX=10090 GN=Sfxn2 PE=1 SV=1	SFXN2_MOUSE	Sfxn2	36 kDa		0.36	0.18	unknown	0.1486	0.605579	0.0974	0.62078	0.1185	0.548493	-0.5875	0.839404	-0.0396	0.566206	0.089	0.554259	0.4212	0.609436	0.1663	0.560742	0.2338	0.567036	0.1154	0.540352
953	cDNA sequence BC024139 OS=Mus musculus OX=10090 GN=BC024139 PE=2 SV=1	Q8BVJ3_MOUSE	BC024139	86 kDa		0.36	-0.1	unknown	0.1302	0.481654	-0.17	0.440424	-0.0302	0.439033	0.1362	0.451903	-0.0525	0.479051	-0.2018	0.469001	-0.0624	0.440872	-0.3135	0.581	0.1217	0.568688	-0.0525	0.439868
954	Neurolysin, mitochondrial OS=Mus musculus OX=10090 GN=Nln PE=1 SV=1	A0A286YD12_MOUSE (+1)	Nln	78 kDa	TRUE	0.37	0.01	unknown	-0.2671	0.478182	0.0488	0.478373	0.1226	0.467124	0.138	0.468169	-0.0764	0.499359	-0.0552	0.475847	0.0834	0.47902	0.0933	0.471687	0.0684	0.489367	-0.0062	0.507735
955	B-cell receptor-associated protein 29 OS=Mus musculus OX=10090 GN=Bcap29 PE=1 SV=1	BAP29_MOUSE	Bcap29	28 kDa		0.37	-0.08	unknown	0.0125	0.480278	0.0421	0.480304	0.0243	0.489894	0.1606	0.516122	-0.2588	0.506807	0.1697	0.47717	-0.0187	0.481094	-0.1017	0.499115	-0.3442	0.700728	-0.2586	0.490779
956	Lathosterol oxidase OS=Mus musculus OX=10090 GN=Sc5d PE=2 SV=2	SC5D_MOUSE	Sc5d	35 kDa		0.37	0.05	unknown	0.141	0.452667	-0.4777	0.507815	0.0652	0.458042	0.2619	0.454882	-0.1676	0.531119	-0.1882	0.462255	-0.2054	0.454631	-0.3142	0.454631	0.8557	0.457636	0.5713	0.464349
957	Heterogeneous nuclear ribonucleoprotein A1 OS=Mus musculus OX=10090 GN=Hnrnpa1 PE=1 SV=1	Q5EBP8_MOUSE	Hnrnpa1	39 kDa	TRUE	0.37	0.05	unknown	-0.0396	0.574587	-0.1152	0.584165	0.0604	0.551438	-0.0445	0.554436	0.1026	0.52416	0.2659	0.532799	0.0426	0.532165	-0.0893	0.53231	0.0059	0.55382	0.076	0.544516
958	Lanosterol 14-alpha demethylase OS=Mus musculus OX=10090 GN=Cyp51a1 PE=1 SV=1	CP51A_MOUSE	Cyp51a1	57 kDa		0.37	0.05	unknown	0.4837	0.538655	-0.1336	0.539799	-0.1753	0.541773	-0.0019	0.540644	-0.0672	0.515139	-0.2656	0.515584	0.0336	0.523155	-0.2282	0.530786	0.3914	0.526116	0.273	0.52404
959	Proteasome subunit beta type-10 OS=Mus musculus OX=10090 GN=Psmb10 PE=1 SV=1	PSB10_MOUSE	Psmb10	29 kDa		0.37	-0.13	unknown	0.0922	0.694896	0.1924	0.794792	0.5865	0.716855	-0.1649	0.89282	-0.6442	0.661322	0.1491	0.665037	0.3792	0.789646	-0.2337	0.664224	-0.3773	0.732121	-0.5713	0.671235
960	Cluster of Glutathione S-transferase P 1 OS=Mus musculus OX=10090 GN=Gstp1 PE=1 SV=2 (GSTP1_MOUSE)	GSTP1_MOUSE	Gstp1	24 kDa	TRUE	0.37	-0.02	unknown	0.1913	0.502016	0.0195	0.507182	0.063	0.511532	-0.162	0.522204	-0.1304	0.537964	-0.0478	0.490637	0.076	0.518045	-0.2707	0.523863	0.1066	0.494279	0.0338	0.484992
961	CD5 antigen-like OS=Mus musculus OX=10090 GN=Cd5l PE=1 SV=3	CD5L_MOUSE	Cd5l	39 kDa		0.37	-0.12	unknown	-0.0823	0.670402	0.0699	0.647613	0.1605	0.55961	-0.0606	0.542433	-0.1073	0.537199	0.0272	0.542906	0.0417	0.549436	-0.0647	0.54709	-0.3846	0.583055	-0.2804	0.566137
962	Leucyl-cystinyl aminopeptidase OS=Mus musculus OX=10090 GN=Lnpep PE=1 SV=1	LCAP_MOUSE	Lnpep	117 kDa		0.37	0.09	unknown	-0.0732	0.610203	0.1795	0.620104	0.0146	0.634163	-0.3662	0.761506	0.129	0.620605	0.1641	0.621756	-0.0642	0.70111	0.084	0.627606	0.0117	0.710116	0.123	0.653931
963	Anamorsin OS=Mus musculus OX=10090 GN=Ciapin1 PE=1 SV=2	F8WIK0_MOUSE	Ciapin1	33 kDa		0.37	0.09	unknown	0.1596	0.575546	-0.1754	0.488071	-0.0236	0.508267	0.1208	0.491785	-0.0746	0.493578	0.2537	0.478569	-0.0007	0.495737	0.3354	0.493738	-0.037	0.495605	-0.1291	0.51217
964	Angiopoietin-related protein 3 OS=Mus musculus OX=10090 GN=Angptl3 PE=1 SV=1	ANGL3_MOUSE	Angptl3	53 kDa		0.37	0.06	unknown	-0.0044	0.49869	-0.1364	0.490827	-0.073	0.483746	0.2173	0.473353	-0.0141	0.466985	-0.0318	0.482041	-0.0692	0.478162	-0.1208	0.471392	0.3825	0.467546	0.144	0.476373
965	Cluster of Annexin A3 OS=Mus musculus OX=10090 GN=Anxa3 PE=1 SV=4 (ANXA3_MOUSE)	ANXA3_MOUSE	Anxa3	36 kDa	TRUE	0.37	-0.06	unknown	0.2846	0.575349	-0.1635	0.612542	-0.1671	0.576886	-0.18	0.57993	0.2705	0.603519	0.2078	0.574797	-0.0643	0.591752	-0.2536	0.597288	-0.2697	0.603096	0.1029	0.593694
966	Cluster of GTPase IMAP family member 4 OS=Mus musculus OX=10090 GN=Gimap4 PE=1 SV=1 (D3YTN4_MOUSE)	D3YTN4_MOUSE	Gimap4	38 kDa	TRUE	0.37	0.06	unknown	-0.0843	0.470484	-0.0713	0.511273	0.218	0.52007	-0.204	0.492511	0.0957	0.496264	0.2086	0.4742	-0.0021	0.496093	0.0523	0.491305	-0.0412	0.507521	0.0424	0.496264
967	High mobility group protein HMG-I/HMG-Y OS=Mus musculus OX=10090 GN=Hmga1 PE=1 SV=4	HMGA1_MOUSE	Hmga1	12 kDa		0.37	0.04	unknown	0.1734	0.584997	0.1036	0.522358	0.177	0.55181	-0.3327	0.561148	-0.1298	0.521983	0.1523	0.563458	0.1324	0.544653	0.0427	0.542411	0.0373	0.524282	-0.136	0.522345
968	Cluster of Tyrosine-protein kinase OS=Mus musculus OX=10090 GN=Jak1 PE=1 SV=1 (B1ASP2_MOUSE)	B1ASP2_MOUSE	Jak1	133 kDa	TRUE	0.37	0.1	unknown	-0.2483	0.684342	0.0055	0.746068	-0.2345	0.84537	0.1606	0.690042	0.342	0.867533	0.4984	0.846703	0.2674	0.690495	0.2072	0.868563	-0.2367	0.686172	-0.1831	0.715962
969	BSD domain-containing protein 1 OS=Mus musculus OX=10090 GN=Bsdc1 PE=1 SV=1	BSDC1_MOUSE	Bsdc1	47 kDa		0.38	-0.09	unknown	-0.0505	0.571191	0.0484	0.572114	0.2039	0.582185	-0.0239	0.571673	-0.1579	0.574525	0.2248	0.571191	-0.1807	0.572632	-0.2036	0.574987	-0.0412	0.690848	-0.2669	0.713302
970	Receptor-transporting protein 3 OS=Mus musculus OX=10090 GN=Rtp3 PE=1 SV=2	RTP3_MOUSE	Rtp3	52 kDa		0.38	-0.11	unknown	0.0448	0.664438	0.1819	0.667811	0.1959	0.722083	-0.1875	0.758484	-0.3729	0.794897	0.0539	0.669296	-0.1406	0.739471	0.022	0.677545	-0.3148	0.79491	-0.4293	0.855146
971	Solute carrier family 22 member 27 OS=Mus musculus OX=10090 GN=Slc22a27 PE=1 SV=1	S22AR_MOUSE	Slc22a27	62 kDa	TRUE	0.38	-0.04	unknown	-0.2982	0.479396	0.1042	0.438327	0.1747	0.426068	-0.0653	0.436294	0.0004	0.428361	-0.0145	0.448694	-0.0973	0.437464	0.006	0.45058	0.0597	0.449307	-0.1755	0.446535
972	Cluster of Vacuolar protein sorting 13D OS=Mus musculus OX=10090 GN=Vps13d PE=1 SV=2 (B1ART2_MOUSE)	B1ART2_MOUSE	Vps13d	491 kDa	TRUE	0.38	-0.06	unknown	-0.0485	0.882645	0.0105	0.849176	0.1228	0.862897	-0.4381	2.61144	0.05	0.849386	0.0739	0.837568	-0.3678	2.83585	-0.1141	0.965198	-0.498	2.42856	0.1541	0.852616
973	Cluster of Immunoglobulin kappa variable 12-46 (Fragment) OS=Mus musculus OX=10090 GN=Igkv12-46 PE=1 SV=2 (A0A140T8P6_MOUSE)	A0A140T8P6_MOUSE	Igkv12-46	13 kDa	TRUE	0.38	0.23	unknown	0.0572	0.633383	0.2672	0.547546	-0.1793	0.708851	0.2213	0.55634	-0.4785	0.540307	-0.0716	1.46316	-0.4834	0.543796	0.5019	0.584875	0.4401	0.550514	0.3248	0.618442
974	Erbin OS=Mus musculus OX=10090 GN=Erbin PE=1 SV=3	ERBIN_MOUSE	Erbin	157 kDa		0.38	0.07	unknown	0.0565	0.662743	0.156	0.658212	0.0169	0.666731	-0.384	0.664627	0.1151	0.653205	0.44	0.709549	0.2282	0.817215	-0.427	0.681171	0.0532	0.655664	0.0515	0.657064
975	N(4)-(beta-N-acetylglucosaminyl)-L-asparaginase OS=Mus musculus OX=10090 GN=Aga PE=1 SV=1	ASPG_MOUSE	Aga	37 kDa		0.38	0.05	unknown	0.1514	0.566477	-0.5564	0.847491	0.1165	0.527595	0.0088	0.501834	-0.042	0.518488	0.3805	0.550595	-0.2888	0.526668	-0.1095	0.554097	-0.1162	0.520683	0.2908	0.519083
976	Delta-aminolevulinic acid dehydratase OS=Mus musculus OX=10090 GN=Alad PE=1 SV=1	HEM2_MOUSE	Alad	36 kDa		0.38	-0.11	unknown	-0.1674	0.566102	0.1254	0.602747	-0.801	0.661552	0.0544	0.538705	0.5827	0.571535	-0.1583	0.567132	0.2867	0.573492	0.0072	0.549624	-0.0171	0.552685	-0.7674	0.635631
977	Cluster of Low-density lipoprotein receptor-related protein 5 OS=Mus musculus OX=10090 GN=Lrp5 PE=1 SV=3 (LRP5_MOUSE)	LRP5_MOUSE	Lrp5	179 kDa	TRUE	0.38	0.02	unknown	0.0086	0.595313	0.0319	0.586985	0.1048	0.586035	-0.0071	0.586035	-0.1364	0.587469	0.2406	0.880756	0.1288	0.581208	-0.0783	0.601346	-0.3345	3.69977	-0.2042	3.88913
978	Alcohol dehydrogenase 4 OS=Mus musculus OX=10090 GN=Adh4 PE=1 SV=4	ADH4_MOUSE	Adh4	40 kDa		0.39	-0.12	unknown	0.092	0.483739	0.5291	0.500977	-0.0981	0.558019	-0.3489	0.497085	-0.0908	0.536202	-0.8303	0.56409	-0.4395	0.486952	0.0279	0.49576	0.7703	0.585272	-0.0113	0.509795
979	Aromatic-L-amino-acid decarboxylase OS=Mus musculus OX=10090 GN=Ddc PE=1 SV=1	DDC_MOUSE	Ddc	54 kDa		0.39	0.01	unknown	-0.111	0.484123	-0.0049	0.501089	-0.1284	0.503107	0.331	0.4912	-0.0578	0.501788	-0.0262	0.492154	-0.0018	0.474342	0.0408	0.485527	0.0814	0.483986	0.0256	0.493539
980	Dehydrogenase/reductase SDR family member 7B OS=Mus musculus OX=10090 GN=Dhrs7b PE=1 SV=1	DRS7B_MOUSE	Dhrs7b	35 kDa		0.39	0.1	unknown	-0.0437	0.562365	-0.1012	0.519936	-0.2097	0.539115	0.1963	0.52798	0.1781	0.539614	0.0893	0.516347	-0.1294	0.532275	0.1134	0.520745	0.1026	0.520234	0.3153	0.538826
981	Alpha-S2-casein OS=Bos taurus GN=CSN1S2 PE=1 SV=2	CASA2_BOVIN	CSN1S2	26 kDa		0.39	0.13	unknown	0.3499	0.741411	-0.1453	0.531112	-0.1421	0.44945	-0.3248	0.701526	0.553	0.703657	1.0039	0.739972	-0.0434	0.453818	-0.1938	0.447492	-0.0608	0.447492	0.6283	0.617605
982	Flap endonuclease 1 OS=Mus musculus OX=10090 GN=Fen1 PE=1 SV=1	Q91Z50_MOUSE	Fen1	43 kDa		0.39	0.09	unknown	0.0243	0.51448	-0.0329	0.526836	0.2677	0.537518	-0.046	0.507023	-0.1817	0.508085	0.3775	0.526764	-0.1103	0.520426	-0.0632	0.509378	0.1023	0.517305	0.1605	0.520426
983	Flotillin-2 OS=Mus musculus OX=10090 GN=Flot2 PE=1 SV=2	FLOT2_MOUSE (+1)	Flot2	47 kDa		0.39	0.02	unknown	-0.1116	0.505439	-0.0672	0.567565	0.0853	0.502637	0.005	0.534061	0.0742	0.530314	0.274	0.503872	-0.0289	0.556186	-0.0741	0.544249	0.0628	0.533418	0.0633	0.52567
984	Survival of motor neuron-related-splicing factor 30 OS=Mus musculus OX=10090 GN=Smndc1 PE=1 SV=1	SPF30_MOUSE	Smndc1	27 kDa		0.4	0.1	unknown	-0.303	0.632143	0.2342	0.601126	0.0983	0.574373	-0.049	0.569964	-0.0204	0.646995	0.3724	0.590176	-0.2108	0.619355	0.2035	0.62986	0.0158	0.564939	0.0695	0.565929
985	Golgi SNAP receptor complex member 1 OS=Mus musculus OX=10090 GN=Gosr1 PE=1 SV=2	GOSR1_MOUSE	Gosr1	28 kDa		0.4	0.04	unknown	-0.4033	0.503338	0.1984	0.501421	0.1282	0.497718	-0.0159	0.481399	0.0258	0.489058	0.0628	0.4803	-0.0292	0.48403	0.2489	0.530757	-0.0911	0.491735	0.0255	0.479741
986	ERBB receptor feedback inhibitor 1 OS=Mus musculus OX=10090 GN=Errfi1 PE=1 SV=1	ERRFI_MOUSE	Errfi1	50 kDa		0.4	0.14	unknown	0.1527	0.725195	-0.6134	3.24425	-0.1662	0.67953	-0.3741	3.57933	0.1131	0.700435	-0.6102	3.61483	-0.0071	0.684499	0.264	0.692344	0.1262	0.707154	0.028	0.729821
987	GATOR complex protein MIOS OS=Mus musculus OX=10090 GN=Mios PE=1 SV=2	MIO_MOUSE	Mios	98 kDa		0.4	0.17	unknown	0.1268	0.778868	-0.2232	0.794554	0.3473	0.746344	0.128	0.76489	-0.7354	1.03989	0.6413	0.75507	0.4369	0.71002	-0.1032	0.705794	-0.3547	0.896593	0.0923	0.706126
988	Myotilin OS=Mus musculus OX=10090 GN=Myot PE=1 SV=1	MYOTI_MOUSE	Myot	55 kDa		0.4	-0.2	unknown	0.4851	0.683507	0.1299	0.566275	-0.8123	0.706367	-0.3084	0.542771	0.4004	0.596211	-0.2664	0.529256	-0.1429	0.525773	-0.2495	0.543207	-0.4129	0.55039	0.0649	0.563747
989	Trinucleotide repeat-containing gene 6B protein OS=Mus musculus OX=10090 GN=Tnrc6b PE=1 SV=2	TNR6B_MOUSE	Tnrc6b	192 kDa	TRUE	0.4	0.1	unknown	0.1488	0.716977	-0.3158	0.845427	0.2858	0.818561	-0.1418	0.789485	-0.0716	0.765313	0.2908	0.765659	0.0918	0.717422	0.0432	0.746006	0.0933	0.953461	-0.1118	0.782364
990	Cluster of Eukaryotic translation initiation factor 4 gamma 3 OS=Mus musculus OX=10090 GN=Eif4g3 PE=1 SV=1 (A0A0R4J112_MOUSE)	A0A0R4J112_MOUSE [4]	Eif4g3	175 kDa	TRUE	0.4	0.04	unknown	0.1056	0.597024	0.0135	0.603384	-0.3343	0.703527	0.1015	0.58527	0.0333	0.719953	-0.0237	0.597153	-0.0772	0.581457	0.1922	0.60443	0.1036	0.609211	0.0171	0.70147
991	L-threonine aldolase OS=Mus musculus OX=10090 GN=Tha1 PE=1 SV=1	Q6XPS7_MOUSE	Tha1	43 kDa		0.4	0.08	unknown	0.1442	0.791537	-0.365	1.37629	-0.2869	0.997155	0.2384	0.680658	-0.0463	0.63236	0.2767	0.830404	-0.2056	0.906626	0.1668	0.841177	0.261	0.621506	-0.1201	0.614984
992	Protein tweety homolog 2 OS=Mus musculus OX=10090 GN=Ttyh2 PE=1 SV=1	TTYH2_MOUSE	Ttyh2	59 kDa		0.4	0.12	unknown	0.4092	0.486301	-0.2396	0.528015	-0.5877	0.526023	0.388	0.492649	-0.089	0.494003	0.4939	0.523185	-0.5122	0.512814	0.1834	0.487836	0.1886	0.487147	0.112	0.484714
993	Cluster of MCG13402, isoform CRA_a OS=Mus musculus OX=10090 GN=Ptbp1 PE=1 SV=1 (Q8BGJ5_MOUSE)	Q8BGJ5_MOUSE [2]	Ptbp1	57 kDa	TRUE	0.4	0.04	unknown	-0.0957	0.542436	-0.0215	0.538439	0.0688	0.535658	-0.038	0.512256	0.0705	0.548041	0.2922	0.545235	-0.0758	0.534165	0.0147	0.526968	-0.0006	0.549884	0.0164	0.536428
994	Probable aminopeptidase NPEPL1 OS=Mus musculus OX=10090 GN=Npepl1 PE=1 SV=1	PEPL1_MOUSE	Npepl1	56 kDa		0.4	0.07	unknown	-0.0624	0.526158	0.0263	0.508078	0.0407	0.517072	-0.0429	0.555555	0.0083	0.536829	0.2781	0.563707	-0.0051	0.501496	-0.0402	0.517448	-0.0039	0.58319	0.1429	0.55403
995	Transporter OS=Mus musculus OX=10090 GN=Slc6a12 PE=1 SV=2	Q8VCS9_MOUSE	Slc6a12	71 kDa	TRUE	0.41	0.03	unknown	0.1743	0.668216	-0.1911	0.900373	-0.3182	1.25567	-0.0367	0.663449	0.0844	0.748489	0.2786	0.726594	0.2828	0.686563	-0.0749	0.78878	-0.1343	0.813826	-0.2213	0.799743
996	Solute carrier family 2, facilitated glucose transporter member 2 OS=Mus musculus OX=10090 GN=Slc2a2 PE=1 SV=3	GTR2_MOUSE	Slc2a2	57 kDa	TRUE	0.41	0.06	unknown	0.0717	0.528379	0.08	0.621936	0.0128	0.491915	-0.0287	0.543382	-0.1286	0.514019	0.1153	0.549124	0.3127	0.513774	0.0436	0.512891	-0.0701	0.532638	-0.1308	0.545731
997	Diamine acetyltransferase 2 OS=Mus musculus OX=10090 GN=Sat2 PE=1 SV=1	SAT2_MOUSE	Sat2	19 kDa		0.41	-0.07	unknown	-0.1933	0.609334	0.0461	0.510438	-0.0513	0.565087	0.0083	0.54914	0.1265	0.522654	0.0891	0.518497	-0.1709	0.528195	-0.2959	0.54448	-0.0811	0.547513	0.0812	0.523082
998	Glutamate-rich WD repeat-containing protein 1 OS=Mus musculus OX=10090 GN=Grwd1 PE=1 SV=2	GRWD1_MOUSE	Grwd1	49 kDa		0.41	-0.07	unknown	-0.0703	0.447608	0.0641	0.455749	-0.05	0.44808	-0.0102	0.44665	0.0753	0.455849	0.0287	0.516181	-0.2644	0.456232	-0.2004	0.445306	0.1036	0.459179	0.036	0.483264
999	Exosome complex exonuclease RRP44 OS=Mus musculus OX=10090 GN=Dis3 PE=1 SV=4	RRP44_MOUSE	Dis3	109 kDa		0.41	0.06	unknown	0.085	0.605352	-0.0425	0.598824	0.1233	0.593305	-0.2724	0.644325	0.0411	0.602196	0.182	0.605876	-0.2113	0.617665	0.031	0.609328	0.3132	0.62722	-0.0582	0.59732
1000	Terminal uridylyl transferase 4 OS=Mus musculus OX=10090 GN=Tut4 PE=1 SV=1	A2A8R7_MOUSE	Tut4	185 kDa	TRUE	0.41	0.05	unknown	0.4335	1.23506	Value missing	4.1558	-2.0756	3.72776	0.8594	1.49252	0.0017	1.16979	0.332	1.17284	-0.1953	1.27407	-0.3281	1.16602	0.8065	1.20843	-0.0724	1.16406
1001	Integrator complex subunit 6 OS=Mus musculus OX=10090 GN=Ints6 PE=1 SV=1	INT6_MOUSE	Ints6	100 kDa	TRUE	0.41	-0.08	unknown	-0.0547	0.564246	-0.2846	0.561567	-0.0311	0.574287	0.2184	0.581002	0.147	0.555193	0.0776	0.561683	0.041	0.565759	-0.0651	0.561427	-0.2701	0.592673	-0.2603	0.596883
1002	TIP41-like protein OS=Mus musculus OX=10090 GN=Tiprl PE=1 SV=1	TIPRL_MOUSE	Tiprl	31 kDa		0.41	-0.07	unknown	-0.2207	0.533135	-0.0405	0.514427	0.3117	0.516366	0.1237	0.524228	-0.1742	0.531336	0.1142	0.51292	-0.1767	0.552822	-0.0511	0.506583	-0.1641	0.517324	-0.0848	0.579435
1003	Properdin OS=Mus musculus OX=10090 GN=Cfp PE=2 SV=2	PROP_MOUSE	Cfp	50 kDa		0.41	-0.16	unknown	0.592	1.55506	-0.6006	1.51862	-0.6973	1.47502	0.5383	2.24399	0.5449	2.07505	-0.4714	2.04178	0.5303	1.49416	0.6002	1.61692	-0.7001	1.47502	-0.7354	1.54768
1004	Collagen alpha-5(VI) chain OS=Mus musculus OX=10090 GN=Col6a5 PE=1 SV=1	A0A140T8T7_MOUSE	Col6a5	290 kDa	TRUE	0.41	-0.21	unknown	-0.1813	0.538362	-0.7029	0.902592	0.0625	0.538157	-0.0805	0.536084	0.7244	0.534491	-0.2824	0.553322	-0.0766	0.557192	-0.7297	0.615451	-0.2941	0.531493	0.0235	0.534259
1005	Twinfilin-2 OS=Mus musculus OX=10090 GN=Twf2 PE=1 SV=1	TWF2_MOUSE	Twf2	39 kDa	TRUE	0.41	-0.09	unknown	-0.0324	0.465898	0.1824	0.465844	-0.2073	0.486589	0.0423	0.580011	0.021	0.467509	0.1394	0.484921	-0.2959	0.496518	-0.2237	0.454383	-0.0575	0.497072	0.061	0.59181
1006	Cluster of 60S ribosomal protein L7a OS=Mus musculus OX=10090 GN=Rpl7a PE=1 SV=2 (RL7A_MOUSE)	RL7A_MOUSE	Rpl7a	30 kDa	TRUE	0.41	-0.04	unknown	0.2401	0.475049	-0.8137	0.506432	-0.1509	0.493078	0.2132	0.487146	0.1602	0.473614	0.0449	0.47949	-0.1662	0.478455	-0.1159	0.500545	-0.1744	0.480903	0.2914	0.534554
1007	Cluster of G-rich sequence factor 1 OS=Mus musculus OX=10090 GN=Grsf1 PE=1 SV=2 (GRSF1_MOUSE)	GRSF1_MOUSE	Grsf1	53 kDa	TRUE	0.41	-0.06	unknown	0.1365	1.35198	-0.0235	0.644735	0.1107	1.79972	0.3287	1.20293	-0.0426	0.643607	-0.1021	0.658538	-0.2209	0.637296	0.305	1.92169	-0.0606	0.653055	0.0703	0.659027
1008	NEDD4-like E3 ubiquitin-protein ligase WWP1 OS=Mus musculus OX=10090 GN=Wwp1 PE=1 SV=2	WWP1_MOUSE	Wwp1	105 kDa	TRUE	0.41	0.1	unknown	-0.0991	0.49654	-0.0166	0.491142	-0.2235	0.506548	0.0629	0.489379	0.312	0.534328	-0.03	0.553965	0.1054	0.489426	0.1165	0.488061	0.0779	0.568844	0.189	0.506829
1009	Cluster of Cytochrome P450 CYP4F15 OS=Mus musculus OX=10090 GN=Cyp4f15 PE=1 SV=1 (Q99N18_MOUSE)	Q99N18_MOUSE [2]	Cyp4f15	61 kDa	TRUE	0.41	-0.38	unknown	0.243	0.551935	-0.1768	0.555535	-0.1508	0.609893	-0.0322	0.668592	0.0441	0.551145	-0.5547	0.705426	-0.1587	0.544106	-0.4577	0.607247	-0.125	0.531854	-0.1989	0.548479
1010	Fatty acid-binding protein 5 OS=Mus musculus OX=10090 GN=Fabp5 PE=1 SV=3	FABP5_MOUSE	Fabp5	15 kDa		0.41	0.09	unknown	-0.1359	0.533853	-0.8712	0.626154	0.3958	0.543624	0.4017	0.550758	-0.0819	0.513644	-0.3411	0.544893	0.4336	0.528946	-0.2042	0.531872	0.0447	0.521857	0.326	0.513811
1011	Cluster of 39S ribosomal protein L20, mitochondrial OS=Mus musculus OX=10090 GN=Mrpl20 PE=1 SV=1 (RM20_MOUSE)	RM20_MOUSE	Mrpl20	18 kDa	TRUE	0.41	-0.09	unknown	0.0184	0.463841	-0.321	0.487067	-0.0242	0.481213	0.2605	0.480101	0.0427	0.470055	-0.2761	0.458512	-0.3701	0.474477	-0.0014	0.457185	-0.0308	0.463912	0.1934	0.461039
1012	Solute carrier family 25 member 51 OS=Mus musculus OX=10090 GN=Slc25a51 PE=1 SV=1	A2AKW0_MOUSE (+1)	Slc25a51	35 kDa	TRUE	0.42	0.1	unknown	0.2091	0.649031	-0.1837	0.695165	-0.3148	0.683649	0.1695	0.655647	0.0649	0.70605	0.0203	0.650118	-0.148	0.652846	0.1868	0.665851	0.239	0.648717	0.2189	0.655346
1013	Cluster of PC4 and SFRS1-interacting protein OS=Mus musculus OX=10090 GN=Psip1 PE=1 SV=1 (PSIP1_MOUSE)	PSIP1_MOUSE	Psip1	60 kDa	TRUE	0.42	0.04	unknown	-0.0966	0.454	0.0514	0.451031	0.2192	0.463007	-0.3233	0.456842	0.1064	0.444583	0.1807	0.459449	-0.0465	0.449264	-0.1053	0.490026	0.17	0.448485	-0.0465	0.466462
1014	Proline dehydrogenase 1, mitochondrial OS=Mus musculus OX=10090 GN=Prodh PE=1 SV=2	PROD_MOUSE	Prodh	68 kDa		0.42	-0.1	unknown	0.0087	0.483817	-0.3529	0.516957	0.0166	0.493559	0.2121	0.498414	0.0408	0.494396	-0.4446	0.512436	-0.1083	0.486099	0.0084	0.490284	0.193	0.49127	-0.0893	0.511435
1015	3-oxo-5-beta-steroid 4-dehydrogenase OS=Mus musculus OX=10090 GN=Akr1d1 PE=1 SV=1	AK1D1_MOUSE	Akr1d1	37 kDa	TRUE	0.42	-0.04	unknown	-0.0906	0.487894	0.0491	0.497586	0.0881	0.491597	0.2515	0.508404	-0.2816	0.498902	-0.0553	0.462389	0.2104	0.503602	-0.2177	0.489745	-0.0197	0.486225	-0.11	0.471758
1016	NADH-ubiquinone oxidoreductase chain 5 OS=Mus musculus OX=10090 GN=Mtnd5 PE=1 SV=3	NU5M_MOUSE	Mtnd5	68 kDa		0.42	0.01	unknown	-0.8705	1.48663	0.3281	0.613563	-0.7439	1.34387	0.1132	0.552034	0.0143	0.556202	-0.1654	0.548324	-0.1441	0.587719	0.0384	0.550186	0.07	0.543822	-0.0368	0.543325
1017	Calsequestrin-1 OS=Mus musculus OX=10090 GN=Casq1 PE=1 SV=3	CASQ1_MOUSE	Casq1	46 kDa		0.42	-1.01	unknown	0.8501	0.579144	0.0687	0.673634	-3.5615	2.21673	-1.4116	0.520438	0.7794	0.669631	-1.5045	0.49292	-0.6536	0.463198	-1.1327	0.460284	-2.1849	0.593139	0.1223	0.501806
1018	Protein LSM14 homolog B OS=Mus musculus OX=10090 GN=Lsm14b PE=1 SV=3	LS14B_MOUSE	Lsm14b	42 kDa	TRUE	0.42	0.09	unknown	-0.2133	0.644288	-0.1118	0.594018	-0.2402	0.699452	0.1578	0.575715	0.3334	0.607682	0.1291	0.582928	-0.0642	0.577644	0.2004	0.575805	-0.2484	0.64332	0.4056	0.580786
1019	Cluster of Synaptophysin-like protein 1 OS=Mus musculus OX=10090 GN=Sypl1 PE=1 SV=2 (SYPL1_MOUSE)	SYPL1_MOUSE	Sypl1	29 kDa	TRUE	0.43	-0.01	unknown	0.0484	0.600448	0.1289	0.567453	-0.0353	0.569315	-0.4485	0.797589	0.0893	0.583269	0.218	0.665679	-0.2013	0.602291	-0.0937	0.576618	-0.1119	0.660362	0.0549	0.613421
1020	Tubulin-specific Chaperone C OS=Mus musculus OX=10090 GN=Tbcc PE=1 SV=1	A0A0R4J0M1_MOUSE	Tbcc	38 kDa		0.43	0.08	unknown	-0.2781	0.683527	-0.4946	0.771574	0.1433	0.616131	0.444	0.610267	-0.0016	0.615917	0.1062	0.641889	0.1101	0.613718	0.1074	0.617234	0.103	0.605616	-0.1005	0.610052
1021	Cluster of Cingulin-like 1 OS=Mus musculus OX=10090 GN=Cgnl1 PE=1 SV=1 (B2RSU6_MOUSE)	B2RSU6_MOUSE	Cgnl1	148 kDa	TRUE	0.43	0	unknown	-0.1128	0.794057	0.1242	0.839031	0.0327	0.554625	-0.1039	0.555761	-0.1352	0.756121	-0.0466	0.764039	0.0923	0.745427	-0.1613	0.757962	0.0066	0.553339	-0.2182	0.747822
1022	Cluster of Alpha-enolase OS=Mus musculus OX=10090 GN=Eno1 PE=1 SV=3 (ENOA_MOUSE)	ENOA_MOUSE	Eno1	47 kDa	TRUE	0.43	-0.02	unknown	0.0808	0.928681	0.1509	0.508593	-0.2189	2.15294	-0.0906	0.941623	0.124	0.747856	-0.1901	0.880438	-0.0146	0.529605	-0.1489	0.788412	-0.3907	1.53333	0.0536	0.553068
1023	Cluster of Guanylate-binding protein 6 OS=Mus musculus OX=10090 GN=Gbp6 PE=1 SV=1 (A0A0G2JDV3_MOUSE)	A0A0G2JDV3_MOUSE [2]	Gbp6	70 kDa	TRUE	0.43	-0.09	unknown	0.0394	0.628972	0.0797	0.643294	-0.1422	0.613846	0.1931	0.691146	-0.092	1.04526	0.1408	0.568732	-0.1865	0.591345	-0.225	0.903903	-0.3392	0.922144	-0.3188	0.940712
1024	Serine/threonine-protein kinase 38-like OS=Mus musculus OX=10090 GN=Stk38l PE=1 SV=2	ST38L_MOUSE	Stk38l	54 kDa	TRUE	0.43	0.08	unknown	-0.1506	0.487072	-0.0139	0.487072	0.1958	0.487072	-0.0768	0.487072	0.0558	0.487072	-0.0668	0.487072	-0.1284	0.487072	0.0955	0.487072	0.2943	0.487072	0.2341	0.487072
1025	Protein FAM210B, mitochondrial OS=Mus musculus OX=10090 GN=Fam210b PE=1 SV=3	F210B_MOUSE	Fam210b	20 kDa		0.43	-0.08	unknown	0.2974	0.715081	0.5698	0.767645	Value missing	6.60004	-0.2649	0.628053	0.1971	0.788076	0.5244	0.725854	-0.1787	0.496031	-0.1231	0.522979	-0.1775	0.552575	-0.016	0.521869
1026	A-kinase anchor protein 8-like OS=Mus musculus OX=10090 GN=Akap8l PE=1 SV=1	AKP8L_MOUSE	Akap8l	71 kDa		0.43	0.15	unknown	-0.4746	0.836113	0.5911	0.758218	-0.1759	0.77994	-0.2234	0.93556	0.2133	0.807412	0.3361	0.789351	0.2252	0.777256	-0.0269	0.781627	-0.334	1.19824	0.4806	0.995465
1027	Cluster of Lethal(2) giant larvae protein homolog 2 OS=Mus musculus OX=10090 GN=Llgl2 PE=1 SV=1 (J3QJU5_MOUSE)	J3QJU5_MOUSE [2]	Llgl2	117 kDa	TRUE	0.43	0.06	unknown	-0.3247	0.704133	0.1707	0.524964	0.0119	0.519936	0.0117	0.532165	-0.0352	0.582407	-0.0586	0.559732	-0.0621	0.526188	0.0793	0.526357	0.2023	0.519683	0.0727	0.541843
1028	Sodium/bile acid cotransporter OS=Mus musculus OX=10090 GN=Slc10a1 PE=1 SV=1	NTCP_MOUSE	Slc10a1	39 kDa		0.43	-0.1	unknown	0.3914	0.847703	0.4047	0.818228	-0.0283	0.566982	-0.1054	0.808983	-0.5079	0.695767	0.0383	0.777751	0.0093	0.550392	0.2168	0.583644	-0.4533	0.814843	-0.3214	0.745975
1029	Probable glutamate--tRNA ligase, mitochondrial OS=Mus musculus OX=10090 GN=Ears2 PE=1 SV=1	SYEM_MOUSE	Ears2	58 kDa		0.43	0.08	unknown	-0.1801	0.775221	-0.2277	0.648622	0.4055	0.547856	0.1034	0.561833	-0.2327	0.570727	0.1955	0.542787	0.023	0.584148	0.0981	0.573199	-0.0916	0.739483	0.07	0.549253
1030	Cluster of Glutathione S-transferase A4 OS=Mus musculus OX=10090 GN=Gsta4 PE=1 SV=3 (GSTA4_MOUSE)	GSTA4_MOUSE	Gsta4	26 kDa	TRUE	0.43	-0.06	unknown	-0.1372	0.471355	0.2005	0.524319	0.144	0.464932	0.0346	0.474763	-0.2389	0.477086	-0.0821	0.467137	0.2572	0.484044	-0.0984	0.463993	-0.0289	0.468956	-0.3628	0.49628
1031	Cluster of DNA-directed RNA polymerase II subunit RPB3 OS=Mus musculus OX=10090 GN=Polr2c PE=1 SV=1 (A0A1D5RML8_MOUSE)	A0A1D5RML8_MOUSE [2]	Polr2c	48 kDa	TRUE	0.43	-0.06	unknown	-0.0489	0.449564	0.1398	0.452772	-0.1746	0.463516	0.1196	0.453058	-0.0486	0.448829	0.1716	0.461314	-0.0511	0.510034	-0.0659	0.449213	-0.0849	0.449871	-0.275	0.458371
1032	Cluster of Antigen peptide transporter 1 OS=Mus musculus OX=10090 GN=Tap1 PE=1 SV=1 (Q3TBA3_MOUSE)	Q3TBA3_MOUSE [2]	Tap1	76 kDa	TRUE	0.44	-0.1	unknown	0.1283	0.523036	-0.182	0.512155	0.1537	0.547276	0.1836	0.560097	-0.3506	0.609935	-0.0198	0.508613	-0.0381	0.532589	-0.3292	0.505428	0.0152	0.511035	-0.141	0.509328
1033	60S ribosomal protein L15 OS=Mus musculus OX=10090 GN=Rpl15 PE=1 SV=4	RL15_MOUSE	Rpl15	24 kDa		0.44	-0.06	unknown	0.0137	0.47906	-0.3204	0.499371	-0.1137	0.486723	0.2125	0.495364	0.1734	0.499671	-0.1317	0.502859	-0.2484	0.482846	-0.1367	0.473509	-0.031	0.481843	0.2596	0.501993
1034	Cluster of Troponin T, cardiac muscle OS=Mus musculus OX=10090 GN=Tnnt2 PE=1 SV=1 (J3QQ13_MOUSE)	J3QQ13_MOUSE [5]	Tnnt2	36 kDa	TRUE	0.44	-0.2	unknown	2.0612	0.678001	0.0419	0.539301	-1.3412	0.519065	-1.2296	0.990918	0.3634	0.489843	-0.086	0.605979	0.2217	0.476479	-0.8478	0.896723	-1.3972	0.715855	-0.0149	0.491813
1035	Interferon-gamma-inducible GTPase Ifgga2 protein OS=Mus musculus OX=10090 GN=Gm4951 PE=1 SV=1	Q3UED7_MOUSE	Gm4951	47 kDa	TRUE	0.44	-0.08	unknown	0.1152	0.493071	0.0752	0.490424	0.0664	0.485256	-0.1181	0.501072	-0.1699	0.505555	0.0907	0.491556	-0.1677	0.489546	-0.3357	0.495064	0.0145	0.491187	-0.046	0.560609
1036	Nicastrin OS=Mus musculus OX=10090 GN=Ncstn PE=1 SV=3	NICA_MOUSE	Ncstn	78 kDa		0.44	-0.02	unknown	0.0607	0.603109	-0.1455	0.596011	0.169	0.613634	0.0489	0.594011	-0.1459	0.614818	0.1415	0.597882	-0.0641	0.607382	0.1464	0.610819	-0.1745	0.766191	-0.2963	0.740884
1037	Fermitin family homolog 3 OS=Mus musculus OX=10090 GN=Fermt3 PE=1 SV=1	URP2_MOUSE	Fermt3	76 kDa		0.44	-0.06	unknown	-0.1723	0.516376	-0.026	0.521055	0.0176	0.558561	0.027	0.519583	0.1607	0.521179	0.3476	0.519593	-0.0026	0.519515	-0.0482	0.50821	-0.3275	0.514654	-0.1945	0.519472
1038	Calcium homeostasis endoplasmic reticulum protein OS=Mus musculus OX=10090 GN=Cherp PE=1 SV=1	A0A1D5RL92_MOUSE (+2)	Cherp	106 kDa	TRUE	0.44	-0.11	unknown	-0.0686	0.880033	0.0055	0.837513	-0.6333	3.7505	0.2608	0.844338	-0.7996	3.68247	-0.0214	0.890105	-0.2244	0.829811	-0.1394	0.833355	-0.313	0.833617	-0.2553	0.831611
1039	Cluster of 60S ribosomal protein L17 OS=Mus musculus OX=10090 GN=Rpl17 PE=1 SV=1 (Q6ZWZ7_MOUSE)	Q6ZWZ7_MOUSE [2]	Rpl17	21 kDa	TRUE	0.44	0.03	unknown	0.1631	0.498935	-0.2886	0.503792	-0.0128	0.452348	0.1401	0.475006	-0.0164	0.445694	0.1152	0.499957	-0.0683	0.453763	0.0981	0.478526	-0.0098	0.465337	0.0527	0.456999
1040	Glycine amidinotransferase, mitochondrial OS=Mus musculus OX=10090 GN=Gatm PE=1 SV=1	GATM_MOUSE	Gatm	48 kDa		0.44	0.17	unknown	-0.3015	0.717224	-0.0184	0.704013	0.5184	0.76787	-0.5959	0.741157	0.3188	0.729149	0.6398	0.733049	-0.1641	0.724561	-0.2138	0.750831	0.4427	0.747035	0.1513	0.797335
1041	3'(2'),5'-bisphosphate nucleotidase 1 OS=Mus musculus OX=10090 GN=Bpnt1 PE=1 SV=2	BPNT1_MOUSE	Bpnt1	33 kDa		0.45	-0.08	unknown	-0.2132	0.521609	0.0374	0.530922	0.1664	0.519525	0.1369	0.515298	-0.1322	0.529817	0.1055	0.531466	-0.2641	0.526973	0.0349	0.521531	-0.0501	0.515411	-0.2289	0.545421
1042	Cluster of NHP2-like protein 1 OS=Mus musculus OX=10090 GN=Snu13 PE=1 SV=4 (NH2L1_MOUSE)	NH2L1_MOUSE	Snu13	14 kDa	TRUE	0.45	-0.07	unknown	0.0026	0.534542	0.1049	0.54378	-0.2102	0.720248	-0.0936	0.550954	0.0694	0.537787	0.1745	0.563554	-0.0115	0.578115	-0.1607	0.561522	-0.1592	1.21527	-0.3283	0.625597
1043	Nuclear inhibitor of protein phosphatase 1 OS=Mus musculus OX=10090 GN=Ppp1r8 PE=1 SV=1	A2ADR8_MOUSE (+1)	Ppp1r8	38 kDa		0.45	0.04	unknown	-0.0607	0.573135	-0.0569	0.605676	0.1369	0.614286	0.0442	0.635163	-0.0479	0.546715	0.2659	0.611775	-0.0542	0.584468	-0.0039	0.574673	0.172	0.608022	-0.0345	0.586103
1044	Cluster of Polyadenylate-binding protein 2 OS=Mus musculus OX=10090 GN=Pabpn1 PE=1 SV=3 (PABP2_MOUSE)	PABP2_MOUSE	Pabpn1	32 kDa	TRUE	0.45	0.06	unknown	-0.0334	0.538546	-0.0122	0.562233	0.2924	0.530146	-0.1867	0.549317	-0.0596	0.544032	0.3051	0.530146	0.0974	0.531525	-0.0592	0.537888	-0.0523	0.530809	0.0089	0.536879
1045	Scavenger receptor class B member 1 OS=Mus musculus OX=10090 GN=Scarb1 PE=1 SV=1	SCRB1_MOUSE	Scarb1	57 kDa		0.45	0.11	unknown	0.2057	0.537534	0.0929	0.556322	0.1864	0.542613	-0.4096	0.526284	-0.1138	0.52073	0.4997	0.517918	0.3034	0.520838	-0.1325	0.532873	-0.096	0.548638	-0.0515	0.543646
1046	Cluster of Phosphatase and actin regulator 4 OS=Mus musculus OX=10090 GN=Phactr4 PE=1 SV=2 (PHAR4_MOUSE)	PHAR4_MOUSE	Phactr4	77 kDa	TRUE	0.45	0.09	unknown	0.0599	0.605805	0.1185	0.60056	-0.0961	0.617053	0.0826	0.585392	-0.2775	0.755965	0.269	0.616474	0.1588	0.637224	0.1401	0.581838	-0.0816	0.612138	-0.1005	0.657943
1047	Cluster of Tumor protein D52 OS=Mus musculus OX=10090 GN=Tpd52 PE=1 SV=1 (F8WHQ1_MOUSE)	F8WHQ1_MOUSE [2]	Tpd52	27 kDa	TRUE	0.45	-0.08	unknown	-0.0838	0.619929	0.0483	0.559734	-0.1736	0.73013	-0.0049	0.559712	0.1491	0.559579	0.0641	0.568503	-0.0617	0.549359	-0.0686	0.565924	-0.3238	0.829274	-0.132	0.552276
1048	High mobility group protein B3 OS=Mus musculus OX=10090 GN=Hmgb3 PE=1 SV=3	HMGB3_MOUSE	Hmgb3	23 kDa		0.45	0.14	unknown	-0.434	0.758597	-0.1256	0.630116	0.1097	0.552497	0.0207	0.653694	0.2015	0.599421	0.0983	0.718425	0.0467	0.531945	-0.1768	0.53771	0.3622	0.514532	0.2111	0.552303
1049	Mevalonate kinase OS=Mus musculus OX=10090 GN=Mvk PE=1 SV=1	KIME_MOUSE (+1)	Mvk	42 kDa		0.45	-0.01	unknown	0.4963	0.497858	-0.1629	0.482392	0.1082	0.476616	-0.1422	0.486903	-0.1835	0.471954	-0.0201	0.481466	-0.0661	0.482953	-0.1032	0.475286	-0.036	0.485056	0.1324	0.472632
1050	Cluster of Apoptotic chromatin condensation inducer in the nucleus OS=Mus musculus OX=10090 GN=Acin1 PE=1 SV=3 (ACINU_MOUSE)	ACINU_MOUSE	Acin1	151 kDa	TRUE	0.45	-0.01	unknown	-0.0753	0.525702	-0.0355	0.552432	0.2098	0.577684	-0.2821	0.737499	0.133	0.605949	-0.0791	0.826663	-0.0657	0.529307	-0.1756	0.519764	0.0948	0.6261	0.0291	0.532446
1051	SUMO-activating enzyme subunit 2 OS=Mus musculus OX=10090 GN=Uba2 PE=1 SV=1	SAE2_MOUSE	Uba2	71 kDa		0.45	-0.05	unknown	-0.1501	0.485392	0.0968	0.493449	0.0895	0.501357	0.0082	0.519848	-0.0482	0.52112	0.0373	0.495437	-0.1499	0.480196	-0.2698	0.496799	0.0703	0.479816	0.072	0.500561
1052	Cluster of Copine-1 OS=Mus musculus OX=10090 GN=Cpne1 PE=1 SV=1 (CPNE1_MOUSE)	CPNE1_MOUSE	Cpne1	59 kDa	TRUE	0.45	0.05	unknown	-0.1149	0.562437	0.2908	0.620504	-0.1142	0.737192	-0.0142	0.564287	-0.0954	0.630388	0.2596	0.59295	-0.1412	0.772494	0.0162	0.522832	-0.2478	0.690918	0.2003	0.530845
1053	Interferon-induced protein with tetratricopeptide repeats 1 OS=Mus musculus OX=10090 GN=Ifit1 PE=1 SV=2	IFIT1_MOUSE	Ifit1	54 kDa	TRUE	0.45	-0.36	unknown	-0.0537	0.615311	-0.4695	3.81792	-0.0369	0.652184	0.4565	0.619772	-0.3311	0.762756	0.2487	0.768656	-0.2055	0.611998	-0.3284	0.633579	-0.8771	3.53287	-1.4352	3.22968
1054	Mitochondrial fission regulator 1-like OS=Mus musculus OX=10090 GN=Mtfr1l PE=1 SV=1	MFR1L_MOUSE	Mtfr1l	32 kDa		0.46	0	unknown	-0.1085	0.749261	0.3286	0.638685	-0.0257	0.665273	0.0147	0.618946	-0.3147	0.697563	0.1012	0.618235	0.0535	0.627276	0.0471	0.61937	-0.112	0.620495	-0.0195	0.613714
1055	Apolipoprotein D OS=Mus musculus OX=10090 GN=Apod PE=1 SV=1	APOD_MOUSE	Apod	22 kDa		0.46	0.11	unknown	0.3525	0.659062	-0.5184	0.949592	-0.2175	0.675337	0.4	0.727651	-0.2029	0.932298	0.1255	0.529241	0.0396	0.555902	0.5645	0.669744	-0.029	0.762333	0.0496	0.523755
1056	Importin subunit alpha-3 OS=Mus musculus OX=10090 GN=Kpna4 PE=1 SV=1	A0A0B4J1E7_MOUSE	Kpna4	68 kDa	TRUE	0.46	0.02	unknown	-0.0006	0.699369	0.025	0.698259	-0.1302	0.821932	0.0198	0.787667	-0.0812	0.791069	0.1439	0.68271	-0.1199	0.739646	-0.2985	0.963089	0.0743	0.708732	0.1651	0.747744
1057	Cluster of Histone H3.3 OS=Mus musculus OX=10090 GN=H3f3a PE=1 SV=2 (H33_MOUSE)	H33_MOUSE [2]	H3f3a	15 kDa	TRUE	0.46	0.08	unknown	0.1849	0.564706	-0.4733	0.585521	0.3331	0.790148	0.0127	0.561216	0.1118	0.550384	0.3994	0.588096	0.0487	0.559859	-0.1288	0.616915	-0.4581	2.12714	0.0017	0.757342
1058	Cluster of Synaptojanin-1 OS=Mus musculus OX=10090 GN=Synj1 PE=1 SV=1 (D3Z656_MOUSE)	D3Z656_MOUSE [2]	Synj1	176 kDa	TRUE	0.46	0.06	unknown	0.1104	0.565585	-0.0057	0.571622	0.0624	0.517983	0.1903	0.519893	-0.3888	0.517983	0.2685	0.536856	-0.0434	0.52116	0.2396	0.533996	-0.0574	0.521607	-0.0742	0.546408
1059	GTP cyclohydrolase 1 OS=Mus musculus OX=10090 GN=Gch1 PE=1 SV=1	GCH1_MOUSE	Gch1	27 kDa		0.46	0.06	unknown	-0.0284	0.515477	-0.0623	0.563797	0.3072	0.518411	-0.3374	0.580224	0.056	0.507531	-0.2807	0.559094	0.297	0.520435	0.1348	0.505955	0.1217	0.515552	-0.0221	0.530417
1060	Aspartoacylase OS=Mus musculus OX=10090 GN=Aspa PE=1 SV=2	ACY2_MOUSE	Aspa	35 kDa	TRUE	0.46	0.04	unknown	-0.3477	0.494434	0.2888	0.515849	0.1774	0.483773	0.1013	0.497205	-0.2557	0.513102	0.0064	0.483904	0.5231	0.511355	-0.1161	0.494054	-0.3567	0.49668	0.1939	0.522262
1061	Dynein heavy chain 12, axonemal OS=Mus musculus OX=10090 GN=Dnah12 PE=1 SV=2	DYH12_MOUSE	Dnah12	356 kDa	TRUE	0.46	-0.04	unknown	-0.6667	3.22944	0.5331	3.74049	-0.6415	3.0841	0.4137	3.4432	0.5891	3.86173	-0.5593	3.50469	0.5495	3.09385	0.503	3.5652	-0.4002	3.26973	-0.5772	3.22742
1062	Upstream-binding protein 1 OS=Mus musculus OX=10090 GN=Ubp1 PE=1 SV=1	UBIP1_MOUSE	Ubp1	60 kDa	TRUE	0.46	-0.05	unknown	0.1029	0.624764	0.0362	0.551814	-0.0908	0.597151	0.1983	0.576844	-0.2855	0.612312	0.0511	0.552954	0.0405	0.552954	-0.2237	0.586523	0.0295	0.591483	-0.1521	0.563341
1063	Cluster of Zinc finger protein 28 OS=Mus musculus OX=10090 GN=Zfp28 PE=2 SV=3 (ZFP28_MOUSE)	ZFP28_MOUSE [3]	Zfp28	93 kDa	TRUE	0.46	-0.11	unknown	-0.0701	0.546893	0.0492	0.560789	0.0096	0.552643	-0.0991	0.570026	0.1887	0.619026	0.1428	0.605138	-0.4602	0.575791	-0.2407	0.543182	0.0464	0.553221	0.0328	0.547988
1064	Iron-responsive element-binding protein 2 OS=Mus musculus OX=10090 GN=Ireb2 PE=1 SV=2	IREB2_MOUSE	Ireb2	105 kDa	TRUE	0.46	0.08	unknown	-0.1234	0.451563	-0.0819	0.453901	0.0033	0.46373	0.2762	0.4531	-0.0437	0.454471	0.0268	0.46779	-0.1928	0.451995	0.2199	0.453833	0.2164	0.457007	0.0912	0.455383
1065	Cluster of Glucocorticoid receptor OS=Mus musculus OX=10090 GN=Nr3c1 PE=1 SV=1 (E9PUR6_MOUSE)	E9PUR6_MOUSE [2]	Nr3c1	87 kDa	TRUE	0.46	0.18	unknown	-0.1411	0.609948	-0.0303	0.565016	-0.0419	0.774817	-0.0321	0.568444	0.1844	0.604034	0.1055	0.70346	0.2813	0.668639	0.2019	0.776957	0.1741	0.660866	0.251	0.675751
1066	Mitochondrial amidoxime-reducing component 1 OS=Mus musculus OX=10090 GN=Marc1 PE=1 SV=2	MARC1_MOUSE	2018-03-01	38 kDa	TRUE	0.46	0.03	unknown	-0.4995	0.553737	0.1386	0.488745	0.4228	0.512428	0.3653	0.508935	-0.6541	0.568712	0.388	0.492937	-0.0872	0.46571	0.4586	0.52503	-0.1465	0.515614	-0.5482	0.590809
1067	Cyclin-dependent kinase 4 inhibitor C OS=Mus musculus OX=10090 GN=Cdkn2c PE=1 SV=1	CDN2C_MOUSE	Cdkn2c	18 kDa		0.46	0.11	unknown	-0.4638	0.656819	0.415	0.663576	0.1821	0.641062	-0.1144	0.671192	-0.0335	0.642235	0.5383	0.766638	0.4596	0.634269	0.0225	0.632229	-0.4928	3.82262	-0.3995	3.97967
1068	Sarcalumenin OS=Mus musculus OX=10090 GN=Srl PE=1 SV=1	SRCA_MOUSE	Srl	99 kDa		0.47	-0.48	unknown	0.745	0.729236	0.1747	0.627094	-1.8989	1.33691	-0.7858	0.545276	0.6915	0.687876	-0.6242	0.535635	-0.293	0.499313	-0.6906	0.500009	-1.3485	0.933705	0.0847	0.559156
1069	Diphosphoinositol polyphosphate phosphohydrolase 2 OS=Mus musculus OX=10090 GN=Nudt4 PE=1 SV=1	NUDT4_MOUSE	Nudt4	20 kDa		0.47	0.05	unknown	0.1196	0.807544	0.036	0.625487	0.0288	0.625415	0.0529	0.588939	-0.2016	0.60638	0.2714	0.715896	0.1506	0.648284	0.0523	0.734091	-0.2515	0.60002	0.0729	0.620616
1070	39S ribosomal protein L10, mitochondrial OS=Mus musculus OX=10090 GN=Mrpl10 PE=1 SV=2	RM10_MOUSE	Mrpl10	29 kDa		0.47	-0.12	unknown	0.175	0.919757	-0.1696	0.542416	-0.4838	0.84192	0.1595	0.61022	0.2526	0.598264	-0.0644	0.555898	-0.342	0.619076	0.0249	0.56488	-0.2644	0.549427	-0.1033	0.538793
1071	Histone H1.0 OS=Mus musculus OX=10090 GN=H1f0 PE=2 SV=4	H10_MOUSE	H1f0	21 kDa		0.47	-0.11	unknown	0.102	0.448031	-0.5916	0.521866	-0.0742	0.44652	0.1195	0.461152	0.2112	0.454325	0.0468	0.449141	-0.2045	0.451924	-0.375	0.477097	-0.2101	0.460112	0.2267	0.483467
1072	Tyrosine-protein phosphatase non-receptor type 12 OS=Mus musculus OX=10090 GN=Ptpn12 PE=1 SV=3	PTN12_MOUSE	Ptpn12	87 kDa		0.47	0.11	unknown	-0.0524	0.563159	-0.0686	0.565445	-0.3455	1.38848	0.0767	0.676557	0.2152	0.635037	0.3837	0.643437	-0.1168	0.734398	-0.0225	0.567302	-0.046	0.581158	0.3562	0.711574
1073	Cluster of Stromal interaction molecule 2 OS=Mus musculus OX=10090 GN=Stim2 PE=1 SV=1 (I1E4X8_MOUSE)	I1E4X8_MOUSE [2]	Stim2	85 kDa	TRUE	0.47	-0.09	unknown	0.2883	1.76661	-0.3906	1.26993	0.3814	1.43862	0.3062	1.85735	-0.3594	1.3739	0.2243	1.31829	-0.4325	1.64125	-0.5824	1.38875	0.4361	1.9986	-0.0789	1.64125
1074	Sjoegren syndrome/scleroderma autoantigen 1 homolog OS=Mus musculus OX=10090 GN=Sssca1 PE=1 SV=1	SSA27_MOUSE	Sssca1	21 kDa		0.47	0.04	unknown	0.1575	0.54003	-0.4339	0.983701	-0.0623	0.529721	-0.0138	0.533269	0.0519	0.527929	0.0653	0.539928	0.1052	0.587209	-0.0365	0.53328	-0.0044	0.605535	-0.0009	0.556121
1075	Calcineurin subunit B type 1 OS=Mus musculus OX=10090 GN=Ppp3r1 PE=1 SV=3	CANB1_MOUSE	Ppp3r1	19 kDa	TRUE	0.47	-0.05	unknown	-0.0426	0.515144	0.0234	0.518846	-0.0899	0.514931	-0.1671	0.509737	0.2962	0.511675	-0.002	0.513317	-0.0506	0.511743	-0.0901	0.531653	-0.0832	0.535213	-0.0163	0.535389
1076	Lanosterol synthase OS=Mus musculus OX=10090 GN=Lss PE=1 SV=2	ERG7_MOUSE	Lss	83 kDa		0.47	0.02	unknown	0.2564	0.525801	-0.3896	0.54189	-0.0068	0.512563	0.1672	0.50928	-0.0999	0.512252	-0.3988	0.528483	-0.0283	0.500573	-0.3385	0.528585	0.5306	0.541888	0.3637	0.503011
1077	Nuclear factor 1 (Fragment) OS=Mus musculus OX=10090 GN=Nfix PE=1 SV=1	D3YZ00_MOUSE (+2)	Nfix	53 kDa	TRUE	0.48	-0.05	unknown	-0.0569	0.565639	-0.0196	0.578374	-0.0194	0.578016	-0.0609	0.553686	0.1613	0.566305	-0.011	0.547121	0.0112	0.548146	-0.0076	0.546934	-0.3059	0.568926	0.0442	0.561446
1078	SWI/SNF-related matrix-associated actin-dependent regulator of chromatin subfamily E member 1 OS=Mus musculus OX=10090 GN=Smarce1 PE=1 SV=1	SMCE1_MOUSE	Smarce1	47 kDa	TRUE	0.48	-0.02	unknown	0.033	0.715814	0.1547	0.60982	-0.0075	0.642583	-0.2985	0.623609	0.1533	0.742095	0.2162	0.752836	0.0876	0.680897	-0.2404	0.584823	0.0784	0.685012	-0.1742	0.613448
1079	Transmembrane protease serine 6 OS=Mus musculus OX=10090 GN=Tmprss6 PE=1 SV=4	TMPS6_MOUSE	Tmprss6	91 kDa		0.48	-0.08	unknown	-0.289	0.607779	0.0491	0.5322	0.0923	0.543594	0.0991	0.540244	-0.0172	0.5336	0.0351	0.531308	-0.1575	0.54502	-0.0665	0.5322	-0.0604	0.573383	-0.2145	0.605138
1080	Protein LSM14 homolog A OS=Mus musculus OX=10090 GN=Lsm14a PE=1 SV=1	LS14A_MOUSE	Lsm14a	51 kDa	TRUE	0.48	0.04	unknown	0.0509	0.553751	0.0088	0.560984	0.0256	0.613482	0.0532	0.556942	-0.3011	0.757682	-0.1044	0.571643	-0.078	0.571379	0.0861	0.56634	-0.012	0.555575	0.2368	0.566745
1081	Cytochrome b-245 heavy chain OS=Mus musculus OX=10090 GN=Cybb PE=1 SV=1	CY24B_MOUSE	Cybb	65 kDa	TRUE	0.48	0.03	unknown	0.0951	0.610839	0.1923	0.613215	-0.2685	0.852847	-0.1483	0.604445	0.0357	0.618545	0.5672	0.651196	0.0238	0.626759	-0.1086	0.597511	-0.2289	0.846248	-0.0745	0.604445
1082	Copper chaperone for superoxide dismutase OS=Mus musculus OX=10090 GN=Ccs PE=1 SV=1	CCS_MOUSE	Ccs	29 kDa		0.48	0.08	unknown	0.0116	0.566607	0.2641	0.542192	0.0353	0.553499	-0.448	0.558599	0.0622	0.534853	0.1435	0.551385	0.3283	0.531899	-0.4644	0.601762	0.2566	0.586453	-0.0091	0.559615
1083	Torsin-1A-interacting protein 1 OS=Mus musculus OX=10090 GN=Tor1aip1 PE=1 SV=1	E9PWW2_MOUSE	Tor1aip1	44 kDa	TRUE	0.48	-0.03	unknown	0.0071	0.516658	0.175	0.55542	0.091	0.547002	-0.2407	0.561428	-0.0258	0.53969	0.1773	0.575258	0.1554	0.539166	-0.086	0.544563	-0.2726	0.609491	-0.1043	0.549762
1084	Serine/threonine-protein kinase PRP4 homolog OS=Mus musculus OX=10090 GN=Prpf4b PE=1 SV=3	PRP4B_MOUSE	Prpf4b	117 kDa		0.48	-0.06	unknown	-0.2729	0.50886	0.1906	0.510551	0.0815	0.531864	-0.1277	0.508884	0.1286	0.512722	0.1622	0.530737	-0.1729	0.51733	-0.1073	0.518628	0.0004	0.509029	-0.1484	0.50478
1085	Cluster of ADP/ATP translocase 2 OS=Mus musculus OX=10090 GN=Slc25a5 PE=1 SV=3 (ADT2_MOUSE)	ADT2_MOUSE	Slc25a5	33 kDa	TRUE	0.48	-0.17	unknown	0.2749	0.774132	0.1339	0.482836	-0.588	1.54802	-0.4129	0.745746	0.2441	0.737983	-0.3226	0.680747	-0.0916	0.474554	-0.2136	0.675991	-0.4699	1.24378	0.0803	0.46123
1086	Apolipoprotein A-IV OS=Mus musculus OX=10090 GN=Apoa4 PE=1 SV=3	APOA4_MOUSE	Apoa4	45 kDa	TRUE	0.48	-0.01	unknown	-0.0638	0.47368	-0.1812	0.458063	-0.1126	0.466745	0.3978	0.463038	0.03	0.460011	-0.1651	0.458159	0.0103	0.450838	0.1976	0.465224	0.074	0.466436	-0.1621	0.47501
1087	Sister chromatid cohesion protein PDS5 homolog A OS=Mus musculus OX=10090 GN=Pds5a PE=1 SV=1	E9QPI5_MOUSE (+1)	Pds5a	150 kDa	TRUE	0.48	0.02	unknown	-0.1086	0.586481	-0.3015	1.13908	0.2067	0.827517	0.0109	0.606228	0.1316	0.583172	0.2608	0.72716	0.1037	0.679256	-0.0707	0.596609	-0.0952	0.581425	-0.1072	0.593074
1088	Lamin-B2 OS=Mus musculus OX=10090 GN=Lmnb2 PE=1 SV=1	A0A0R4J0Q5_MOUSE	Lmnb2	69 kDa	TRUE	0.49	0.02	unknown	-0.0077	0.506066	0.0807	0.512758	0.1072	0.519888	-0.169	0.527002	-0.0131	0.520002	0.2998	0.508	0.0229	0.509736	-0.0238	0.513856	-0.0912	0.531442	0.0021	0.501115
1089	Cluster of CLIP-associating protein 2 OS=Mus musculus OX=10090 GN=Clasp2 PE=1 SV=1 (F7DCH5_MOUSE)	F7DCH5_MOUSE	Clasp2	143 kDa	TRUE	0.49	0.04	unknown	-0.2705	0.768826	-0.0747	1.22328	0.022	0.770129	0.095	0.74987	0.0931	0.717147	0.1636	0.691241	-0.1673	0.713484	-0.2214	0.768014	0.1646	0.688667	0.1117	0.764911
1090	Cluster of Guanine nucleotide-binding protein G(I)/G(S)/G(T) subunit beta-2 OS=Mus musculus OX=10090 GN=Gnb2 PE=1 SV=1 (E9QKR0_MOUSE)	E9QKR0_MOUSE	Gnb2	41 kDa	TRUE	0.49	-0.01	unknown	0.025	0.523301	-0.018	0.617534	0.029	0.5333	-0.031	0.533697	-0.0591	0.533008	0.1825	0.53119	-0.0426	0.524061	-0.0067	0.549483	-0.1915	0.621543	-0.1264	0.759748
1091	Diacylglycerol O-acyltransferase 2 OS=Mus musculus OX=10090 GN=Dgat2 PE=1 SV=1	DGAT2_MOUSE	Dgat2	44 kDa		0.49	0.1	unknown	0.0587	0.544524	-0.3608	0.469762	0.1668	0.464175	0.3813	0.462337	-0.2495	0.461574	-0.1948	0.496865	0.1345	0.464913	0.3963	0.529936	0.2354	0.467434	-0.1098	0.522765
1092	CCR4-NOT transcription complex subunit 1 OS=Mus musculus OX=10090 GN=Cnot1 PE=1 SV=2	CNOT1_MOUSE	Cnot1	267 kDa		0.49	0.11	unknown	0.1488	0.646726	-0.0609	0.758383	-0.3085	0.74835	0.109	0.695545	0.005	0.643954	0.1867	0.634369	0.1512	0.661914	-0.0014	0.694222	-0.2261	0.875936	0.3486	0.814441
1093	Cluster of Cytochrome P450 2J5 OS=Mus musculus OX=10090 GN=Cyp2j5 PE=1 SV=1 (CP2J5_MOUSE)	CP2J5_MOUSE	Cyp2j5	58 kDa	TRUE	0.5	0.03	unknown	0.0136	0.479668	-0.1478	0.496749	-0.1372	0.468029	0.2379	0.473136	0.0216	0.480527	-0.3492	0.484273	0.0356	0.45744	0.0976	0.480338	0.3356	0.476087	0.0242	0.478444
1094	Cluster of N-alpha-acetyltransferase 10 OS=Mus musculus OX=10090 GN=Naa10 PE=1 SV=1 (NAA10_MOUSE)	NAA10_MOUSE	Naa10	27 kDa	TRUE	0.5	-0.04	unknown	0.1378	0.593608	0.0772	0.661183	-0.0493	0.617725	-0.1805	0.64536	0.0397	0.597031	-0.0725	0.614	-0.038	0.608068	-0.1258	0.62612	0.0672	0.615189	-0.1184	0.632609
1095	Cluster of Periphilin-1 OS=Mus musculus OX=10090 GN=Pphln1 PE=1 SV=1 (PPHLN_MOUSE)	PPHLN_MOUSE	Pphln1	44 kDa	TRUE	0.5	-0.16	unknown	No values	2.9685	No values	2.9685	No values	2.9685	No values	2.9685	No values	4.1419	Reference missing	4.06081	No values	2.9685	No values	2.9685	No values	2.9685	No values	2.9685
1096	UDP-N-acetylglucosamine transferase subunit ALG14 homolog (Fragment) OS=Mus musculus OX=10090 GN=Alg14 PE=1 SV=1	A0A0G2JEH5_MOUSE (+1)	Alg14	15 kDa		0.5	0.08	unknown	-0.2188	0.577895	0.0323	0.623385	-0.0451	0.676032	0.1289	0.605974	0.1096	0.581476	-0.2243	0.578023	0.009	0.572826	0.2989	0.57275	0.0804	0.569119	0.2207	0.57032
1097	ATP-binding cassette sub-family A member 1 OS=Mus musculus OX=10090 GN=Abca1 PE=1 SV=4	ABCA1_MOUSE	Abca1	254 kDa	TRUE	0.5	-0.06	unknown	0.1965	0.511667	0.1696	0.511667	-0.0204	0.511667	-0.0755	0.512155	-0.2634	0.511227	0.1064	0.51132	-0.2103	0.527844	-0.0216	0.520271	-0.0034	0.522683	-0.1196	0.508737
1098	Cluster of Death-inducer obliterator 1 OS=Mus musculus OX=10090 GN=Dido1 PE=1 SV=4 (DIDO1_MOUSE)	DIDO1_MOUSE	Dido1	247 kDa	TRUE	0.5	0.06	unknown	0.1731	0.671351	-0.0399	0.670251	-0.6035	1.0141	0.1777	0.660371	-0.029	0.676474	0.0021	0.670854	0.0055	0.719529	0.0482	0.68482	0.1252	0.663334	0.1415	0.769981
1099	Exocyst complex component 8 OS=Mus musculus OX=10090 GN=Exoc8 PE=1 SV=1	EXOC8_MOUSE	Exoc8	81 kDa		0.5	0.04	unknown	-0.0422	0.60332	-0.1656	0.665439	0.1876	0.634243	-0.1427	0.596011	0.1424	0.599988	0.4993	0.598833	-0.0307	0.608723	-0.1472	0.608834	0.0927	0.599014	-0.1538	0.597073
1100	Collagen alpha-1(XIV) chain OS=Mus musculus OX=10090 GN=Col14a1 PE=1 SV=1	B7ZNH7_MOUSE (+2)	Col14a1	193 kDa	TRUE	0.5	0.03	unknown	-0.2354	0.583227	-0.1294	0.597826	0.1749	0.571657	-0.2843	0.589012	0.5787	0.606096	0.2222	0.548266	-0.0664	0.556742	-0.2096	0.55209	-0.0944	0.630635	0.1949	0.578377
1101	Cytoplasmic phosphatidylinositol transfer protein 1 OS=Mus musculus OX=10090 GN=Pitpnc1 PE=1 SV=1	A0A0A0MQ88_MOUSE (+2)	Pitpnc1	36 kDa		0.5	0.01	unknown	-0.2992	0.661597	0.1671	0.702941	-0.0548	0.66289	0.0771	0.666573	0.1019	0.66697	0.1404	0.670083	0.2281	0.794986	-0.1513	0.665702	-0.0405	0.744414	-0.0982	0.66797
1102	Oxidoreductase HTATIP2 OS=Mus musculus OX=10090 GN=Htatip2 PE=1 SV=3	HTAI2_MOUSE (+1)	Htatip2	27 kDa		0.5	0.21	unknown	0.2637	0.542923	-0.2564	0.578257	-0.2393	0.60156	0.2833	0.600848	-0.0694	0.603652	0.018	0.542923	0.1261	0.534554	0.3799	0.550758	0.2291	0.541799	0.326	0.545015
1103	Kelch domain-containing protein 7A OS=Mus musculus OX=10090 GN=Klhdc7a PE=1 SV=3	KLD7A_MOUSE	Klhdc7a	84 kDa		0.5	0.15	unknown	0.0272	1.82238	Value missing	2.18526	0.2356	1.41274	1.2011	1.7793	Value missing	2.0393	0.102	1.74747	0.1519	1.58602	1.3419	2.18062	0.9257	2.24307	Value missing	2.08795
1104	Peroxisome assembly factor 2 OS=Mus musculus OX=10090 GN=Pex6 PE=1 SV=1	PEX6_MOUSE	Pex6	105 kDa	TRUE	0.5	0.16	unknown	-0.1727	0.603927	0.0607	0.60773	-0.0237	0.617432	0.3114	0.783574	-0.0673	0.827164	0.1221	0.747174	-0.0271	0.635127	-0.0537	0.638727	0.4631	0.816787	0.5346	0.838807
1105	Reticulophagy regulator 2 (Fragment) OS=Mus musculus OX=10090 GN=Retreg2 PE=1 SV=1	A0A087WPR9_MOUSE (+1)	Retreg2	52 kDa		0.51	0.07	unknown	-0.1937	0.492788	-0.0371	0.489333	0.1383	0.481918	0.139	0.494024	-0.0796	0.488294	0.0089	0.480756	-0.153	0.499225	-0.0925	0.511173	0.4169	0.482469	0.1495	0.485188
1106	Cluster of Carboxypeptidase OS=Mus musculus OX=10090 GN=Ctsa PE=1 SV=1 (G3X8T3_MOUSE)	G3X8T3_MOUSE	Ctsa	56 kDa	TRUE	0.51	0.04	unknown	0.2698	0.487682	0.0519	0.472667	-0.0967	0.466047	-0.1627	0.508359	-0.0312	0.46419	0.263	0.477034	-0.0922	0.474537	0.0201	0.479319	-0.1766	0.472931	0.2086	0.471117
1107	Interferon-inducible GTPase 1 OS=Mus musculus OX=10090 GN=Iigp1 PE=1 SV=2	IIGP1_MOUSE	Iigp1	48 kDa	TRUE	0.51	-0.19	unknown	0.0193	0.4724	0.0715	0.491842	0.0948	0.486528	-0.0334	0.475276	-0.1852	0.489831	0.0267	0.472337	-0.1978	0.477405	-0.3535	0.481116	-0.1755	0.487564	-0.2122	0.488066
1108	Tenascin XB OS=Mus musculus OX=10090 GN=Tnxb PE=1 SV=1	E9Q2T3_MOUSE (+1)	Tnxb	340 kDa	TRUE	0.51	0.03	unknown	-0.2782	0.634053	-0.1071	0.596091	-0.1027	0.655852	-0.0585	0.577607	0.6232	0.633447	0.0689	0.572215	-0.1511	0.584331	-0.1253	0.575904	0.0008	0.694973	0.2419	0.636362
1109	Non-specific serine/threonine protein kinase OS=Mus musculus OX=10090 GN=Mark2 PE=1 SV=1	A0A0R4J0B1_MOUSE (+5)	Mark2	82 kDa	TRUE	0.51	-0.13	unknown	-0.3853	0.664593	-0.0453	0.572632	0.0123	0.611173	0.0738	0.598911	0.3713	0.700667	-0.0664	0.69143	-0.0776	0.577606	-0.0929	0.609225	-0.2493	0.632603	-0.1491	0.607446
1110	Cluster of 60S ribosomal protein L36a OS=Mus musculus OX=10090 GN=Rpl36a PE=3 SV=2 (RL36A_MOUSE)	RL36A_MOUSE	Rpl36a	12 kDa	TRUE	0.51	0.02	unknown	0.065	0.457698	-0.408	0.49994	-0.0152	0.460352	0.1895	0.452752	0.0509	0.46537	0.0148	0.451193	-0.07	0.457361	0.0256	0.455606	0.0237	0.450039	0.0647	0.45618
1111	40S ribosomal protein S9 OS=Mus musculus OX=10090 GN=Rps9 PE=1 SV=3	RS9_MOUSE	Rps9	23 kDa	TRUE	0.52	0.01	unknown	0.067	0.453804	-0.3975	0.488024	-0.1061	0.464398	0.1934	0.465625	0.1556	0.462691	0.0055	0.459626	-0.1852	0.463542	0.1085	0.455461	-0.1303	0.460517	0.251	0.472195
1112	Cluster of Endomucin OS=Mus musculus OX=10090 GN=Emcn PE=1 SV=1 (MUCEN_MOUSE)	MUCEN_MOUSE	Emcn	28 kDa	TRUE	0.52	-0.07	unknown	0.053	0.49942	0.2556	0.599688	-0.5366	0.7751	0.5238	0.835365	-0.2987	0.586749	-0.2953	0.716626	-0.6825	1.03972	0.0459	0.515292	0.1705	0.541756	-0.1363	0.504021
1113	Armadillo repeat protein deleted in velo-cardio-facial syndrome homolog OS=Mus musculus OX=10090 GN=Arvcf PE=1 SV=2	ARVC_MOUSE	Arvcf	105 kDa		0.52	-0.1	unknown	-0.1981	0.826325	0.2341	0.71577	-0.5266	1.09791	-0.1001	0.665816	0.3764	0.732566	-0.1712	0.634272	-0.0729	0.633324	-0.2668	0.717914	-0.1046	0.74335	0.0247	0.70366
1114	Cluster of Histone H1.4 OS=Mus musculus OX=10090 GN=Hist1h1e PE=1 SV=2 (H14_MOUSE)	H14_MOUSE [3]	Hist1h1e	22 kDa	TRUE	0.52	-0.11	unknown	0.2573	0.531532	-0.8308	0.610574	0.1137	0.51271	-0.0446	0.514247	0.1396	0.520098	0.1556	0.526262	-0.2284	0.519398	-0.37	0.530831	-0.2459	0.534729	0.1781	0.506701
1115	Cluster of Farnesyl pyrophosphate synthase OS=Mus musculus OX=10090 GN=Fdps PE=1 SV=1 (FPPS_MOUSE)	FPPS_MOUSE [2]	Fdps	41 kDa	TRUE	0.52	-0.01	unknown	0.2723	0.46228	-0.3879	0.50537	0.1203	0.486608	0.2973	0.469544	-0.4445	0.486709	-0.2923	0.482044	0.0524	0.462821	-0.2832	0.477317	0.2514	0.488229	0.309	0.478256
1116	Protein ABHD1 OS=Mus musculus OX=10090 GN=Abhd1 PE=1 SV=2	ABHD1_MOUSE	Abhd1	46 kDa		0.52	0.68	unknown	0.22	0.627122	0.0594	0.769302	-0.4149	0.670785	0.476	0.715182	-0.3912	0.870519	1.0907	0.647018	0.2771	0.640317	-3.1832	2.03813	1.4755	0.661926	0.7829	0.632049
1117	Cluster of Cap-specific mRNA (nucleoside-2'-O-)-methyltransferase 1 OS=Mus musculus OX=10090 GN=Cmtr1 PE=1 SV=1 (CMTR1_MOUSE)	CMTR1_MOUSE	Cmtr1	96 kDa	TRUE	0.52	-0.03	unknown	0.0279	0.523424	-0.0561	0.558479	0.0346	0.535976	-0.0514	0.523099	0.0307	0.525396	-0.0519	0.523955	0.0895	0.522023	-0.2655	0.583719	0.0557	0.523424	-0.0579	0.557733
1118	Single Ig IL-1-related receptor OS=Mus musculus OX=10090 GN=Sigirr PE=1 SV=2	SIGIR_MOUSE	Sigirr	46 kDa		0.52	0.2	unknown	-0.1908	0.56178	-0.079	0.789596	0.1069	0.684992	0.1992	0.813325	-0.0163	0.592566	0.47	0.581054	-0.0884	0.7795	0.2784	0.581515	-0.013	1.30003	0.0491	0.714878
1119	Reticulon-2 OS=Mus musculus OX=10090 GN=Rtn2 PE=1 SV=1	RTN2_MOUSE	Rtn2	51 kDa		0.52	-0.86	unknown	0.7601	0.673579	0.0022	0.876614	Value missing	1.6082	-1.8314	1.53502	0.8083	0.726311	-1.6658	1.24793	-0.3751	0.676157	-1.5628	1.28907	Value missing	0.677674	0.0399	0.736066
1120	Protein-glutamine gamma-glutamyltransferase K OS=Mus musculus OX=10090 GN=Tgm1 PE=1 SV=1	A0A0R4J293_MOUSE	Tgm1	90 kDa		0.52	0.06	unknown	-0.1168	0.514471	0.0175	0.49547	-0.032	0.545951	-0.1232	0.53283	0.2665	0.544005	0.2875	0.530742	0.1303	0.498815	-0.0497	0.508542	-0.1445	0.532625	0.0298	0.536377
1121	Cluster of Adenylate kinase isoenzyme 1 OS=Mus musculus OX=10090 GN=Ak1 PE=1 SV=1 (KAD1_MOUSE)	KAD1_MOUSE [2]	Ak1	22 kDa	TRUE	0.52	-0.84	unknown	0.8984	0.590841	0.1191	0.537361	-4.2298	2.53493	-1.3582	0.510571	0.5181	0.595753	-1.2281	0.522576	-0.3783	0.505593	-1.1136	0.505037	-2.4109	0.786846	-0.0114	0.567812
1122	Cluster of Plasma kallikrein OS=Mus musculus OX=10090 GN=Klkb1 PE=1 SV=2 (H9H9R5_MOUSE)	H9H9R5_MOUSE	Klkb1	71 kDa	TRUE	0.52	-0.06	unknown	0.0676	0.553061	0.0074	0.538619	-0.3374	0.610145	0.0279	0.545645	0.1314	0.538919	-0.243	0.551903	-0.1089	0.542478	-0.1501	0.554392	0.2777	0.572422	-0.0994	0.553956
1123	Kinesin-like protein KIF7 OS=Mus musculus OX=10090 GN=Kif7 PE=1 SV=1	E9QMU1_MOUSE (+2)	Kif7	152 kDa	TRUE	0.52	-0.06	unknown	-0.2026	0.496826	0.1518	0.513346	-0.1437	0.507337	0.2898	0.538965	-0.0502	0.50069	0.0059	0.495736	-0.2639	0.499534	0.0202	0.542752	-0.1115	0.511697	0.0294	0.497353
1124	Cluster of Tropomyosin beta chain OS=Mus musculus OX=10090 GN=Tpm2 PE=1 SV=1 (TPM2_MOUSE)	TPM2_MOUSE [2]	Tpm2	33 kDa	TRUE	0.52	-0.36	unknown	0.471	1.259	-0.1951	0.719693	-2.1444	1.81724	-0.7345	1.01416	0.4505	0.816998	-0.935	0.607021	-0.6104	0.488668	-0.7053	0.598158	-1.6588	1.05659	0.0833	0.500823
1125	Phosphatidylinositol 3,4,5-trisphosphate 5-phosphatase 1 OS=Mus musculus OX=10090 GN=Inpp5d PE=1 SV=2	SHIP1_MOUSE	Inpp5d	134 kDa	TRUE	0.52	-0.05	unknown	-0.0138	0.532559	0.0929	0.532895	-0.141	0.534447	0.0813	0.527026	-0.0228	0.57561	0.0123	0.519488	-0.0588	0.543353	0.0614	0.523458	0.055	0.553163	-0.4679	0.610981
1126	Fibrillin-1 OS=Mus musculus OX=10090 GN=Fbn1 PE=1 SV=2	FBN1_MOUSE	Fbn1	312 kDa	TRUE	0.53	-0.26	unknown	-0.1371	0.61192	-0.0305	0.622606	-0.252	0.620304	-0.0356	0.632422	0.6361	0.718683	-0.2409	0.661413	-0.2408	0.63425	-0.3973	0.697531	-0.5198	0.825924	-0.103	0.660847
1127	Nostrin OS=Mus musculus OX=10090 GN=Nostrin PE=1 SV=2	NOSTN_MOUSE	Nostrin	58 kDa		0.53	-0.07	unknown	0.1549	0.667647	-0.1345	0.630536	0.5098	0.777785	0.1514	0.599924	-0.6354	0.644637	-0.1319	0.606684	0.046	0.621526	-0.0354	0.698729	0.115	0.714484	-0.3461	0.756538
1128	Probable peptide chain release factor C12orf65 homolog, mitochondrial OS=Mus musculus OX=10090 PE=1 SV=1	CL065_MOUSE		21 kDa		0.53	-0.08	unknown	-0.0377	0.561684	0.005	0.577041	0.0574	0.550668	0.1952	0.581703	-0.2172	0.555637	-0.0098	0.560164	-0.2655	0.596016	-0.0259	0.600581	0.0885	0.553806	-0.1556	0.565527
1129	Cluster of Cytosolic 10-formyltetrahydrofolate dehydrogenase OS=Mus musculus OX=10090 GN=Aldh1l1 PE=1 SV=1 (AL1L1_MOUSE)	AL1L1_MOUSE [2]	Aldh1l1	99 kDa	TRUE	0.53	0.02	unknown	-0.0475	0.530649	-0.2258	0.517343	0.1485	0.5099	0.2914	0.513647	-0.1249	0.513214	0.0016	0.502689	0.1453	0.47953	0.0488	0.520444	-0.0491	0.497564	-0.0825	0.503998
1130	Phosphatidate phosphatase LPIN1 OS=Mus musculus OX=10090 GN=Lpin1 PE=1 SV=1	A0A1Y7VLN4_MOUSE (+1)	Lpin1	99 kDa	TRUE	0.53	-0.12	unknown	0.1376	0.878294	-0.457	0.586093	0.0283	0.600825	0.2881	0.573211	0.0161	0.577966	-0.6111	0.644257	0.5022	0.691494	0.0241	0.683059	-0.3146	0.641831	-0.1598	0.829796
1131	DnaJ homolog subfamily C member 2 OS=Mus musculus OX=10090 GN=Dnajc2 PE=1 SV=2	DNJC2_MOUSE (+1)	Dnajc2	72 kDa		0.53	0.15	unknown	0.0737	0.787625	-0.2785	0.834661	-0.045	0.967767	-0.0752	0.863956	0.1614	0.899986	0.4564	0.768634	0.2208	0.889627	-0.0534	0.669461	0.1508	1.05335	0.065	0.70714
1132	Cluster of Proteasome activator complex subunit 1 (Fragment) OS=Mus musculus OX=10090 GN=Psme1 PE=1 SV=1 (G3UXZ5_MOUSE)	G3UXZ5_MOUSE [2]	Psme1	27 kDa	TRUE	0.53	-0.09	unknown	-0.0864	0.48025	-0.0775	0.482935	0.1097	0.504416	0.1843	0.528203	-0.1251	0.498746	-0.0005	0.535458	0.0271	0.471428	-0.2971	0.497985	-0.0726	0.507398	-0.0328	0.473419
1133	Cluster of Chromatin target of PRMT1 protein OS=Mus musculus OX=10090 GN=Chtop PE=1 SV=2 (CHTOP_MOUSE)	CHTOP_MOUSE	Chtop	27 kDa	TRUE	0.54	0.01	unknown	0.1231	0.582875	-0.8223	0.628203	0.042	0.545791	0.4543	0.823121	0.0994	0.593708	0.3081	0.582619	-0.0217	0.568202	0.0401	0.54021	-0.0978	0.547493	0.1273	0.549145
1134	Nucleolar transcription factor 1 OS=Mus musculus OX=10090 GN=Ubtf PE=1 SV=1	A2AWT7_MOUSE	Ubtf	88 kDa		0.54	0.04	unknown	-0.3397	0.592963	0.1119	0.557645	0.0193	0.682233	-0.0296	0.589693	0.2037	0.583801	0.0563	0.577332	-0.0372	0.56087	-0.0951	0.563009	0.2573	0.600697	0.0643	0.573171
1135	Cluster of Anion exchange protein OS=Mus musculus OX=10090 GN=Slc4a4 PE=1 SV=1 (A7E1Z5_MOUSE)	A7E1Z5_MOUSE [3]	Slc4a4	120 kDa	TRUE	0.54	0.06	unknown	-0.1243	0.470928	0.3626	0.450512	-0.0338	0.455795	-0.257	0.455795	0.0911	0.473625	0.5235	0.456693	-0.0369	0.455264	0.0872	0.452801	-0.0786	0.451739	-0.0872	0.470838
1136	DCC-interacting protein 13-beta OS=Mus musculus OX=10090 GN=Appl2 PE=1 SV=1	DP13B_MOUSE	Appl2	74 kDa		0.54	-0.02	unknown	0.0613	0.520494	0.0658	0.522944	0.0952	0.579258	-0.1248	0.521512	-0.0694	0.545257	-0.0179	0.518126	0.1102	0.540719	0.0788	0.519822	-0.406	1.16643	-0.1038	0.553036
1137	Single-stranded DNA binding protein 1 OS=Mus musculus OX=10090 GN=Ssbp1 PE=1 SV=1	Q8R2K3_MOUSE	Ssbp1	17 kDa	TRUE	0.54	-0.04	unknown	0.6736	0.553798	-0.2022	0.595024	0.0675	0.560996	-0.183	0.550026	-0.2469	0.666323	0.0676	0.564392	-0.0442	0.54968	0.0037	0.557388	-0.0773	0.633493	-0.1957	0.582609
1138	ATP-dependent RNA helicase DHX29 OS=Mus musculus OX=10090 GN=Dhx29 PE=1 SV=1	DHX29_MOUSE	Dhx29	154 kDa	TRUE	0.54	0.07	unknown	-0.213	0.608058	0.097	0.869176	0.0204	0.620973	0.2098	0.712957	-0.0244	0.622125	0.1943	0.856082	0.1267	0.845216	0.3884	0.702009	0.011	0.630263	-0.1957	0.600902
1139	Probable arginine--tRNA ligase, mitochondrial OS=Mus musculus OX=10090 GN=Rars2 PE=1 SV=1	SYRM_MOUSE	Rars2	65 kDa		0.54	-0.03	unknown	-0.1317	0.495593	0.0385	0.491262	-0.0346	0.499973	0.1026	0.501563	0.0063	0.485165	-0.0202	0.496371	-0.1088	0.486483	0.1586	0.500564	0.1072	0.487545	-0.2989	0.490574
1140	Cluster of Alpha-taxilin OS=Mus musculus OX=10090 GN=Txlna PE=1 SV=1 (TXLNA_MOUSE)	TXLNA_MOUSE	Txlna	62 kDa	TRUE	0.54	0.01	unknown	0.1818	0.602604	-0.1559	0.665253	-0.1363	0.626325	0.3098	0.76816	-0.2362	0.674183	0.0507	0.610935	-0.003	0.579489	0.0373	0.635972	0.0858	0.589295	-0.1501	0.653222
1141	Cluster of Uncharacterized protein OS=Mus musculus OX=10090 GN=Gm45713 PE=2 SV=1 (A0A1B0GS68_MOUSE)	A0A1B0GS68_MOUSE [2]	Gm45713	51 kDa	TRUE	0.54	0.01	unknown	0.1181	0.445124	-0.4185	0.490903	-0.1588	0.445214	0.1289	0.446155	0.2026	0.442451	0.0463	0.436348	-0.1721	0.455751	0.0017	0.464667	-0.1117	0.441496	0.3272	0.457337
1142	D-dopachrome decarboxylase OS=Mus musculus OX=10090 GN=Ddt PE=1 SV=3	DOPD_MOUSE	Ddt	13 kDa		0.54	0.02	unknown	0.1017	0.467467	-0.2145	0.461886	0.1499	0.485283	0.0729	0.470026	-0.1255	0.466666	0.0161	0.476004	-0.2122	0.491145	0.3002	0.47775	0.2164	0.460881	-0.2054	0.468385
1143	Delta(3,5)-Delta(2,4)-dienoyl-CoA isomerase, mitochondrial OS=Mus musculus OX=10090 GN=Ech1 PE=1 SV=1	ECH1_MOUSE	Ech1	36 kDa		0.54	0.18	unknown	-0.0264	0.516043	0.259	0.53379	-0.0004	0.546367	-0.1583	0.571291	-0.0794	0.544347	0.2852	0.531577	-0.0174	0.53121	0.103	0.541798	0.2218	0.548118	0.3588	0.537638
1144	Cluster of 60S ribosomal protein L18a OS=Mus musculus OX=10090 GN=Rpl18a PE=1 SV=1 (RL18A_MOUSE)	RL18A_MOUSE	Rpl18a	21 kDa	TRUE	0.54	0.01	unknown	0.1141	0.489559	-0.3119	0.474523	-0.0973	0.474763	0.0952	0.493068	0.1675	0.462168	0.0508	0.481489	-0.0442	0.47613	-0.0102	0.472576	-0.1246	0.476906	0.2316	0.479657
1145	Cluster of Acyl-CoA desaturase 1 OS=Mus musculus OX=10090 GN=Scd1 PE=1 SV=2 (ACOD1_MOUSE)	ACOD1_MOUSE	Scd1	41 kDa	TRUE	0.55	0.22	unknown	-0.5187	0.513269	-0.8243	1.18056	0.472	0.478174	0.7149	0.596437	-0.2265	0.510113	-0.8599	1.13901	-0.1992	0.485874	-0.0549	0.462209	0.9982	0.614569	1.0419	0.560687
1146	PRKC apoptosis WT1 regulator protein OS=Mus musculus OX=10090 GN=Pawr PE=1 SV=2	PAWR_MOUSE	Pawr	36 kDa		0.55	0.13	unknown	0.1742	0.911479	-0.6483	1.3699	-0.0361	0.854924	0.5267	1.18593	-0.1827	0.966623	0.2831	0.846567	-0.2137	0.959778	-0.0554	0.894211	0.5552	0.951283	0.021	0.909011
1147	Cluster of Purine nucleoside phosphorylase OS=Mus musculus OX=10090 GN=Pnp PE=1 SV=2 (PNPH_MOUSE)	PNPH_MOUSE	Pnp	32 kDa	TRUE	0.55	0.05	unknown	-0.0438	0.532515	0.0805	0.510396	0.0855	0.517632	-0.0508	0.506208	-0.1058	0.56769	0.2643	0.529945	0.0653	0.516908	-0.0406	0.52868	-0.1625	0.529479	0.0686	0.521749
1148	Cluster of Splicing factor 3B subunit 6 (Fragment) OS=Mus musculus OX=10090 GN=Sf3b6 PE=1 SV=1 (A0A1W2P7L7_MOUSE)	A0A1W2P7L7_MOUSE	Sf3b6	13 kDa	TRUE	0.55	-0.06	unknown	0.1764	1.0939	0.2789	0.92691	-0.1907	0.617237	-0.1366	0.476744	0.2307	0.567204	0.0666	0.499567	-0.1315	0.452128	-0.0987	0.4563	-0.1123	0.479394	0.2152	1.08777
1149	Napsin-A OS=Mus musculus OX=10090 GN=Napsa PE=1 SV=1	NAPSA_MOUSE	Napsa	46 kDa		0.55	-0.14	unknown	0.6471	0.582395	0.3777	0.564413	-0.3932	0.469031	-0.1954	0.488286	-0.0835	0.457898	-0.3292	0.461368	0.6594	0.633119	-0.395	0.473918	-0.0699	0.461183	-0.1832	0.460964
1150	Thiamine-triphosphatase OS=Mus musculus OX=10090 GN=Thtpa PE=1 SV=3	THTPA_MOUSE	Thtpa	24 kDa		0.55	-0.05	unknown	0.0241	0.459189	0.0183	0.535595	0.0622	0.461019	-0.3271	0.676763	0.0549	0.461335	0.0946	0.493901	-0.0293	0.462444	-0.0821	0.464536	-0.487	0.978153	-0.053	0.468361
1151	Hematopoietic lineage cell-specific protein OS=Mus musculus OX=10090 GN=Hcls1 PE=1 SV=2	HCLS1_MOUSE	Hcls1	54 kDa	TRUE	0.56	-0.07	unknown	0.2462	0.50921	-0.0354	0.539317	0.1774	0.479682	-0.1812	0.469293	-0.1839	0.483946	0.4466	0.523542	0.0143	0.455497	-0.233	0.466675	-0.2246	0.476397	-0.2068	0.489988
1152	Troponin C, slow skeletal and cardiac muscles OS=Mus musculus OX=10090 GN=Tnnc1 PE=1 SV=1	TNNC1_MOUSE	Tnnc1	18 kDa	TRUE	0.56	-0.9	unknown	0.9858	0.542476	0.1329	0.550985	-2.7942	0.946884	-2.0645	0.738537	0.462	0.527105	-1.0293	0.516896	0.0483	0.514592	-1.2531	0.529854	-2.2183	0.618195	-0.1299	0.514102
1153	SUMO-conjugating enzyme UBC9 (Fragment) OS=Mus musculus OX=10090 GN=Ube2i PE=1 SV=1	G3UYP0_MOUSE (+2)	Ube2i	12 kDa		0.56	0.05	unknown	-0.0922	0.42128	0.0719	0.436867	0.199	0.443204	-0.1017	0.428535	-0.0589	0.420482	0.2662	0.427854	0.1162	0.434261	0.0095	0.422832	-0.0766	0.484831	-0.126	0.47463
1154	Complement C4-B OS=Mus musculus OX=10090 GN=C4b PE=1 SV=3	CO4B_MOUSE	C4b	193 kDa		0.56	0.04	unknown	-0.2032	0.537768	0.0991	0.514923	-0.2408	0.553459	0.1326	0.513278	0.1285	0.524553	0.2763	0.520729	-0.0851	0.535558	-0.0365	0.516582	0.0101	0.523662	0.0121	0.524575
1155	Protein angel homolog 2 OS=Mus musculus OX=10090 GN=Angel2 PE=1 SV=1	ANGE2_MOUSE	Angel2	62 kDa		0.56	0.22	unknown	0.327	1.76231	-0.3762	1.46405	-0.3898	1.46405	0.6226	1.93109	-0.0512	1.79232	-0.1519	2.02867	0.4	2.15757	0.3575	1.61949	-0.1026	1.7004	0.7815	1.70011
1156	Cluster of CLIP-associating protein 1 OS=Mus musculus OX=10090 GN=Clasp1 PE=1 SV=2 (A0A087WNW8_MOUSE)	A0A087WNW8_MOUSE [5]	Clasp1	163 kDa	TRUE	0.56	-0.02	unknown	-0.1346	0.710804	-0.0315	0.563853	-0.3251	0.751089	0.0688	0.566736	0.2336	0.589349	0.097	0.586757	-0.0937	0.548091	-0.1083	0.561471	-0.1994	0.716678	0.1472	0.576891
1157	Cluster of Vascular endothelial zinc finger 1 OS=Mus musculus OX=10090 GN=Vezf1 PE=1 SV=1 (Q5SXC4_MOUSE)	Q5SXC4_MOUSE	Vezf1	57 kDa	TRUE	0.56	-0.09	unknown	-0.6501	0.853519	0.0386	0.622327	0.3116	0.648144	-0.1199	0.633766	0.1193	0.639045	0.2866	0.62435	-0.065	0.622327	0.1121	0.634405	-0.3009	0.682056	-1.0777	1.15504
1158	Cluster of ATP-binding cassette sub-family A member 8-B OS=Mus musculus OX=10090 GN=Abca8b PE=1 SV=2 (ABC8B_MOUSE)	ABC8B_MOUSE	Abca8b	183 kDa	TRUE	0.56	-0.04	unknown	-0.2121	0.697886	0.1977	0.755033	0.0837	0.661869	-0.2895	0.772684	0.2227	0.757788	0.0872	0.673696	-0.164	0.859566	-0.0646	0.694738	-0.1397	0.716312	0.0182	0.777948
1159	Apolipoprotein M OS=Mus musculus OX=10090 GN=Apom PE=1 SV=1	APOM_MOUSE	Apom	21 kDa		0.56	-0.09	unknown	-0.0858	0.547512	0.1455	0.533618	-0.1631	0.536228	-0.0675	0.58394	0.1619	0.540684	0.2765	0.644631	-0.1143	0.535879	-0.375	0.560788	-0.0892	0.543062	-0.0903	0.531405
1160	Carboxypeptidase N subunit 2 OS=Mus musculus OX=10090 GN=Cpn2 PE=1 SV=2	CPN2_MOUSE	Cpn2	60 kDa		0.56	0	unknown	-0.0388	0.637273	-0.1207	0.602949	-0.2275	0.633293	0.3829	0.552385	-0.0848	0.642333	-0.0303	0.525644	-0.1234	0.539189	0.0505	0.537365	0.0316	0.540129	0.0509	0.533599
1161	Glutathione S-transferase kappa 1 OS=Mus musculus OX=10090 GN=Gstk1 PE=1 SV=3	GSTK1_MOUSE	Gstk1	26 kDa	TRUE	0.56	-0.01	unknown	0.0881	0.484251	-0.1309	0.512894	0.2745	0.482441	0.1699	0.485507	-0.689	0.575778	-0.2397	0.483899	0.3294	0.474934	-0.402	0.533822	0.3043	0.483578	-0.1065	0.491936
1162	Carbonic anhydrase 14 OS=Mus musculus OX=10090 GN=Ca14 PE=1 SV=1	CAH14_MOUSE	Ca14	38 kDa		0.56	-0.21	unknown	-0.0142	0.60612	-0.1752	0.728984	-0.117	0.774811	0.4853	0.602366	-0.3693	0.737176	-0.0389	0.601818	-0.0779	0.606879	-0.4873	0.756073	0.0731	0.613402	-0.2466	0.633646
1163	Cytochrome c oxidase subunit 6A, mitochondrial OS=Mus musculus OX=10090 GN=Cox6a1 PE=1 SV=1	Q9DCW5_MOUSE	Cox6a1	12 kDa		0.57	0.1	unknown	-0.2014	0.579933	0.0976	0.575661	0.0588	0.589847	0.2372	0.839418	-0.1055	0.584205	0.0825	0.596903	0.1853	0.81225	0.3471	0.850978	0.1361	0.569253	-0.0579	0.587674
1164	Alpha-1,3/1,6-mannosyltransferase ALG2 OS=Mus musculus OX=10090 GN=Alg2 PE=1 SV=2	ALG2_MOUSE	Alg2	47 kDa		0.57	0	unknown	0.044	0.650704	0.0121	0.653361	-0.5693	4.07486	0.2616	0.63456	-0.2506	0.650989	0.1026	0.639433	0.3113	0.760395	-0.1843	0.659087	-0.1892	0.991405	-0.293	0.659087
1165	General transcription factor 3C polypeptide 1 OS=Mus musculus OX=10090 GN=Gtf3c1 PE=1 SV=1	A0A0U1RPD8_MOUSE	Gtf3c1	227 kDa	TRUE	0.57	0.07	unknown	0.0316	0.817875	-0.3804	0.803093	-0.227	0.759141	0.3118	0.6983	0.1309	0.708279	0.5328	0.816175	0.0322	0.696323	0.2527	0.755034	-0.274	0.805731	-0.2231	0.859191
1166	LanC-like protein 2 (Fragment) OS=Mus musculus OX=10090 GN=Lancl2 PE=1 SV=1	F6RJV6_MOUSE (+1)	Lancl2	50 kDa		0.57	0.08	unknown	-0.047	0.633697	0.3897	0.665388	-0.1639	0.617969	-0.0178	0.625546	-0.0768	0.619019	0.1741	0.617907	0.2078	0.696515	0.0396	0.682503	0.056	0.618856	-0.0467	0.624016
1167	Cytochrome P450 4B1 OS=Mus musculus OX=10090 GN=Cyp4b1 PE=1 SV=1	CP4B1_MOUSE	Cyp4b1	59 kDa		0.57	0.08	unknown	-0.5248	0.475156	0.2147	0.441324	0.4704	0.43581	-0.2801	0.452919	0.022	0.435527	0.4367	0.435763	-0.3432	0.449045	-0.1233	0.449492	0.1052	0.435353	0.2851	0.441865
1168	Methylthioribose-1-phosphate isomerase OS=Mus musculus OX=10090 GN=Mri1 PE=1 SV=1	MTNA_MOUSE	Mri1	39 kDa		0.57	0.03	unknown	-0.4392	0.523002	-0.0811	0.526209	0.2154	0.49245	0.1244	0.525799	0.0898	0.520935	0.1515	0.502141	0.0073	0.524549	-0.2291	0.544092	0.0467	0.527107	0.1144	0.513058
1169	Proteasome activator complex subunit 2 OS=Mus musculus OX=10090 GN=Psme2 PE=1 SV=4	PSME2_MOUSE	Psme2	27 kDa	TRUE	0.57	0	unknown	-0.0679	0.488701	-0.0792	0.536279	0.075	0.473666	0.2808	0.500967	-0.2111	0.501794	0.2468	0.480893	0.0918	0.478145	-0.1003	0.475086	-0.1752	0.50567	-0.103	0.516075
1170	Cluster of Histone-lysine N-methyltransferase setd3 OS=Mus musculus OX=10090 GN=Setd3 PE=1 SV=1 (SETD3_MOUSE)	SETD3_MOUSE	Setd3	67 kDa	TRUE	0.57	0.01	unknown	-0.0835	0.665005	0.1599	0.625094	-0.0189	0.737352	0.1115	0.666504	-0.3145	0.734294	-0.1153	0.63847	0.1377	0.656107	0.2266	0.638242	-0.1955	0.658762	-0.1096	0.732909
1171	28S ribosomal protein S23, mitochondrial OS=Mus musculus OX=10090 GN=Mrps23 PE=1 SV=1	RT23_MOUSE	Mrps23	20 kDa		0.57	-0.06	unknown	0.1309	0.567413	-0.3031	0.619983	0.0652	0.577365	0.1986	0.568281	-0.1446	0.585662	-0.0175	0.5535	-0.1672	0.585728	-0.0556	0.554041	-0.0087	0.566821	-0.1087	0.563214
1172	Ptprk protein OS=Mus musculus OX=10090 GN=Ptprk PE=1 SV=1	B2RRF0_MOUSE	Ptprk	163 kDa		0.58	0.06	unknown	-0.0544	0.584868	0.1603	0.592988	-0.1495	0.645647	0.1312	0.557896	-0.1146	0.60198	0.1406	0.571671	-0.1117	0.561935	0.2949	0.564718	0.1807	0.558716	-0.2061	0.580281
1173	FH1/FH2 domain-containing protein 1 OS=Mus musculus OX=10090 GN=Fhod1 PE=1 SV=3	FHOD1_MOUSE	Fhod1	130 kDa		0.58	-0.07	unknown	-0.1114	0.590309	0.1806	0.586537	-0.1379	0.556713	0.1978	0.582642	-0.1612	0.678785	0.1467	0.60554	-0.3452	0.664495	-0.2335	0.557382	0.1007	0.613079	0.0072	0.739196
1174	Palmitoyl-protein thioesterase 1 OS=Mus musculus OX=10090 GN=Ppt1 PE=1 SV=2	PPT1_MOUSE	Ppt1	34 kDa		0.58	-0.06	unknown	0.6676	0.548459	-0.1349	0.574534	-0.4109	0.52824	0.0007	0.517005	-0.0095	0.53526	-0.3203	0.510065	0.0488	0.512256	0.1683	0.528528	0.0096	0.51195	-0.1988	0.527543
1175	Probable ATP-dependent RNA helicase DHX58 OS=Mus musculus OX=10090 GN=Dhx58 PE=1 SV=2	DHX58_MOUSE	Dhx58	77 kDa	TRUE	0.58	-0.01	unknown	-0.0253	0.57034	-0.0709	0.573199	0.0296	0.685997	-0.0511	0.58827	0.1296	0.620128	0.0395	0.573688	-0.0601	0.592899	0.1235	0.569581	0.0518	0.608352	-0.5677	1.2266
1176	Mitochondrial chaperone BCS1 OS=Mus musculus OX=10090 GN=Bcs1l PE=1 SV=1	BCS1_MOUSE	Bcs1l	47 kDa		0.58	0	unknown	-0.2136	0.693345	0.27	0.781119	-0.2117	0.679877	0.1615	0.704557	0.1013	0.716099	-0.1097	0.727198	0.1314	0.750767	0.1174	0.680953	-0.0799	0.686963	-0.0235	0.712914
1177	Galectin-3 OS=Mus musculus OX=10090 GN=Lgals3 PE=1 SV=3	LEG3_MOUSE (+1)	Lgals3	28 kDa		0.59	0.03	unknown	0.2764	0.473258	-0.0962	0.461475	0.2052	0.480352	-0.4279	0.483707	-0.0113	0.444757	0.6332	0.532436	0.1683	0.44259	-0.1394	0.440536	-0.18	0.46166	-0.087	0.436653
1178	Rho GTPase-activating protein 42 OS=Mus musculus OX=10090 GN=Arhgap42 PE=1 SV=1	RHG42_MOUSE	Arhgap42	95 kDa	TRUE	0.59	0.19	unknown	-0.1375	0.66297	-0.1297	0.639479	0.2275	0.664321	-0.1993	0.601666	0.2895	0.626487	0.2115	0.607502	0.3154	0.616583	-0.1719	0.964564	0.1686	0.716522	0.2823	0.6697
1179	ATP-binding cassette sub-family G member 8 OS=Mus musculus OX=10090 GN=Abcg8 PE=1 SV=1	ABCG8_MOUSE (+1)	Abcg8	76 kDa		0.59	0.05	unknown	-0.2724	0.617429	0.0814	0.613705	0.2643	0.615587	-0.3504	0.738886	0.1524	0.629068	0.167	0.609807	-0.3641	0.640139	0.135	0.696705	0.2862	0.614171	-0.0307	0.615688
1180	Cluster of Myelin protein P0 OS=Mus musculus OX=10090 GN=Mpz PE=1 SV=1 (MYP0_MOUSE)	MYP0_MOUSE [2]	Mpz	28 kDa	TRUE	0.59	-0.19	unknown	0.7478	0.785057	0.045	0.521524	-0.7105	0.814574	-0.6906	0.670377	0.4346	0.716084	-0.6341	0.53115	-0.4099	0.611245	-0.0975	0.456798	-0.8054	0.653404	0.7222	0.683526
1181	Alpha-synuclein OS=Mus musculus OX=10090 GN=Snca PE=1 SV=2	SYUA_MOUSE	Snca	14 kDa		0.59	-0.06	unknown	-0.333	0.526836	0.2786	0.480005	0.0093	0.483561	0.0793	0.480887	-0.0873	0.499629	0.0702	0.487685	0.0687	0.479046	0.4089	0.482529	-0.2408	0.481095	-1.0185	0.507314
1182	Cluster of Rho GDP-dissociation inhibitor 2 OS=Mus musculus OX=10090 GN=Arhgdib PE=1 SV=3 (GDIR2_MOUSE)	GDIR2_MOUSE	Arhgdib	23 kDa	TRUE	0.59	0.04	unknown	-0.0216	0.467942	-0.2429	0.46539	0.5331	0.465986	-0.2892	0.507083	0.0855	0.46442	0.6855	0.459675	0.2111	0.477075	-0.1206	0.470381	-0.231	0.489678	-0.1638	0.462859
1183	Lysosome-associated membrane glycoprotein 1 OS=Mus musculus OX=10090 GN=Lamp1 PE=1 SV=2	LAMP1_MOUSE	Lamp1	44 kDa	TRUE	0.59	-0.03	unknown	0.104	0.462235	-0.0899	0.44341	0.0675	0.449239	-0.0802	0.481599	-0.0005	0.442047	0.0555	0.447759	0.0173	0.442143	0.116	0.44924	-0.0771	0.45375	-0.2836	0.467558
1184	Histone H4 OS=Mus musculus OX=10090 GN=Hist1h4a PE=1 SV=2	H4_MOUSE	Hist1h4a	11 kDa		0.59	0.05	unknown	0.1392	0.515005	-0.356	0.460043	0.1681	0.456354	0.0283	0.550989	0.0186	0.44104	0.409	0.460143	0.1515	0.45008	-0.1994	0.46189	-0.0458	0.450055	-0.0537	0.456329
1185	Cluster of Tyrosine-protein kinase Yes OS=Mus musculus OX=10090 GN=Yes1 PE=1 SV=3 (YES_MOUSE)	YES_MOUSE [2]	Yes1	61 kDa	TRUE	0.59	0.04	unknown	0.0565	0.518563	-0.0113	0.513781	-0.0076	0.517497	0.0307	0.52237	-0.0261	0.498753	0.2606	0.547039	-0.0168	0.496499	-0.0414	0.513261	0.0255	0.517324	0.0439	0.513903
1186	Cluster of Cullin-5 OS=Mus musculus OX=10090 GN=Cul5 PE=1 SV=1 (E9PV12_MOUSE)	E9PV12_MOUSE [3]	Cul5	96 kDa	TRUE	0.59	0.06	unknown	-0.0435	0.502359	-0.0275	0.548985	-0.2261	0.546017	0.1451	0.522958	0.1672	0.579901	0.1838	0.507089	-0.0805	0.546413	-0.2083	0.596654	0.292	0.521315	0.0884	0.540235
1187	Alanine--tRNA ligase, mitochondrial OS=Mus musculus OX=10090 GN=Aars2 PE=1 SV=1	SYAM_MOUSE	Aars2	107 kDa		0.59	0.06	unknown	0.1925	0.56105	0.139	0.561114	0.1242	0.543298	-0.2682	0.558645	-0.2573	0.610321	0.0993	0.528697	0.1589	0.534346	0.1646	0.527899	-0.0142	0.551811	-0.2692	0.631558
1188	Cluster of Squalene synthase OS=Mus musculus OX=10090 GN=Fdft1 PE=1 SV=2 (FDFT_MOUSE)	FDFT_MOUSE	Fdft1	48 kDa	TRUE	0.59	0	unknown	0.5392	0.518096	-0.0445	0.486301	-0.2828	0.50864	0.0507	0.528146	-0.1451	0.51133	-0.4429	0.508706	0.1047	0.50339	-0.5489	0.558928	0.367	0.519682	0.3341	0.510338
1189	Programmed cell death 2, isoform CRA_b OS=Mus musculus OX=10090 GN=Pdcd2 PE=1 SV=1	A0A0R4J0N5_MOUSE (+1)	Pdcd2	38 kDa		0.59	0.06	unknown	-0.0295	0.550668	-0.2248	0.56393	-0.0189	0.549507	0.2489	0.558774	0.0161	0.620781	-0.2148	0.56393	0.042	0.547666	-0.0262	0.545721	0.2933	0.57453	0.1839	0.546483
1190	Cluster of Aminopeptidase N OS=Mus musculus OX=10090 GN=Anpep PE=1 SV=4 (AMPN_MOUSE)	AMPN_MOUSE	Anpep	110 kDa	TRUE	0.6	0.01	unknown	-0.1691	0.529377	0.1836	0.539339	0.1212	0.526101	-0.1356	0.528577	-0.0272	0.522176	0.2812	0.543272	0.0798	0.510079	-0.0766	0.529769	-0.1173	0.513824	-0.094	0.53192
1191	Cluster of 60S ribosomal protein L18 OS=Mus musculus OX=10090 GN=Rpl18 PE=1 SV=3 (RL18_MOUSE)	RL18_MOUSE	Rpl18	22 kDa	TRUE	0.6	-0.09	unknown	0.1798	0.520181	-0.9977	0.698214	-0.2813	0.515367	0.2977	0.517352	0.2699	0.52133	-0.0984	0.514587	-0.333	0.510299	0.0033	0.51437	-0.2878	0.523407	0.3966	0.516576
1192	Cluster of Nuclear transcription factor, X-box-binding-like 1 OS=Mus musculus OX=10090 GN=Nfxl1 PE=1 SV=1 (E9Q8I7_MOUSE)	E9Q8I7_MOUSE	Nfxl1	102 kDa	TRUE	0.6	-0.03	unknown	0.1193	0.673739	0.063	0.670748	-0.0032	0.706019	-0.0232	0.684068	-0.1455	0.685259	0.2037	0.683016	-0.1552	0.701792	-0.1041	0.695192	0.1986	0.677699	-0.5113	4.09882
1193	Cluster of Heterogeneous nuclear ribonucleoproteins C1/C2 OS=Mus musculus OX=10090 GN=Hnrnpc PE=1 SV=1 (HNRPC_MOUSE)	HNRPC_MOUSE [2]	Hnrnpc	34 kDa	TRUE	0.6	0.07	unknown	-0.0496	0.466823	0.0393	0.468826	0.0775	0.477941	-0.0745	0.459659	0.0124	0.471216	0.2966	0.469176	0.0318	0.456992	-0.0454	0.493559	0.0501	0.462695	0.0141	0.47113
1194	OTU domain-containing protein 7B OS=Mus musculus OX=10090 GN=Otud7b PE=1 SV=1	OTU7B_MOUSE	Otud7b	92 kDa	TRUE	0.6	0.21	unknown	-0.438	0.739454	-0.2195	0.750541	0.527	0.743041	-0.541	1.24044	0.5596	0.826373	0.2432	0.74975	0.2735	0.741518	-0.2585	1.03196	-0.215	1.11211	0.701	0.748937
1195	BRISC complex subunit Abraxas 2 OS=Mus musculus OX=10090 GN=Abraxas2 PE=1 SV=1	ABRX2_MOUSE (+1)	Abraxas2	47 kDa		0.6	-0.04	unknown	-0.0372	0.601462	-0.0654	0.589336	-0.136	0.591429	0.2725	0.602597	-0.0269	0.615139	0.0698	0.585616	-0.0929	0.614768	0.0549	0.587866	-0.2398	0.595276	-0.0232	0.67546
1196	Tripeptidyl-peptidase 1 OS=Mus musculus OX=10090 GN=Tpp1 PE=1 SV=2	TPP1_MOUSE	Tpp1	61 kDa	TRUE	0.6	0.02	unknown	0.2659	0.482578	-0.0484	0.485211	-0.0877	0.512803	-0.2934	0.479925	0.1142	0.47999	-0.0076	0.467876	-0.0606	0.471126	0.1084	0.476293	0.0035	0.473309	0.0159	0.49779
1197	Myosin, heavy chain 15 OS=Mus musculus OX=10090 GN=Myh15 PE=1 SV=1	E9Q264_MOUSE	Myh15	222 kDa	TRUE	0.6	-1.17	unknown	0.7762	0.461503	0.0344	0.424648	-4.2583	0.426482	-1.4394	0.425922	0.5642	0.427224	-1.384	0.439556	-0.5946	0.420549	-1.3315	0.419926	-2.5035	0.425709	-0.3147	0.426369
1198	Col4a5 protein OS=Mus musculus OX=10090 GN=Col4a5 PE=1 SV=1	Q63ZW6_MOUSE	Col4a5	162 kDa	TRUE	0.61	0.12	unknown	-0.1833	0.899419	0.0296	0.732525	-0.2776	0.81093	-0.0341	0.702957	0.4242	0.720805	0.0864	0.707453	0.1228	0.682207	0.3238	0.762563	-0.5302	0.74659	0.7758	0.885336
1199	Cluster of Syntaxin-17 OS=Mus musculus OX=10090 GN=Stx17 PE=1 SV=1 (STX17_MOUSE)	STX17_MOUSE	Stx17	33 kDa	TRUE	0.61	0.04	unknown	-0.242	0.529403	0.2716	0.562635	-0.0335	0.50624	0.0559	0.512454	-0.0342	0.592404	0.2241	0.545807	-0.1607	0.556716	0.1785	0.530963	-0.0329	0.509121	0.0204	0.496065
1200	28S ribosomal protein S7, mitochondrial OS=Mus musculus OX=10090 GN=Mrps7 PE=1 SV=1	RT07_MOUSE	Mrps7	28 kDa		0.61	-0.02	unknown	0.0175	0.548893	-0.0106	0.548269	0.0617	0.548376	0.1785	0.534552	-0.274	0.548893	0.0683	0.530098	-0.1493	0.543472	0.0329	0.544455	-0.0298	0.561122	-0.0309	0.579924
1201	Vitamin K-dependent protein C OS=Mus musculus OX=10090 GN=Proc PE=1 SV=2	PROC_MOUSE	Proc	52 kDa	TRUE	0.61	0.04	unknown	0.0003	0.434574	0.1016	0.493598	0.0564	0.437071	-0.1868	0.482518	0.0372	0.461153	0.0787	0.438734	0.0479	0.460396	-0.1842	0.454422	0.2669	0.463944	-0.0064	0.536931
1202	Cluster of TRAF-type zinc finger domain-containing protein 1 OS=Mus musculus OX=10090 GN=Trafd1 PE=1 SV=1 (TRAD1_MOUSE)	TRAD1_MOUSE	Trafd1	64 kDa	TRUE	0.61	-0.01	unknown	-0.1579	0.729845	0.2446	0.741569	-0.4267	3.47697	-0.3912	3.68252	0.0674	0.700917	0.0657	0.702512	0.0164	0.703173	-0.121	0.811764	-0.3008	3.59241	-0.1649	0.83937
1203	Cluster of Cell division control protein 42 homolog OS=Mus musculus OX=10090 GN=Cdc42 PE=1 SV=2 (CDC42_MOUSE)	CDC42_MOUSE [2]	Cdc42	21 kDa	TRUE	0.61	0.02	unknown	0.0019	0.498213	0.0078	0.497796	0.0602	0.535944	-0.0904	0.520819	0.006	0.504549	0.1957	0.545423	-0.0607	0.500664	-0.0137	0.500856	-0.0859	0.528299	0.0143	0.52229
1204	Glucokinase OS=Mus musculus OX=10090 GN=Gck PE=1 SV=1	HXK4_MOUSE	Gck	52 kDa	TRUE	0.62	0.13	unknown	-0.1829	0.508659	0.0474	0.522776	0.0521	0.506779	0.1657	0.536966	-0.0618	0.508659	0.0543	0.517726	0.3154	0.542485	0.171	0.525714	0.0033	0.498782	0.2202	0.533213
1205	Beta-hexosaminidase subunit alpha OS=Mus musculus OX=10090 GN=Hexa PE=1 SV=2	HEXA_MOUSE	Hexa	61 kDa		0.62	0.08	unknown	-0.0808	0.506774	0.0408	0.555259	0.1883	0.504288	-0.23	0.507944	0.0944	0.515001	0.441	0.502451	0.1625	0.499506	-0.156	0.58429	-0.1777	0.522378	0.1508	0.502594
1206	Neutrophilic granule protein OS=Mus musculus OX=10090 GN=Ngp PE=1 SV=1	NGP_MOUSE	Ngp	19 kDa	TRUE	0.62	0	unknown	0.0281	0.543923	0.0485	0.731094	0.3875	0.646719	-0.2337	0.997536	-0.26	0.772595	1.6119	0.6897	0.2841	0.562189	-0.2202	0.527007	-0.0972	0.52364	-0.5423	0.520715
1207	TAF15 RNA polymerase II, TATA box binding protein (TBP)-associated factor OS=Mus musculus OX=10090 GN=Taf15 PE=1 SV=1	Q8BQ46_MOUSE	Taf15	59 kDa	TRUE	0.62	-0.05	unknown	0.0146	0.822676	-0.1018	0.814941	0.0615	0.941034	-0.1644	0.799937	0.3193	0.887936	0.1725	0.921253	0.2073	1.08986	-0.1674	0.833644	-0.2739	1.36067	0.0193	0.821774
1208	Acid ceramidase OS=Mus musculus OX=10090 GN=Asah1 PE=1 SV=1	ASAH1_MOUSE	Asah1	45 kDa		0.62	0.02	unknown	0.1258	0.466696	-0.0498	0.460325	0.0567	0.466724	-0.2094	0.474084	0.0641	0.463914	0.2871	0.463359	-0.1347	0.476195	-0.1693	0.464428	-0.0309	0.456433	0.1846	0.465155
1209	Cluster of Integrin beta-2 OS=Mus musculus OX=10090 GN=Itgb2 PE=1 SV=2 (ITB2_MOUSE)	ITB2_MOUSE [2]	Itgb2	85 kDa	TRUE	0.62	-0.07	unknown	0.0581	0.574847	-0.1313	0.617341	0.2563	0.647226	-0.007	0.579909	-0.148	0.609361	0.302	0.825134	0.1124	0.637308	-0.1093	0.587986	-0.4488	0.878493	-0.1267	0.602246
1210	Fatty acid-binding protein, heart OS=Mus musculus OX=10090 GN=Fabp3 PE=1 SV=5	FABPH_MOUSE	Fabp3	15 kDa	TRUE	0.62	-0.88	unknown	1.1162	0.522508	0.031	0.495287	-3.6663	1.51338	-1.5005	0.581113	0.6594	0.477494	-1.0196	0.474947	-0.4491	0.457568	-0.9198	0.457395	-2.3825	0.893062	0.0344	0.473755
1211	Phosphatidylinositol 5-phosphate 4-kinase type-2 beta OS=Mus musculus OX=10090 GN=Pip4k2b PE=1 SV=1	PI42B_MOUSE	Pip4k2b	47 kDa	TRUE	0.62	-0.16	unknown	-0.3045	0.637531	0.0114	0.589613	-0.4007	1.07147	0.1048	0.63753	0.353	0.643115	-0.1177	0.654855	-0.3288	0.588673	0.0288	0.584367	-0.5333	0.591671	0.18	0.591671
1212	Cluster of Bridging integrator 2 OS=Mus musculus OX=10090 GN=Bin2 PE=1 SV=1 (BIN2_MOUSE)	BIN2_MOUSE [3]	Bin2	53 kDa	TRUE	0.62	-0.08	unknown	0.1405	0.573217	-0.075	0.568396	0.0648	0.596364	-0.1217	0.585407	-0.1085	0.743656	0.3863	0.59512	0.0602	0.587835	-0.2206	0.617648	-0.3775	0.594647	-0.2695	0.583143
1213	Glycogen [starch] synthase OS=Mus musculus OX=10090 GN=Gys1 PE=1 SV=1	A0A1B0GT92_MOUSE (+1)	Gys1	77 kDa	TRUE	0.62	0.01	unknown	0.4566	1.10366	0.0163	1.19439	-0.4829	1.04292	0.0381	1.13164	-0.0083	1.18395	-0.4198	1.1672	0.3047	1.14584	0.2751	0.991109	-0.5258	1.09887	0.471	1.48277
1214	Capping protein (Actin filament), gelsolin-like OS=Mus musculus OX=10090 GN=Capg PE=1 SV=1	Q99LB4_MOUSE	Capg	39 kDa		0.62	-0.07	unknown	-0.1359	0.784248	-0.0095	0.649592	0.1556	0.615292	-0.1299	0.606598	0.0424	0.611138	0.3601	0.690124	-0.0817	0.640869	0.0064	0.624089	-0.5835	0.8276	-0.2292	0.795871
1215	Kinesin-like protein KIF21B OS=Mus musculus OX=10090 GN=Kif21b PE=1 SV=1	F8VQE2_MOUSE	Kif21b	181 kDa	TRUE	0.62	0	unknown	-0.1341	0.858321	-0.0086	0.855427	0.0393	0.864597	0.6395	3.56172	-0.1108	0.855427	0.0198	0.885586	-0.2103	0.866534	0.4053	3.77089	0.0773	0.846146	0.0818	0.860947
1216	Apolipoprotein C-II OS=Mus musculus OX=10090 GN=Apoc2 PE=2 SV=1	APOC2_MOUSE	Apoc2	11 kDa		0.62	0.06	unknown	-0.1411	0.452555	0.0223	0.450729	-0.0193	0.445662	0.1416	0.443684	-0.0211	0.451435	-0.2827	0.446946	0.1421	0.461228	0.2401	0.456931	0.1779	0.490676	-0.0038	0.446493
1217	High mobility group protein B2 OS=Mus musculus OX=10090 GN=Hmgb2 PE=1 SV=3	HMGB2_MOUSE	Hmgb2	24 kDa	TRUE	0.62	0.01	unknown	-0.195	0.602665	0.0536	0.602665	0.3176	0.591345	-0.1454	0.627414	0.0207	0.611635	0.427	0.629185	-0.0391	0.636522	-0.1552	0.59372	-0.0877	0.620781	-0.0609	0.649801
1218	Ubiquitin-associated protein 2 OS=Mus musculus OX=10090 GN=Ubap2 PE=1 SV=1	A2AMY5_MOUSE	Ubap2	118 kDa		0.62	-0.05	unknown	-0.1211	0.650657	-0.2002	1.87946	0.2107	0.682443	-0.081	0.662591	-0.0002	0.67576	0.2024	0.734374	-0.0448	0.64739	0.0168	0.690068	-0.2543	1.86246	-0.4302	1.84077
1219	NAD(P)H dehydrogenase [quinone] 1 OS=Mus musculus OX=10090 GN=Nqo1 PE=1 SV=3	NQO1_MOUSE	Nqo1	31 kDa		0.63	-0.01	unknown	-0.2887	0.529183	-0.1001	0.518212	0.135	0.543553	0.1327	0.524191	0.095	0.536392	0.008	0.519757	0.1649	0.544347	-0.0177	0.543112	-0.3876	0.531909	0.141	0.537864
1220	Zinc finger protein 800 OS=Mus musculus OX=10090 GN=Znf800 PE=1 SV=1	ZN800_MOUSE	Znf800	75 kDa		0.63	0.18	unknown	0.1108	0.691616	0.1064	0.634527	0.1423	0.661114	-0.3859	0.850451	-0.1676	0.748058	-0.0814	1.06314	-0.1743	0.971971	0.174	0.634527	0.3662	0.649211	0.2514	0.633159
1221	Cathepsin S OS=Mus musculus OX=10090 GN=Ctss PE=1 SV=2	CATS_MOUSE (+1)	Ctss	38 kDa		0.63	-0.08	unknown	0.4727	0.487755	0.0969	0.486176	0.2039	0.482067	-0.3843	0.471118	-0.3574	0.472616	0.5047	0.493766	-0.0352	0.474017	-0.2654	0.507068	-0.3414	0.481407	-0.1024	0.466624
1222	Ubiquitin carboxyl-terminal hydrolase MINDY-2 OS=Mus musculus OX=10090 GN=Mindy2 PE=1 SV=1	A0A1L1STF0_MOUSE (+1)	Mindy2	66 kDa	TRUE	0.63	-0.12	unknown	-0.7511	1.21742	0.183	0.880374	0.2287	1.02278	0.052	0.878951	-0.9406	4.49	-0.9106	1.17951	0.0902	0.876071	0.4132	1.33272	0.0245	0.903625	-0.4913	0.890024
1223	28S ribosomal protein S15, mitochondrial OS=Mus musculus OX=10090 GN=Mrps15 PE=1 SV=2	RT15_MOUSE	Mrps15	29 kDa		0.63	-0.02	unknown	-0.0242	0.652341	-0.3143	0.630962	-0.2991	0.86801	0.34	0.595702	0.0772	0.563296	0.0716	0.577831	-0.1968	0.564231	0.0739	0.578689	-0.0658	0.64064	-0.1282	0.608514
1224	Complex I assembly factor TIMMDC1, mitochondrial OS=Mus musculus OX=10090 GN=Timmdc1 PE=1 SV=1	TIDC1_MOUSE	Timmdc1	32 kDa		0.63	0.04	unknown	-0.1113	0.49299	-0.0129	0.490485	0.2643	0.498635	0.1614	0.498298	-0.2881	0.49808	-0.0515	0.496023	0.0013	0.485306	0.0784	0.504357	0.0968	0.487171	0.1078	0.48571
1225	Protein arginine methyltransferase NDUFAF7, mitochondrial OS=Mus musculus OX=10090 GN=Ndufaf7 PE=1 SV=4	NDUF7_MOUSE	Ndufaf7	48 kDa		0.63	-0.08	unknown	0.01	0.51034	0.126	0.51856	-0.2319	0.625278	0.0672	0.51132	-0.0361	0.535867	-0.5003	0.513721	0.0462	0.562477	-0.1788	0.646446	0.061	0.514261	0.0912	0.512424
1226	Perilipin-3 OS=Mus musculus OX=10090 GN=Plin3 PE=1 SV=1	PLIN3_MOUSE	Plin3	47 kDa		0.63	0.05	unknown	-0.0215	0.613746	-0.2177	0.620829	-0.0912	0.549754	0.1159	0.523471	0.1382	0.550603	-0.0155	0.514904	-0.1375	0.552888	-0.2163	0.571479	0.2271	0.563131	0.3298	0.538501
1227	Activated RNA polymerase II transcriptional coactivator p15 OS=Mus musculus OX=10090 GN=Sub1 PE=1 SV=3	TCP4_MOUSE	Sub1	14 kDa	TRUE	0.63	-0.04	unknown	-0.0479	0.43846	0.0387	0.434264	0.1937	0.436003	-0.1909	0.471962	-0.0251	0.437152	0.2405	0.435744	-0.0311	0.433111	-0.164	0.44849	0.035	0.454787	-0.2815	0.462865
1228	Angiogenin OS=Mus musculus OX=10090 GN=Ang PE=1 SV=1	ANGI_MOUSE	Ang	16 kDa		0.63	0.01	unknown	-0.1588	0.461292	0.3112	0.459444	0.2426	0.476739	-0.4477	0.489322	-0.0068	0.466928	0.5406	0.489726	-0.0561	0.457419	-0.0389	0.468749	-0.2376	0.470475	0.0052	0.456701
1229	Cysteine-rich protein 1 OS=Mus musculus OX=10090 GN=Crip1 PE=1 SV=1	A0A0G2JEK2_MOUSE	Crip1	14 kDa	TRUE	0.63	-0.09	unknown	0.0463	0.517989	-0.2722	0.510331	0.2093	0.543304	-0.4151	0.608229	0.3933	0.573426	0.0458	0.513269	-0.1606	0.528334	-0.0906	0.510016	-0.2386	0.511472	-0.0886	0.512663
1230	Serine/threonine-protein kinase Sgk2 OS=Mus musculus OX=10090 GN=Sgk2 PE=1 SV=1	SGK2_MOUSE	Sgk2	41 kDa		0.63	0.09	unknown	0.0379	0.622771	-0.3124	0.758797	0.2947	0.67722	0.2129	0.674153	-0.2155	0.711856	-0.0744	0.571332	-0.0092	0.566928	0.0456	0.625939	0.2493	0.599924	0.4561	0.816708
1231	Cluster of Serine/threonine-protein phosphatase 2A 55 kDa regulatory subunit B alpha isoform OS=Mus musculus OX=10090 GN=Ppp2r2a PE=1 SV=1 (2ABA_MOUSE)	2ABA_MOUSE	Ppp2r2a	52 kDa	TRUE	0.63	-0.05	unknown	-0.2261	0.532668	0.2523	0.517989	0.1114	0.515276	-0.1235	0.526202	-0.0196	0.609085	0.1125	0.515276	-0.2863	0.594651	-0.2113	0.527268	-0.0852	0.527818	0.2618	0.522628
1232	ERO1-like protein alpha OS=Mus musculus OX=10090 GN=Ero1a PE=1 SV=2	ERO1A_MOUSE	Ero1a	54 kDa	TRUE	0.63	0.07	unknown	-0.1486	0.616235	-0.1082	0.605541	0.135	0.590028	-0.1233	0.580006	0.2345	0.575996	-0.2062	0.585618	0.0249	0.574839	0.269	0.575172	0.2484	0.586698	0.0183	0.584701
1233	Oligoribonuclease, mitochondrial OS=Mus musculus OX=10090 GN=Rexo2 PE=1 SV=2	ORN_MOUSE	Rexo2	27 kDa		0.63	-0.08	unknown	0.0771	0.55669	-0.3059	0.592357	0.2495	0.582799	0.1028	0.558928	-0.2116	0.680418	-0.0186	0.552077	-0.1914	0.549619	-0.0369	0.541632	0.0493	0.562096	-0.2373	0.628924
1234	7SK snRNA methylphosphate capping enzyme OS=Mus musculus OX=10090 GN=Mepce PE=1 SV=2	MEPCE_MOUSE	Mepce	72 kDa	TRUE	0.63	-0.1	unknown	-0.3076	0.806542	0.0084	0.66092	0.2527	0.771043	-0.0637	0.710274	0.0655	0.655765	-0.0362	0.710238	0.1392	0.749295	-0.3991	0.727718	-0.2294	0.743114	0.0661	0.700374
1235	SID1 transmembrane family member 2 OS=Mus musculus OX=10090 GN=Sidt2 PE=1 SV=1	SIDT2_MOUSE	Sidt2	95 kDa		0.64	-0.26	unknown	-0.0957	1.66415	Value missing	1.55172	-0.241	1.97563	-0.0289	3.09459	1.1024	2.68377	1.2617	2.83845	Value missing	1.57276	-0.3548	2.86751	Value missing	1.28275	0.28	1.68932
1236	39S ribosomal protein L17, mitochondrial OS=Mus musculus OX=10090 GN=Mrpl17 PE=1 SV=1	RM17_MOUSE	Mrpl17	20 kDa		0.64	-0.05	unknown	-0.0938	0.489411	0.0287	0.487887	-0.138	0.510472	0.191	0.500562	0.0073	0.487773	0.3121	0.493998	-0.2407	0.488224	0.1417	0.500673	-0.1001	0.487326	-0.3537	0.5113
1237	Isocitrate dehydrogenase [NAD] subunit gamma 1, mitochondrial OS=Mus musculus OX=10090 GN=Idh3g PE=1 SV=1	IDHG1_MOUSE	Idh3g	43 kDa	TRUE	0.64	-0.04	unknown	0.2049	0.512044	0.1237	0.526001	-0.0939	0.537016	-0.2694	0.519745	0.0274	0.494099	0.0726	0.514786	0.0101	0.499721	0.0902	0.501719	-0.2372	0.517212	-0.1477	0.532675
1238	Synergin gamma OS=Mus musculus OX=10090 GN=Synrg PE=1 SV=1	V9GX40_MOUSE	Synrg	142 kDa		0.64	-0.05	unknown	0.0605	0.574142	-0.0899	0.537709	-0.2015	0.533304	0.112	0.53551	0.1225	0.535001	0.1179	0.532245	-0.047	0.565101	-0.1544	0.560481	-0.3237	0.554855	0.1182	0.530761
1239	Paladin OS=Mus musculus OX=10090 GN=Pald1 PE=1 SV=1	PALD_MOUSE	Pald1	97 kDa		0.64	0.02	unknown	-0.9455	1.29486	0.1105	1.20467	0.3777	1.20241	-0.0179	1.19178	0.1837	1.1832	-0.0678	1.19801	-0.0476	1.21186	-0.4477	1.19712	-0.032	1.1989	1.1743	3.19516
1240	Heat shock protein beta-8 OS=Mus musculus OX=10090 GN=Hspb8 PE=1 SV=1	HSPB8_MOUSE	Hspb8	22 kDa		0.65	-0.07	unknown	-0.3402	1.56656	-0.0444	0.571762	-0.0955	0.601316	0.2024	0.588761	-0.1398	1.61217	0.0165	0.57747	-0.1379	0.570907	-0.332	1.65767	-0.1362	0.595175	-0.2197	1.58378
1241	Cluster of H-2 class II histocompatibility antigen, A-Q beta chain OS=Mus musculus OX=10090 GN=H2-Ab1 PE=1 SV=1 (HB2Q_MOUSE)	HB2Q_MOUSE	H2-Ab1	30 kDa	TRUE	0.65	-0.01	unknown	0.4859	0.468649	0.0107	0.47436	0.7344	0.47436	-1.1441	0.546196	-0.7415	0.57756	1.0798	0.477908	0.1541	0.468402	-0.2136	0.469313	-0.2146	0.477805	-0.6403	0.971045
1242	Peptidyl-prolyl cis-trans isomerase NIMA-interacting 4 OS=Mus musculus OX=10090 GN=Pin4 PE=1 SV=1	PIN4_MOUSE	Pin4	14 kDa		0.65	0.03	unknown	-0.0498	0.558169	-0.0999	0.543232	0.1233	0.524435	-0.0215	0.521349	0.0277	0.512981	0.1746	0.525619	0.0433	0.537805	0.0578	0.519097	0.155	0.525733	-0.347	0.537519
1243	Cytochrome P450 2D9 OS=Mus musculus OX=10090 GN=Cyp2d9 PE=1 SV=2	CP2D9_MOUSE	Cyp2d9	57 kDa	TRUE	0.65	-0.1	unknown	0.5806	0.710711	-0.1105	0.479948	0.3039	0.574946	-0.0947	0.488231	-0.4657	0.559368	-0.6196	0.598546	-0.4434	0.52381	-0.0823	0.476904	0.7272	0.694399	0.0523	0.476595
1244	Sulfotransferase 1C2 OS=Mus musculus OX=10090 GN=Sult1c2 PE=1 SV=1	ST1C2_MOUSE	Sult1c2	35 kDa		0.66	-0.07	unknown	-0.5419	0.474774	-0.11	0.4635	0.1288	0.464989	0.2215	0.465919	0.1625	0.47567	-0.0523	0.465058	-0.0632	0.464711	-0.1742	0.472619	0.0313	0.465356	-0.0716	0.473646
1245	Cluster of H-2 class I histocompatibility antigen, Q10 alpha chain OS=Mus musculus OX=10090 GN=H2-Q10 PE=1 SV=3 (HA10_MOUSE)	HA10_MOUSE [5]	H2-Q10	37 kDa	TRUE	0.66	0.03	unknown	-0.013	0.597975	-0.152	0.602451	0.1019	0.585219	0.368	2.12782	0.0126	2.14664	-0.1174	0.533169	-0.0622	0.581907	-0.1472	0.676213	0.4725	1.54884	0.1919	1.95023
1246	Negative elongation factor B OS=Mus musculus OX=10090 GN=Nelfb PE=1 SV=1	A0A0X1KG62_MOUSE	Nelfb	70 kDa		0.66	0.08	unknown	0.1474	1.05836	0.3901	0.985263	-0.3909	0.723031	-0.0708	0.586213	0.2876	0.902836	0.2325	0.722158	-0.08	0.604048	0.1178	0.594305	-0.0028	0.60371	0.2743	0.608485
1247	Liver carboxylesterase 1 OS=Mus musculus OX=10090 GN=Ces1 PE=1 SV=1	EST1_MOUSE	Ces1	63 kDa	TRUE	0.66	-0.06	unknown	-0.8216	0.637617	0.0787	0.485914	0.1875	0.496835	0.4367	0.494438	-0.2144	0.499571	-0.3679	0.579185	0.535	0.516665	-0.7686	0.697963	0.1526	0.474943	0.0094	0.480141
1248	Cluster of Rab3 GTPase-activating protein non-catalytic subunit OS=Mus musculus OX=10090 GN=Rab3gap2 PE=1 SV=1 (E9QKE4_MOUSE)	E9QKE4_MOUSE [2]	Rab3gap2	155 kDa	TRUE	0.66	-0.06	unknown	-0.0934	0.573744	-0.0213	3.23909	-0.245	0.585268	0.5466	0.645301	-0.0622	0.565569	0.1556	0.579937	0.0468	0.756539	-0.15	0.554664	-0.2309	0.59489	0.0244	0.586327
1249	Cluster of 60S ribosomal protein L35 OS=Mus musculus OX=10090 GN=Rpl35 PE=1 SV=1 (RL35_MOUSE)	RL35_MOUSE	Rpl35	15 kDa	TRUE	0.66	0.03	unknown	0.2057	0.49254	-0.304	0.496173	0.0013	0.46423	0.0843	0.449596	-0.033	0.462766	0.0301	0.464643	-0.0852	0.457305	0.021	0.462301	0.0251	0.467482	0.1453	0.468821
1250	Prostamide/prostaglandin F synthase OS=Mus musculus OX=10090 GN=Fam213b PE=1 SV=1	PGFS_MOUSE	Fam213b	22 kDa		0.66	-0.06	unknown	0.4523	0.525536	-0.1258	0.50563	-0.171	0.483836	0.1824	0.481612	-0.2503	0.505556	-0.364	0.486369	-0.4195	0.522255	0.473	0.500425	0.1268	0.487988	-0.0583	0.485886
1251	U3 small nucleolar RNA-interacting protein 2 OS=Mus musculus OX=10090 GN=Rrp9 PE=1 SV=1	U3IP2_MOUSE	Rrp9	52 kDa		0.66	0	unknown	-0.0205	0.698303	-0.1589	0.721049	-0.0871	0.726579	-0.0636	0.900015	0.4361	0.806412	0.1876	0.790115	-0.1388	0.73925	-0.4712	0.852093	0.0934	0.674898	0.2642	0.683888
1252	Cluster of Septin-11 OS=Mus musculus OX=10090 GN=Sept11 PE=1 SV=1 (A0A0J9YTY0_MOUSE)	A0A0J9YTY0_MOUSE [6]	2018-09-11	49 kDa	TRUE	0.66	-0.1	unknown	-0.0317	0.499725	-0.0302	0.481823	0.0476	0.487036	-0.0756	0.522251	0.0536	0.486236	0.2431	0.503796	-0.1806	0.498412	-0.2781	0.493124	-0.0143	0.519608	-0.214	0.499213
1253	Ubiquitin conjugation factor E4 B OS=Mus musculus OX=10090 GN=Ube4b PE=1 SV=1	G3UZD6_MOUSE (+1)	Ube4b	113 kDa		0.67	0.07	unknown	0.3446	1.32266	-0.4599	1.3776	0.404	1.29992	0.2542	1.30446	-0.6324	1.3822	-0.1468	1.29051	0.3298	1.35277	1.3664	3.14258	-0.2865	1.31567	-0.6155	1.3776
1254	cGMP-dependent 3',5'-cyclic phosphodiesterase OS=Mus musculus OX=10090 GN=Pde2a PE=1 SV=4	PDE2A_MOUSE (+1)	Pde2a	106 kDa		0.67	0.03	unknown	-0.2893	0.820773	0.113	0.898117	0.7251	1.74532	0.0023	0.852044	-0.0507	0.864709	0.657	1.23287	0.0651	0.823321	-0.173	0.892352	0.1374	0.852334	-0.1963	0.918171
1255	Protein phosphatase 1 regulatory subunit 12C OS=Mus musculus OX=10090 GN=Ppp1r12c PE=1 SV=1	PP12C_MOUSE	Ppp1r12c	85 kDa	TRUE	0.67	0.03	unknown	0.2796	0.569173	-0.0492	0.61993	-0.0379	0.56482	-0.2422	0.585015	0.0212	0.565085	0.2105	0.562983	0.0441	0.595259	0.0334	0.627743	-0.1629	0.565896	0.0229	0.591818
1256	Annexin A1 OS=Mus musculus OX=10090 GN=Anxa1 PE=1 SV=2	ANXA1_MOUSE	Anxa1	39 kDa	TRUE	0.67	-0.02	unknown	-0.2757	0.522754	-0.1556	0.515768	0.0443	0.506265	0.0141	0.511667	0.4216	0.517671	0.5501	0.510259	-0.2244	0.537291	-0.075	0.512497	-0.25	0.590007	-0.0493	0.49479
1257	Activating signal cointegrator 1 complex subunit 1 OS=Mus musculus OX=10090 GN=Ascc1 PE=1 SV=1	ASCC1_MOUSE	Ascc1	41 kDa		0.67	-0.02	unknown	-0.0439	0.487436	-0.1332	0.482428	0.0903	0.494556	0.0648	0.490521	0.0313	0.482312	0.2038	0.488867	0.0294	0.482312	-0.2645	0.524964	-0.0695	0.481211	-0.0463	0.48564
1258	Cluster of Serine/threonine-protein phosphatase PP1-alpha catalytic subunit OS=Mus musculus OX=10090 GN=Ppp1ca PE=1 SV=1 (PP1A_MOUSE)	PP1A_MOUSE	Ppp1ca	38 kDa	TRUE	0.67	-0.01	unknown	-0.0858	0.463792	-0.0479	0.474312	0.0087	0.470805	0.0344	0.465177	0.0956	0.475431	0.1364	0.487502	-0.0305	0.454503	-0.0795	0.463398	0.0554	0.467299	0.0072	0.490678
1259	Cluster of Tetraspanin-9 OS=Mus musculus OX=10090 GN=Tspan9 PE=1 SV=1 (TSN9_MOUSE)	TSN9_MOUSE	Tspan9	27 kDa	TRUE	0.67	-0.46	unknown	1.3695	3.00277	-0.5973	1.29252	-0.5219	1.28053	0.4597	1.57411	1.2422	3.22418	0.9547	3.72227	0.9389	3.80538	-0.7446	1.28198	-0.4119	1.27759	-0.7751	1.28284
1260	Cluster of Pleckstrin homology domain-containing, family A member 5 OS=Mus musculus OX=10090 GN=Plekha5 PE=1 SV=1 (E9Q6H8_MOUSE)	E9Q6H8_MOUSE	Plekha5	144 kDa	TRUE	0.67	-0.08	unknown	0.0157	0.544113	0.0625	0.572341	0.1138	0.567622	0.0279	0.5563	-0.0463	0.56785	0.0432	0.537288	-0.1214	0.550732	-0.0996	0.56063	-0.0199	0.563513	-0.0421	0.534554
1261	Cluster of Sodium- and chloride-dependent GABA transporter 2 OS=Mus musculus OX=10090 GN=Slc6a13 PE=1 SV=1 (S6A13_MOUSE)	S6A13_MOUSE	Slc6a13	68 kDa	TRUE	0.67	-0.04	unknown	0.0846	0.545362	0.2796	0.520753	0.011	0.531016	-0.4744	0.835635	-0.1873	0.509317	0.2255	0.525809	-0.211	0.503645	0.0991	0.547089	-0.4368	1.15403	-0.1471	0.53468
1262	Papillary Renal Cell carcinoma (Translocation-associated) OS=Mus musculus OX=10090 GN=Prcc PE=1 SV=1	Q9EQC8_MOUSE	Prcc	52 kDa		0.67	0.02	unknown	-0.178	0.566748	0.1302	0.561884	0.3236	0.712867	-0.2242	0.615565	0.0441	0.592103	0.1965	0.570664	-0.0816	0.574933	-0.0781	0.59056	0.2028	0.595708	-0.0597	0.598127
1263	Endoplasmic reticulum lectin 1 OS=Mus musculus OX=10090 GN=Erlec1 PE=1 SV=1	ERLEC_MOUSE	Erlec1	55 kDa		0.67	0	unknown	-0.0025	0.762583	0.1348	0.756171	-0.1904	0.75493	0.4617	3.48438	0.5115	3.63344	0.1301	0.782035	0.5412	2.9172	-0.1015	0.753867	-0.1917	0.752305	0.531	3.32625
1264	Cluster of SH3 and multiple ankyrin repeat domains protein 2 OS=Mus musculus OX=10090 GN=Shank2 PE=1 SV=1 (D3Z5K8_MOUSE)	D3Z5K8_MOUSE	Shank2	200 kDa	TRUE	0.67	0.05	unknown	-0.0778	0.612305	0.0496	0.521262	-0.0836	0.539135	0.2458	0.715836	-0.0872	0.548979	0.0868	0.638372	-0.0231	0.520601	0.0573	0.601839	0.3121	0.609963	-0.1203	0.518925
1265	MAX-like protein X, isoform CRA_b OS=Mus musculus OX=10090 GN=Mlx PE=1 SV=1	A2BFB0_MOUSE (+3)	Mlx	33 kDa		0.67	0.03	unknown	-0.1964	0.469134	-0.0851	0.44418	0.0302	0.44712	0.2531	0.446209	-0.0148	0.445202	-0.1864	0.446641	-0.1256	0.444763	-0.108	0.450865	0.302	0.452796	0.271	0.458157
1266	FAS-associated factor 1 OS=Mus musculus OX=10090 GN=Faf1 PE=1 SV=2	FAF1_MOUSE	Faf1	74 kDa		0.68	0.11	unknown	-0.5201	3.63745	-0.0234	0.736647	-0.6053	3.41579	0.1985	0.686983	-0.0265	0.734334	0.1803	0.69456	-0.0562	0.69235	-0.1848	0.698559	-0.2267	3.70561	0.1658	0.727396
1267	UDP-N-acetylglucosamine transporter (Fragment) OS=Mus musculus OX=10090 GN=Slc35a3 PE=1 SV=1	E9Q3V2_MOUSE	Slc35a3	22 kDa		0.68	-0.11	unknown	0.1533	0.661967	0.3171	0.681534	0.101	0.663701	-0.3552	0.774045	-0.6091	0.944015	0.0003	0.688309	-0.0401	0.652635	-0.1957	0.709238	-0.0746	0.69528	-0.5215	0.984516
1268	Transmembrane protein 19 OS=Mus musculus OX=10090 GN=Tmem19 PE=1 SV=1	A0A1W2P7P6_MOUSE (+2)	Tmem19	32 kDa		0.68	-0.03	unknown	0.0011	0.461874	-0.1275	0.431041	0.0807	0.435317	0.0171	0.428639	0.021	0.434669	-0.1976	0.449062	-0.0521	0.429332	-0.242	0.487533	0.271	0.442139	0.0691	0.442572
1269	SPARC-related modular calcium-binding protein 1 OS=Mus musculus OX=10090 GN=Smoc1 PE=1 SV=1	A0A0R4J1E4_MOUSE (+2)	Smoc1	51 kDa		0.68	-0.02	unknown	-0.092	0.551882	0.0916	0.548552	-0.0323	0.536339	0.0576	0.592874	-0.0203	0.556876	0.0873	0.575494	-0.2687	0.533476	-0.0535	0.532781	0.0781	0.536339	0.0715	0.531064
1270	Cytochrome P450 2F2 OS=Mus musculus OX=10090 GN=Cyp2f2 PE=1 SV=1	CP2F2_MOUSE	Cyp2f2	56 kDa	TRUE	0.68	0	unknown	0.1577	0.504209	-0.1728	0.557323	-0.1127	0.497869	0.1242	0.485053	-0.0338	0.498235	-0.5356	0.560265	0.0089	0.487657	0.0931	0.48714	0.2722	0.486129	-0.0528	0.500488
1271	Cluster of Clusterin OS=Mus musculus OX=10090 GN=Clu PE=1 SV=1 (CLUS_MOUSE)	CLUS_MOUSE	Clu	52 kDa	TRUE	0.68	0.02	unknown	-0.1028	0.475453	0.0362	0.48515	-0.0804	0.487256	-0.0317	0.489784	0.1789	0.472465	0.1572	0.465726	-0.278	0.489988	0.062	0.476361	0.0797	0.483293	0.0198	0.464481
1272	Amidophosphoribosyltransferase OS=Mus musculus OX=10090 GN=Ppat PE=1 SV=1	Q8CIH9_MOUSE	Ppat	57 kDa		0.68	-0.04	unknown	-0.1037	0.497019	-0.0946	0.482944	0.0374	0.489372	-0.0361	0.523681	0.1962	0.484039	-0.2232	0.492673	-0.2749	0.489655	0.0736	0.493478	0.0358	0.493334	0.187	0.497803
1273	NFX1-type zinc finger-containing protein 1 OS=Mus musculus OX=10090 GN=Znfx1 PE=1 SV=3	ZNFX1_MOUSE	Znfx1	219 kDa		0.68	0.01	unknown	0.2744	0.699229	-0.1951	0.683251	-0.1505	0.672201	0.2609	0.728906	-0.1615	0.663766	0.1507	0.698188	0.1492	0.661622	0.1053	0.75634	-0.1352	0.661151	-0.1565	0.666156
1274	Cluster of Charged multivesicular body protein 2a OS=Mus musculus OX=10090 GN=Chmp2a PE=1 SV=1 (A0A1B0GR63_MOUSE)	A0A1B0GR63_MOUSE	Chmp2a	19 kDa	TRUE	0.68	0.05	unknown	-0.0682	0.5997	0.139	0.624441	0.2733	0.686207	-0.1248	0.585194	-0.172	0.676704	0.1281	0.580444	-0.0749	0.586029	0.1612	0.577726	-0.0595	0.915155	0.1186	0.587243
1275	Mannosyl-oligosaccharide 1,2-alpha-mannosidase IB OS=Mus musculus OX=10090 GN=Man1a2 PE=1 SV=1	MA1A2_MOUSE	Man1a2	73 kDa	TRUE	0.68	-0.05	unknown	0.0821	0.554376	0.1668	0.570885	-0.2352	0.529295	0.2241	0.523099	-0.2161	0.525631	0.2664	0.575207	0.0969	0.544415	-0.1627	0.526817	-0.1532	0.522733	-0.2076	0.524805
1276	Cluster of Wapal protein OS=Mus musculus OX=10090 GN=Wapl PE=1 SV=1 (B7ZP47_MOUSE)	B7ZP47_MOUSE [2]	Wapl	133 kDa	TRUE	0.69	0.02	unknown	-0.0747	0.700445	-0.1607	0.838186	0.1094	0.686238	-0.1068	0.659898	0.1479	0.664192	0.1581	0.679804	0.1015	0.654764	-0.2988	0.912419	0.157	0.654514	-0.2368	0.862189
1277	Derlin-1 OS=Mus musculus OX=10090 GN=Derl1 PE=1 SV=1	DERL1_MOUSE	Derl1	29 kDa		0.69	0.01	unknown	0.0155	0.550221	0.0388	0.54951	-0.0081	0.549585	0.0647	0.659422	-0.0997	0.534825	0.0089	0.583432	0.0707	0.556028	0.24	0.64823	0.0073	0.534679	-0.272	0.585955
1278	Cluster of Endothelial cell-selective adhesion molecule OS=Mus musculus OX=10090 GN=Esam PE=1 SV=1 (ESAM_MOUSE)	ESAM_MOUSE	Esam	42 kDa	TRUE	0.69	-0.05	unknown	-0.1896	0.594496	-0.1549	0.594517	0.1769	0.602508	0.047	0.597726	0.1194	0.609072	0.3767	0.592067	-0.1041	0.589286	-0.2831	0.598216	-0.1724	0.599231	-0.0417	0.599711
1279	Cluster of Probable global transcription activator SNF2L2 OS=Mus musculus OX=10090 GN=Smarca2 PE=1 SV=1 (F2Z4A9_MOUSE)	F2Z4A9_MOUSE [2]	Smarca2	181 kDa	TRUE	0.69	-0.02	unknown	-0.0187	0.649083	-0.1213	0.745449	0.1537	0.716123	0.06	0.64423	-0.0959	0.651001	0.0228	0.657113	-0.1836	0.678478	-0.1177	0.67381	0.1849	0.748245	-0.0534	0.683885
1280	Phosphatidylcholine-sterol acyltransferase OS=Mus musculus OX=10090 GN=Lcat PE=1 SV=2	LCAT_MOUSE	Lcat	50 kDa		0.69	0.03	unknown	-0.1109	0.478937	0.2812	0.493166	-0.0895	0.486747	-0.0213	0.476961	-0.0363	0.475379	0.2867	0.486755	-0.0875	0.479562	0.0598	0.48219	-0.0304	0.486755	-0.0805	0.482331
1281	Exocyst complex component 4 OS=Mus musculus OX=10090 GN=Exoc4 PE=1 SV=2	EXOC4_MOUSE	Exoc4	111 kDa	TRUE	0.69	-0.05	unknown	-0.0599	0.709978	0.0374	0.759154	0.0272	0.653219	-0.1381	0.672554	0.1227	0.69306	0.0862	0.633966	-0.2673	0.66015	0.0185	0.636033	-0.0053	0.708161	-0.0754	0.634342
1282	Importin subunit alpha-5 OS=Mus musculus OX=10090 GN=Kpna1 PE=1 SV=2	IMA5_MOUSE	Kpna1	60 kDa	TRUE	0.69	0.01	unknown	-0.1592	0.810639	-0.3453	3.60424	-0.1512	0.706424	0.5345	0.701691	-0.1657	0.696045	-0.0627	0.699823	0.4212	1.04196	-0.5117	3.74023	-0.5701	3.47941	0.1949	0.7048
1283	Cluster of 40S ribosomal protein S30 OS=Mus musculus OX=10090 GN=Fau PE=1 SV=1 (RS30_MOUSE)	RS30_MOUSE	Fau	7 kDa	TRUE	0.69	-0.04	unknown	0.1766	0.548501	-0.2935	0.570323	0.0263	0.505511	0.0274	0.506878	0.0252	0.509851	-0.0098	0.509941	-0.177	0.509445	-0.0174	0.521012	0.0034	0.516147	-0.003	0.510541
1284	SAPS domain family, member 2, isoform CRA_a OS=Mus musculus OX=10090 GN=Ppp6r2 PE=1 SV=1	G3X9K4_MOUSE (+1)	Ppp6r2	100 kDa		0.69	-0.03	unknown	0.0153	0.523728	0.1166	0.523728	-0.1376	0.523728	-0.0418	0.523728	0.0385	0.523728	0.0665	0.523728	-0.2867	0.523728	0.0011	0.523728	0.0382	0.523728	-0.0113	0.523728
1285	SR-related CTD-associated factor 4 OS=Mus musculus OX=10090 GN=Scaf4 PE=1 SV=1	Q6PFF0_MOUSE (+1)	Scaf4	132 kDa		0.69	0.03	unknown	-0.1633	0.493675	0.0682	0.504405	0.2486	0.51422	0.0571	0.834911	-0.2084	0.554592	0.1013	0.492418	-0.0461	0.492418	0.2063	0.490637	0.0334	0.491112	-0.3747	0.660926
1286	Non-specific serine/threonine protein kinase OS=Mus musculus OX=10090 GN=Cdc42bpa PE=1 SV=1	A0A1D5RLQ9_MOUSE (+2)	Cdc42bpa	199 kDa	TRUE	0.69	-0.03	unknown	-0.0493	0.468092	0.2794	0.457051	-0.0634	0.480762	-0.0045	0.464358	-0.1597	0.470771	-0.1023	0.470932	0.0514	0.461974	0.1121	0.475521	-0.0303	0.458199	-0.162	0.470066
1287	Transcription factor 25 OS=Mus musculus OX=10090 GN=Tcf25 PE=1 SV=2	TCF25_MOUSE	Tcf25	77 kDa	TRUE	0.7	-0.01	unknown	-0.2746	0.575711	0.3081	0.578115	0.0337	0.588626	0.0745	0.624586	-0.1543	0.628727	0.1801	0.591554	-0.1065	0.614044	-0.0159	0.574099	-0.0103	0.573414	-0.1375	0.688295
1288	Cluster of Tumor protein D53 OS=Mus musculus OX=10090 GN=Tpd52l1 PE=1 SV=1 (A0A1L1ST53_MOUSE)	A0A1L1ST53_MOUSE	Tpd52l1	21 kDa	TRUE	0.7	0.07	unknown	-0.4292	0.608512	0.1567	0.617342	0.1564	0.953925	-0.0208	0.59964	0.1949	0.627292	0.1964	0.642217	-0.0152	0.660163	0.0428	0.895386	0.3163	0.606568	-0.0638	0.8833
1289	Endonuclease/exonuclease/phosphatase family domain-containing protein 1 OS=Mus musculus OX=10090 GN=Eepd1 PE=1 SV=1	EEPD1_MOUSE	Eepd1	63 kDa		0.7	0.03	unknown	-0.1933	0.53153	0.0771	0.550408	0.242	0.533743	-0.049	0.529053	-0.0759	0.613802	-0.0405	0.529053	-0.1975	0.52949	0.083	0.575853	-0.0268	0.526877	0.4044	0.54187
1290	Protein Shroom1 OS=Mus musculus OX=10090 GN=Shroom1 PE=1 SV=1	D3Z3D5_MOUSE (+1)	Shroom1	77 kDa		0.7	-0.03	unknown	-0.1871	0.61615	-0.0642	0.611324	-0.0626	0.63352	0.2857	0.610968	0.0407	0.615559	0.0058	0.600894	-0.0732	0.626761	-0.2499	0.613151	0.0618	0.599924	0.1206	0.614525
1291	Cluster of FK506-binding protein 15 OS=Mus musculus OX=10090 GN=Fkbp15 PE=1 SV=2 (FKB15_MOUSE)	FKB15_MOUSE	Fkbp15	133 kDa	TRUE	0.71	-0.12	unknown	-0.068	0.863925	-0.0151	0.843379	-0.176	0.684978	0.1124	0.701248	0.089	0.708779	0.1871	0.814305	-0.1562	0.743967	-0.1284	0.693557	-0.2614	0.904434	-0.3562	0.921835
1292	Cdc42 effector protein 1 OS=Mus musculus OX=10090 GN=Cdc42ep1 PE=1 SV=1	A0A0R4J0S1_MOUSE (+1)	Cdc42ep1	43 kDa		0.71	-0.05	unknown	0.1048	0.642244	0.0507	0.65073	-0.109	0.666711	-0.1894	0.661183	0.109	0.680044	0.2993	0.826171	-0.1733	0.637492	-0.4245	4.22886	-0.0117	0.635	-0.0914	0.77685
1293	Coronin-1A OS=Mus musculus OX=10090 GN=Coro1a PE=1 SV=5	COR1A_MOUSE	Coro1a	51 kDa	TRUE	0.71	-0.07	unknown	-0.1976	0.599991	-0.1063	0.663885	0.8636	0.651031	-0.2552	0.610468	-0.0526	0.619587	0.6481	0.689241	0.1616	0.633765	-0.4223	0.638858	-0.2623	0.654177	-0.2619	0.64922
1294	Histidine-rich glycoprotein OS=Mus musculus OX=10090 GN=Hrg PE=1 SV=1	A0A0R4J039_MOUSE	Hrg	60 kDa		0.71	-0.01	unknown	0.4312	0.490632	-0.1378	0.466949	-0.2434	0.475095	-0.022	0.4614	0.0541	0.463247	-0.2748	0.478471	-0.0769	0.471611	-0.0475	0.470365	0.3962	0.471023	0.0022	0.467686
1295	Collagen alpha-2(V) chain OS=Mus musculus OX=10090 GN=Col5a2 PE=1 SV=1	CO5A2_MOUSE	Col5a2	145 kDa	TRUE	0.71	-0.23	unknown	-0.7244	3.91498	-0.0222	0.863223	-1.052	3.51105	-0.4198	0.856198	1.0005	1.01837	-0.4492	0.923746	-0.0026	0.842211	-0.5732	4.09305	-2.3022	2.55722	0.1648	0.970484
1296	Arpin OS=Mus musculus OX=10090 GN=Arpin PE=1 SV=1	ARPIN_MOUSE	Arpin	25 kDa		0.71	0.02	unknown	-0.3199	0.712722	-0.147	0.77047	0.4206	0.627617	0.1773	0.668036	-0.2749	0.721183	0.1696	0.627617	-0.0858	0.625876	-0.0574	0.690752	-0.2735	0.721545	0.2511	0.626753
1297	Peroxisome biogenesis factor 10 OS=Mus musculus OX=10090 GN=Pex10 PE=2 SV=1	PEX10_MOUSE	Pex10	37 kDa		0.71	0	unknown	0.0217	0.628961	-0.2715	0.758376	0.0785	0.625822	0.3073	0.683792	-0.1775	0.64625	-0.0294	0.636493	-0.0381	0.667892	0.005	0.629099	-0.1192	3.36559	0.101	0.641801
1298	39S ribosomal protein L11, mitochondrial OS=Mus musculus OX=10090 GN=Mrpl11 PE=1 SV=1	RM11_MOUSE	Mrpl11	21 kDa		0.71	-0.02	unknown	0.0382	0.506974	-0.0153	0.495922	-0.1508	0.49825	0.3246	0.504822	-0.1695	0.51523	0.0963	0.504209	-0.1205	0.50368	0.1526	0.503001	-0.0089	0.49881	-0.2034	0.509281
1299	Cluster of Serine/threonine-protein phosphatase 4 regulatory subunit 2 OS=Mus musculus OX=10090 GN=Ppp4r2 PE=1 SV=1 (PP4R2_MOUSE)	PP4R2_MOUSE	Ppp4r2	46 kDa	TRUE	0.71	0.03	unknown	-0.0539	0.687279	0.0833	0.601599	-0.1537	0.563842	0.0215	0.569819	0.0979	0.599917	0.1651	0.601547	-0.0949	0.559491	-0.2227	0.567688	-0.0394	0.565662	0.5286	0.634991
1300	Cluster of Enhancer trap locus 4 OS=Mus musculus OX=10090 GN=Etl4 PE=1 SV=1 (E9QAU4_MOUSE)	E9QAU4_MOUSE	Etl4	218 kDa	TRUE	0.71	0.08	unknown	-0.1056	0.554482	-0.5266	0.636929	0.2495	0.548696	-0.056	0.53699	0.248	0.528339	0.0272	0.530204	0.162	0.530182	0.1026	0.525059	-0.489	0.905736	0.289	0.566851
1301	Cationic amino acid transporter 2 OS=Mus musculus OX=10090 GN=Slc7a2 PE=1 SV=3	CTR2_MOUSE (+1)	Slc7a2	72 kDa	TRUE	0.71	0.11	unknown	-0.0122	0.658923	-0.8492	3.62857	0.0555	0.664526	0.3234	0.655453	-0.1628	0.652141	-0.3189	0.661449	-0.5471	4.22403	-0.1892	4.38825	0.6076	0.66962	0.3853	0.652141
1302	Nucleoporin p58/p45 OS=Mus musculus OX=10090 GN=Nup58 PE=1 SV=1	NUP58_MOUSE	Nup58	59 kDa		0.71	-0.06	unknown	-0.1102	0.457729	0.2741	0.476029	-0.1462	0.478486	0.2541	0.557407	-0.1781	0.470255	-0.1603	0.4531	-0.2151	0.493914	-0.1061	0.453229	0.133	0.474823	0.2126	0.688394
1303	Cluster of Troponin T, fast skeletal muscle OS=Mus musculus OX=10090 GN=Tnnt3 PE=1 SV=1 (Z4YKH8_MOUSE)	Z4YKH8_MOUSE	Tnnt3	31 kDa	TRUE	0.72	-0.93	unknown	0.626	0.571502	0.0013	0.523809	-4.0672	3.91832	-1.3837	0.527165	0.593	0.536353	-1.3422	0.467845	-0.6509	0.464835	-1.1777	0.467736	-2.3756	0.730788	-0.0885	0.501654
1304	GDP-L-fucose synthase OS=Mus musculus OX=10090 GN=Tsta3 PE=1 SV=3	FCL_MOUSE	Tsta3	36 kDa		0.72	-0.04	unknown	-0.2656	0.618999	0.0545	0.669984	0.1473	0.688838	0.0082	0.548257	0.0744	0.567802	-0.0982	0.58156	-0.1848	0.574416	0.1548	0.680495	-0.117	0.606615	0.1694	0.669984
1305	Hexokinase-3 OS=Mus musculus OX=10090 GN=Hk3 PE=1 SV=1	E9Q3Z4_MOUSE (+1)	Hk3	94 kDa	TRUE	0.72	-0.02	unknown	0.2613	0.697973	0.1232	0.674533	-0.0296	0.677914	-0.2236	0.682139	-0.1273	0.680898	0.5356	0.717464	0.4763	0.865972	-0.5288	0.794176	-1.2554	3.46802	0.0645	0.679242
1306	Endoplasmic reticulum junction formation protein lunapark OS=Mus musculus OX=10090 GN=Lnpk PE=1 SV=1	LNP_MOUSE	Lnpk	48 kDa		0.72	-0.04	unknown	0.0044	0.695262	0.3332	0.679211	0.0583	0.693443	-0.2565	0.68814	-0.1489	0.704497	0.2015	0.679535	-0.2653	0.67928	-0.0548	0.691265	-0.1332	0.687643	0.0352	0.704762
1307	Cluster of Predicted gene, 32717 OS=Mus musculus OX=10090 GN=Gm32717 PE=4 SV=1 (A0A1W2P7S8_MOUSE)	A0A1W2P7S8_MOUSE [2]	Gm32717	92 kDa	TRUE	0.73	-0.01	unknown	-0.3765	0.769334	0.1046	0.618843	0.0236	0.623295	0.0967	0.685117	0.0152	0.71728	0.0247	0.639735	-0.0266	0.621176	-0.071	0.617856	0.0752	0.679988	0.0134	0.717951
1308	Dimethylaniline monooxygenase [N-oxide-forming] 2 OS=Mus musculus OX=10090 GN=Fmo2 PE=1 SV=3	FMO2_MOUSE	Fmo2	61 kDa		0.73	0	unknown	-0.1483	0.517544	-0.0164	0.518688	0.0744	0.532772	-0.2283	0.562592	0.3483	0.545791	0.0535	0.512157	-0.2088	0.520225	-0.033	0.545445	-0.0117	0.508107	0.1992	0.51063
1309	Cluster of Endoplasmic reticulum aminopeptidase 1 OS=Mus musculus OX=10090 GN=Erap1 PE=1 SV=2 (ERAP1_MOUSE)	ERAP1_MOUSE	Erap1	107 kDa	TRUE	0.73	-0.03	unknown	-0.0147	0.523222	0.0416	0.478585	0.133	0.502388	-0.1046	0.494677	-0.077	0.51187	0.06	0.491534	0.001	0.491015	-0.1262	0.493429	-0.1197	0.506107	-0.0656	0.517925
1310	Asialoglycoprotein receptor 2 OS=Mus musculus OX=10090 GN=Asgr2 PE=1 SV=1	ASGR2_MOUSE	Asgr2	35 kDa		0.73	0	unknown	-0.0914	0.538454	-0.0517	0.503952	0.0855	0.536096	0.0253	0.528461	0.0262	0.513997	0.0049	0.506759	-0.1145	0.530938	-0.14	0.509987	0.3084	0.515899	-0.0096	0.517572
1311	Cluster of Sorting nexin OS=Mus musculus OX=10090 GN=Snx18 PE=1 SV=1 (Q8C788_MOUSE)	Q8C788_MOUSE	Snx18	68 kDa	TRUE	0.73	0.02	unknown	-0.3121	0.5957	0.0613	0.539633	0.0421	0.537545	-0.0108	0.585189	0.1698	0.54163	0.1354	0.53677	-0.0195	0.543926	0.1706	0.560754	-0.0528	0.541988	-0.1557	0.598695
1312	Inverted formin-2 OS=Mus musculus OX=10090 GN=Inf2 PE=1 SV=1	INF2_MOUSE	Inf2	139 kDa		0.73	-0.03	unknown	-0.3265	0.646668	-0.0391	1.42088	0.2894	0.753911	0.2282	0.678856	-0.2432	0.83541	-0.3143	0.699372	-0.1268	0.66234	0.2783	0.65223	-0.259	0.771444	0.159	0.695911
1313	SLAIN motif-containing protein 2 OS=Mus musculus OX=10090 GN=Slain2 PE=1 SV=2	SLAI2_MOUSE	Slain2	62 kDa		0.74	0	unknown	0.2017	0.597199	-0.3389	0.887039	-0.1845	0.807802	0.0441	0.607915	-0.0106	0.889233	0.1952	0.607056	0.0143	0.630267	0.0101	0.599019	-0.1525	0.673911	-0.2143	0.945419
1314	Cluster of Erlin-2 OS=Mus musculus OX=10090 GN=Erlin2 PE=1 SV=1 (ERLN2_MOUSE)	ERLN2_MOUSE [2]	Erlin2	38 kDa	TRUE	0.74	0.04	unknown	-0.0929	0.574496	0.0758	0.502351	-0.0181	0.584567	-0.0946	0.497005	0.0797	0.573458	-0.0243	0.50357	-0.0065	0.473593	-0.0795	0.492754	-0.1446	0.612791	0.0615	0.51222
1315	Cytochrome P450 3A16 OS=Mus musculus OX=10090 GN=Cyp3a16 PE=2 SV=2	CP3AG_MOUSE	Cyp3a16	58 kDa	TRUE	0.74	0.05	unknown	-1.732	1.93186	0.2907	0.528797	0.1424	0.499819	0.2356	0.52665	-0.5414	0.577692	1.3378	0.767525	0.2128	0.481652	0.0256	0.496004	-2.2065	2.06428	-0.2974	0.514136
1316	Interferon-induced helicase C domain-containing protein 1 OS=Mus musculus OX=10090 GN=Ifih1 PE=1 SV=1	IFIH1_MOUSE	Ifih1	116 kDa		0.74	0.11	unknown	-0.1313	0.7426	0.1443	0.727156	-0.2472	0.754511	0.555	0.814495	-0.2004	0.749751	0.1289	0.845144	0.1468	0.768168	-0.0338	0.819485	0.3032	0.787453	0.1051	0.800673
1317	3-mercaptopyruvate sulfurtransferase OS=Mus musculus OX=10090 GN=Mpst PE=1 SV=4	THTM_MOUSE	Mpst	33 kDa		0.74	-0.01	unknown	-0.0174	0.458668	0.1006	0.449968	-0.359	0.478742	0.2338	0.470195	-0.0193	0.45982	0.0891	0.459895	0.0721	0.455437	-0.1293	0.466117	0.2455	0.45872	-0.4203	0.493957
1318	Troponin C, skeletal muscle OS=Mus musculus OX=10090 GN=Tnnc2 PE=1 SV=2	TNNC2_MOUSE	Tnnc2	18 kDa	TRUE	0.74	-0.95	unknown	0.6526	0.547736	0.0295	0.560282	-3.6505	2.52016	-1.4333	0.531809	0.6801	0.629699	-1.3265	0.499974	-0.6836	0.493404	-1.1499	0.509541	-2.3286	0.922056	-0.1448	0.547241
[truncated: 235 more rows]
